# Supplementary material for: LncRNA MEG3/CTCF-CXCR4 axis functions in the regulation of breast cancer cell migration
Source: Noncoding RNA Res. 2025 May 28;14:117–28. doi: 10.1016/j.ncrna.2025.05.014 (PMC12178829; doi:10.1016/j.ncrna.2025.05.014)
Supplement: Multimedia component 1 [file mmc1.xlsx]

## Sheet: Sheet1
Table S1	siRNA and sgRNA sequence
siRNA	Sequence 5`-`3
CTCF #1	GCCTCTTTCTTGGCAAAGTTTdTdT
CTCF #2	GUGGACGAUACCCAGAUUAdtdt
CXCR4 #1	CCAUGAAGGAACCCUGUUUTT
CXCR4 #2	CAGATAACTACACCGAGGAdtdt
sgRNA	Sequence 5`-`3
MEG3-sgRNA	GCTAGCGCAGACGGCGGAGAGGUUUAAGAGCUAUGCUGGAAACAGCATAGCAAGUUUAAAUAAGGCUAGUCCGUUAUCAACUUGAAAAAGUGGCACCGAGUCGGUGCUUUUUUU
