# Supplementary material for: LncRNA MEG3/CTCF-CXCR4 axis functions in the regulation of breast cancer cell migration
Source: Noncoding RNA Res. 2025 May 28;14:117–28. doi: 10.1016/j.ncrna.2025.05.014 (PMC12178829; doi:10.1016/j.ncrna.2025.05.014)
Supplement: Multimedia component 2 [file mmc2.xlsx]

## Sheet: Sheet1
Table S2	MEG3 specific primers used for RNA Immuneperciptation (RIP)
Primer	Sequence
MEG3-primer-1-F	GGGAAATTCTCAGGAGGGGGA
MEG3-primer-1-R	GGGAAGGGACTGACCTGTCAAAC
MEG3-primer-2-F	GGCTGGGTCGGCTGAAGAAC
MEG3-primer-2-R	GTCCATCAGTCAGAGGGCGG
