# Supplementary material for: LncRNA MEG3/CTCF-CXCR4 axis functions in the regulation of breast cancer cell migration
Source: Noncoding RNA Res. 2025 May 28;14:117–28. doi: 10.1016/j.ncrna.2025.05.014 (PMC12178829; doi:10.1016/j.ncrna.2025.05.014)
Supplement: Multimedia component 3 [file mmc3.xlsx]

## Sheet: Table S3 
Table S3	LncRNPs mass spectrometry, CISTROM ChIP-seq CXCR4, GPSAdb data, and Anncolnc2 data
TABLE SHEETS	DATA
Sheet 1	LncRNPs mass spectrometry data
Sheet 2	Annolnc2 database data
Sheet 3	CISTROM ChIP-seq CXCR4 data
Sheet 4	GPSAdb data-CXCR4

## Sheet: Sheet 1-MEG3 MS
Accession	Description	GENE NAME	ΣCoverage	Σ# Proteins	Σ# Unique Peptides	Σ# Peptides	# Peptides A2	# Peptides B2	MW [kDa]	calc. pI	fold Enrichment
Q15149	Plectin OS=Homo sapiens GN=PLEC PE=1 SV=3 - [PLEC_HUMAN]	PLEC	29.01	12	120	122	122	4	531.466	5.96045	30.5
O14974	Protein phosphatase 1 regulatory subunit 12A OS=Homo sapiens GN=PPP1R12A PE=1 SV=1 - [MYPT1_HUMAN]	PPP1R12A	34.47	11	30	30	30	1	115.211	5.40186	30
Q5TCU3	Tropomyosin beta chain OS=Homo sapiens GN=TPM2 PE=1 SV=1 - [Q5TCU3_HUMAN]	TPM2	64.44	6	9	23	23	1	32.7946	4.67822	23
E9PDF6	Unconventional myosin-Ib OS=Homo sapiens GN=MYO1B PE=1 SV=1 - [E9PDF6_HUMAN]	MYO1B	25.65	9	23	23	23	1	128.4	9.30518	23
P01009	Alpha-1-antitrypsin OS=Homo sapiens GN=SERPINA1 PE=1 SV=3 - [A1AT_HUMAN]	SERPINA1	51.91	8	21	21	21	1	46.707	5.59229	21
Q86V48	Leucine zipper protein 1 OS=Homo sapiens GN=LUZP1 PE=1 SV=2 - [LUZP1_HUMAN]	LUZP1	23.61	2	21	21	21	1	120.202	8.49951	21
Q8N3V7	Synaptopodin OS=Homo sapiens GN=SYNPO PE=1 SV=2 - [SYNPO_HUMAN]	SYNPO	36.17	1	20	20	20	1	99.4021	8.71924	20
Q9Y608	Leucine-rich repeat flightless-interacting protein 2 OS=Homo sapiens GN=LRRFIP2 PE=1 SV=1 - [LRRF2_HUMAN]	LRRFIP2	23.3	7	19	19	19	1	82.1213	6.94678	19
P01023	Alpha-2-macroglobulin OS=Homo sapiens GN=A2M PE=1 SV=3 - [A2MG_HUMAN]	A2M	15.81	3	18	18	18	1	163.188	6.45557	18
Q5HYB6	Epididymis luminal protein 189 OS=Homo sapiens GN=DKFZp686J1372 PE=1 SV=1 - [Q5HYB6_HUMAN]	DKFZp686J1372	62.07	2	2	18	17	1	27.1588	4.7417	17
Q86UP2	Kinectin OS=Homo sapiens GN=KTN1 PE=1 SV=1 - [KTN1_HUMAN]	KTN1	13.19	8	16	16	16	1	156.179	5.64307	16
Q6ZN40	Tropomyosin 1 (Alpha), isoform CRA_f OS=Homo sapiens GN=TPM1 PE=1 SV=1 - [Q6ZN40_HUMAN]	TPM1	32.52	5	0	15	15	1	37.4301	4.71631	15
O15020	Spectrin beta chain, non-erythrocytic 2 OS=Homo sapiens GN=SPTBN2 PE=1 SV=3 - [SPTN2_HUMAN]	SPTBN2	34.02	6	55	73	73	5	271.157	6.11279	14.6
Q9NYL9	Tropomodulin-3 OS=Homo sapiens GN=TMOD3 PE=1 SV=1 - [TMOD3_HUMAN]	TMOD3	51.42	6	13	14	14	1	39.5703	5.18604	14
Q5VU61	Tropomyosin alpha-3 chain OS=Homo sapiens GN=TPM3 PE=1 SV=2 - [Q5VU61_HUMAN]	TPM3	54.71	2	0	14	13	1	26.0402	4.77979	13
P13667	Protein disulfide-isomerase A4 OS=Homo sapiens GN=PDIA4 PE=1 SV=2 - [PDIA4_HUMAN]	PDIA4	21.09	6	13	13	13	1	72.887	5.07178	13
P16435	NADPH--cytochrome P450 reductase OS=Homo sapiens GN=POR PE=1 SV=2 - [NCPR_HUMAN]	POR	25.11	5	13	13	13	1	76.6413	5.57959	13
D3DTX6	Neurabin-2 OS=Homo sapiens GN=PPP1R9B PE=1 SV=1 - [D3DTX6_HUMAN]	PPP1R9B	21.05	2	12	13	13	1	89.2798	4.97021	13
Q16643	Drebrin OS=Homo sapiens GN=DBN1 PE=1 SV=4 - [DREB_HUMAN]	DBN1	41.91	5	25	25	25	2	71.3854	4.44971	12.5
H0YK48	Tropomyosin alpha-1 chain OS=Homo sapiens GN=TPM1 PE=1 SV=1 - [H0YK48_HUMAN]	TPM1	43.95	5	0	13	12	1	28.5625	4.76709	12
Q9Y5M8	Signal recognition particle receptor subunit beta OS=Homo sapiens GN=SRPRB PE=1 SV=3 - [SRPRB_HUMAN]	SRPRB	51.29	3	12	12	12	1	29.6838	9.0415	12
P12235	ADP/ATP translocase 1 OS=Homo sapiens GN=SLC25A4 PE=1 SV=4 - [ADT1_HUMAN]	SLC25A4	44.97	3	1	12	12	1	33.0432	9.75928	12
P34897	Serine hydroxymethyltransferase, mitochondrial OS=Homo sapiens GN=SHMT2 PE=1 SV=3 - [GLYM_HUMAN]	SHMT2	21.23	5	12	12	12	1	55.9577	8.52881	12
F5H6E2	Unconventional myosin-Ic OS=Homo sapiens GN=MYO1C PE=1 SV=1 - [F5H6E2_HUMAN]	MYO1C	36.19	8	33	34	34	3	118.92	9.40771	11.3333
Q07065	Cytoskeleton-associated protein 4 OS=Homo sapiens GN=CKAP4 PE=1 SV=2 - [CKAP4_HUMAN]	CKAP4	44.02	6	21	22	22	2	65.9827	5.92236	11
Q96AG4	Leucine-rich repeat-containing protein 59 OS=Homo sapiens GN=LRRC59 PE=1 SV=1 - [LRC59_HUMAN]	LRRC59	31.27	1	11	11	11	1	34.9089	9.56885	11
P04899	Guanine nucleotide-binding protein G(i) subunit alpha-2 OS=Homo sapiens GN=GNAI2 PE=1 SV=3 - [GNAI2_HUMAN]	GNAI2	35.77	12	5	11	11	1	40.4251	5.5415	11
J3KS54	Protein flightless-1 homolog OS=Homo sapiens GN=FLII PE=1 SV=1 - [J3KS54_HUMAN]	FLII	20.43	7	1	12	11	1	78.0379	6.31592	11
Q13045	Protein flightless-1 homolog OS=Homo sapiens GN=FLII PE=1 SV=2 - [FLII_HUMAN]	FLII	20.41	7	11	22	21	2	144.66	6.04932	10.5
P02647	Apolipoprotein A-I OS=Homo sapiens GN=APOA1 PE=1 SV=1 - [APOA1_HUMAN]	APOA1	43.07	2	10	10	10	1	30.7589	5.75732	10
Q02878	60S ribosomal protein L6 OS=Homo sapiens GN=RPL6 PE=1 SV=3 - [RL6_HUMAN]	RPL6	32.64	7	10	10	10	1	32.7076	10.5796	10
P06753	Tropomyosin alpha-3 chain OS=Homo sapiens GN=TPM3 PE=1 SV=2 - [TPM3_HUMAN]	TPM3	34.04	2	0	11	10	1	32.9298	4.71631	10
P01891	HLA class I histocompatibility antigen, A-68 alpha chain OS=Homo sapiens GN=HLA-A PE=1 SV=4 - [1A68_HUMAN]	HLA-A	39.45	41	5	10	10	1	40.8831	6.69775	10
A0A0D9SFK2	Unconventional myosin-XVIIIa OS=Homo sapiens GN=MYO18A PE=1 SV=1 - [A0A0D9SFK2_HUMAN]	MYO18A	27.18	3	49	49	49	5	230.964	6.25244	9.8
O00264	Membrane-associated progesterone receptor component 1 OS=Homo sapiens GN=PGRMC1 PE=1 SV=3 - [PGRC1_HUMAN]	PGRMC1	33.33	2	8	9	9	1	21.6578	4.70361	9
P50402	Emerin OS=Homo sapiens GN=EMD PE=1 SV=1 - [EMD_HUMAN]	EMD	46.06	2	9	9	9	1	28.9759	5.50342	9
P63096	Guanine nucleotide-binding protein G(i) subunit alpha-1 OS=Homo sapiens GN=GNAI1 PE=1 SV=2 - [GNAI1_HUMAN]	GNAI1	26.84	13	3	9	9	1	40.3352	5.97314	9
Q5SY16	Polynucleotide 5'-hydroxyl-kinase NOL9 OS=Homo sapiens GN=NOL9 PE=1 SV=1 - [NOL9_HUMAN]	NOL9	16.38	1	9	9	9	1	79.2722	9.12939	9
P05141	ADP/ATP translocase 2 OS=Homo sapiens GN=SLC25A5 PE=1 SV=7 - [ADT2_HUMAN]	SLC25A5	46.64	2	5	16	16	2	32.8312	9.68604	8
P48047	ATP synthase subunit O, mitochondrial OS=Homo sapiens GN=ATP5O PE=1 SV=1 - [ATPO_HUMAN]	ATP5O	40.85	6	8	8	8	1	23.2627	9.96436	8
P61019	Ras-related protein Rab-2A OS=Homo sapiens GN=RAB2A PE=1 SV=1 - [RAB2A_HUMAN]	RAB2A	50.47	8	8	8	8	1	23.5308	6.53662	8
P00558	Phosphoglycerate kinase 1 OS=Homo sapiens GN=PGK1 PE=1 SV=3 - [PGK1_HUMAN]	PGK1	22.54	2	8	8	8	1	44.5861	8.104	8
P05186	Alkaline phosphatase, tissue-nonspecific isozyme OS=Homo sapiens GN=ALPL PE=1 SV=4 - [PPBT_HUMAN]	ALPL	16.98	1	8	8	8	1	57.2686	6.66846	8
Q10471	Polypeptide N-acetylgalactosaminyltransferase 2 OS=Homo sapiens GN=GALNT2 PE=1 SV=1 - [GALT2_HUMAN]	GALNT2	16.99	2	8	8	8	1	64.6915	8.35303	8
F8W7S5	Ribosome-binding protein 1 OS=Homo sapiens GN=RRBP1 PE=1 SV=1 - [F8W7S5_HUMAN]	RRBP1	14.91	10	9	9	8	1	84.2752	5.0083	8
P09493	Tropomyosin alpha-1 chain OS=Homo sapiens GN=TPM1 PE=1 SV=2 - [TPM1_HUMAN]	TPM1	44.72	10	1	16	15	2	32.6887	4.7417	7.5
P61158	Actin-related protein 3 OS=Homo sapiens GN=ACTR3 PE=1 SV=3 - [ARP3_HUMAN]	ACTR3	40.19	10	15	15	15	2	47.341	5.88428	7.5
O75369	Filamin-B OS=Homo sapiens GN=FLNB PE=1 SV=2 - [FLNB_HUMAN]	FLNB	18.41	4	32	37	37	5	277.99	5.73193	7.4
F5GY37	Prohibitin-2 OS=Homo sapiens GN=PHB2 PE=1 SV=1 - [F5GY37_HUMAN]	PHB2	56.55	8	14	14	14	2	29.705	9.87646	7
P35232	Prohibitin OS=Homo sapiens GN=PHB PE=1 SV=1 - [PHB_HUMAN]	PHB	50	6	14	14	14	2	29.7859	5.75732	7
P52907	F-actin-capping protein subunit alpha-1 OS=Homo sapiens GN=CAPZA1 PE=1 SV=3 - [CAZA1_HUMAN]	CAPZA1	61.54	1	10	14	14	2	32.9023	5.69385	7
O75367	Core histone macro-H2A.1 OS=Homo sapiens GN=H2AFY PE=1 SV=4 - [H2AY_HUMAN]	H2AFY	47.04	5	14	14	14	2	39.5925	9.78857	7
P24844	Myosin regulatory light polypeptide 9 OS=Homo sapiens GN=MYL9 PE=1 SV=4 - [MYL9_HUMAN]	MYL9	55.81	2	2	7	7	1	19.8144	4.91943	7
P14314	Glucosidase 2 subunit beta OS=Homo sapiens GN=PRKCSH PE=1 SV=2 - [GLU2B_HUMAN]	PRKCSH	29.73	6	13	14	14	2	59.3878	4.41162	7
P23284	Peptidyl-prolyl cis-trans isomerase B OS=Homo sapiens GN=PPIB PE=1 SV=2 - [PPIB_HUMAN]	PPIB	54.17	1	12	13	13	2	23.7275	9.40771	6.5
P61604	10 kDa heat shock protein, mitochondrial OS=Homo sapiens GN=HSPE1 PE=1 SV=2 - [CH10_HUMAN]	HSPE1	55.88	4	6	6	6	1	10.9249	8.92432	6
Q03252	Lamin-B2 OS=Homo sapiens GN=LMNB2 PE=1 SV=3 - [LMNB2_HUMAN]	LMNB2	49.83	2	24	30	30	5	67.6475	5.35107	6
P30101	Protein disulfide-isomerase A3 OS=Homo sapiens GN=PDIA3 PE=1 SV=4 - [PDIA3_HUMAN]	PDIA3	49.5	1	19	24	24	4	56.7468	6.354	6
P08754	Guanine nucleotide-binding protein G(k) subunit alpha OS=Homo sapiens GN=GNAI3 PE=1 SV=3 - [GNAI3_HUMAN]	GNAI3	33.9	12	6	12	12	2	40.5063	5.69385	6
P51572	B-cell receptor-associated protein 31 OS=Homo sapiens GN=BCAP31 PE=1 SV=3 - [BAP31_HUMAN]	BCAP31	23.17	5	6	6	6	1	27.974	8.44092	6
O95685	Protein phosphatase 1 regulatory subunit 3D OS=Homo sapiens GN=PPP1R3D PE=1 SV=1 - [PPR3D_HUMAN]	PPP1R3D	22.74	1	6	6	6	1	32.5384	8.07471	6
A0A087WYJ9	Ig mu chain C region OS=Homo sapiens GN=IGHM PE=1 SV=1 - [A0A087WYJ9_HUMAN]	IGHM	24.04	6	12	12	12	2	65.6596	6.94678	6
P07195	L-lactate dehydrogenase B chain OS=Homo sapiens GN=LDHB PE=1 SV=2 - [LDHB_HUMAN]	LDHB	20.66	11	5	6	6	1	36.6151	6.04932	6
Q70UQ0	Inhibitor of nuclear factor kappa-B kinase-interacting protein OS=Homo sapiens GN=IKBIP PE=1 SV=1 - [IKIP_HUMAN]	IKBIP	16.86	1	6	6	6	1	39.285	9.17334	6
P09471	Guanine nucleotide-binding protein G(o) subunit alpha OS=Homo sapiens GN=GNAO1 PE=1 SV=4 - [GNAO_HUMAN]	GNAO1	19.21	13	4	6	6	1	40.0249	5.52881	6
Q86UY0	Protein BLOC1S5-TXNDC5 OS=Homo sapiens GN=TXNDC5 PE=1 SV=1 - [Q86UY0_HUMAN]	TXNDC5	19.72	2	6	6	6	1	40.3439	5.8335	6
P30508	HLA class I histocompatibility antigen, Cw-12 alpha chain OS=Homo sapiens GN=HLA-C PE=1 SV=2 - [1C12_HUMAN]	HLA-C	22.95	30	1	6	6	1	40.8601	6.30322	6
O75683	Surfeit locus protein 6 OS=Homo sapiens GN=SURF6 PE=1 SV=3 - [SURF6_HUMAN]	SURF6	24.38	1	6	6	6	1	41.4256	10.6382	6
Q6YN16	Hydroxysteroid dehydrogenase-like protein 2 OS=Homo sapiens GN=HSDL2 PE=1 SV=1 - [HSDL2_HUMAN]	HSDL2	15.31	1	6	6	6	1	45.3655	7.98682	6
P36957	Dihydrolipoyllysine-residue succinyltransferase component of 2-oxoglutarate dehydrogenase complex, mitochondrial OS=Homo sapiens GN=DLST PE=1 SV=4 - [ODO2_HUMAN]	DLST	12.58	5	6	6	6	1	48.7245	8.95361	6
P61619	Protein transport protein Sec61 subunit alpha isoform 1 OS=Homo sapiens GN=SEC61A1 PE=1 SV=2 - [S61A1_HUMAN]	SEC61A1	10.5	12	6	6	6	1	52.2305	8.06006	6
P09622	Dihydrolipoyl dehydrogenase, mitochondrial OS=Homo sapiens GN=DLD PE=1 SV=2 - [DLDH_HUMAN]	DLD	13.16	4	6	6	6	1	54.143	7.85498	6
Q9BR77	Coiled-coil domain-containing protein 77 OS=Homo sapiens GN=CCDC77 PE=2 SV=1 - [CCD77_HUMAN]	CCDC77	10.86	3	6	6	6	1	57.45	8.71924	6
P01024	Complement C3 OS=Homo sapiens GN=C3 PE=1 SV=2 - [CO3_HUMAN]	C3	9.02	4	13	13	12	2	187.03	6.40479	6
Q00325	Phosphate carrier protein, mitochondrial OS=Homo sapiens GN=SLC25A3 PE=1 SV=2 - [MPCP_HUMAN]	SLC25A3	24.86	3	3	11	11	2	40.0687	9.37842	5.5
P12236	ADP/ATP translocase 3 OS=Homo sapiens GN=SLC25A6 PE=1 SV=4 - [ADT3_HUMAN]	SLC25A6	57.05	2	2	16	16	3	32.8452	9.74463	5.33333
A0A087X0K9	Tight junction protein ZO-1 OS=Homo sapiens GN=TJP1 PE=1 SV=1 - [A0A087X0K9_HUMAN]	TJP1	12.17	6	16	16	16	3	187.734	6.69775	5.33333
P46781	40S ribosomal protein S9 OS=Homo sapiens GN=RPS9 PE=1 SV=3 - [RS9_HUMAN]	RPS9	34.54	5	10	10	10	2	22.5776	10.6528	5
P61106	Ras-related protein Rab-14 OS=Homo sapiens GN=RAB14 PE=1 SV=4 - [RAB14_HUMAN]	RAB14	53.02	33	8	10	10	2	23.8819	6.21436	5
P06576	ATP synthase subunit beta, mitochondrial OS=Homo sapiens GN=ATP5B PE=1 SV=3 - [ATPB_HUMAN]	ATP5B	48.77	4	12	20	20	4	56.5246	5.40186	5
A0A0B4J220	Chromosome 11 open reading frame 48, isoform CRA_c OS=Homo sapiens GN=C11orf98 PE=1 SV=1 - [A0A0B4J220_HUMAN]	C11orf98	39.84	6	4	5	5	1	14.2251	11.5317	5
P42766	60S ribosomal protein L35 OS=Homo sapiens GN=RPL35 PE=1 SV=2 - [RL35_HUMAN]	RPL35	27.64	2	5	5	5	1	14.5426	11.0483	5
P27797	Calreticulin OS=Homo sapiens GN=CALR PE=1 SV=1 - [CALR_HUMAN]	CALR	41.73	3	15	15	15	3	48.1118	4.43701	5
P47755	F-actin-capping protein subunit alpha-2 OS=Homo sapiens GN=CAPZA2 PE=1 SV=3 - [CAZA2_HUMAN]	CAPZA2	45.1	4	6	10	10	2	32.9286	5.84619	5
P62937	Peptidyl-prolyl cis-trans isomerase A OS=Homo sapiens GN=PPIA PE=1 SV=2 - [PPIA_HUMAN]	PPIA	35.15	4	4	5	5	1	18.0009	7.81104	5
P51571	Translocon-associated protein subunit delta OS=Homo sapiens GN=SSR4 PE=1 SV=1 - [SSRD_HUMAN]	SSR4	26.01	2	5	5	5	1	18.9866	6.15088	5
Q9Y3B7	39S ribosomal protein L11, mitochondrial OS=Homo sapiens GN=MRPL11 PE=1 SV=1 - [RM11_HUMAN]	MRPL11	30.73	2	5	5	5	1	20.6704	9.90576	5
P45973	Chromobox protein homolog 5 OS=Homo sapiens GN=CBX5 PE=1 SV=1 - [CBX5_HUMAN]	CBX5	23.56	2	4	5	5	1	22.2111	5.85889	5
Q15286	Ras-related protein Rab-35 OS=Homo sapiens GN=RAB35 PE=1 SV=1 - [RAB35_HUMAN]	RAB35	28.86	36	3	5	5	1	23.0108	8.29443	5
P20339	Ras-related protein Rab-5A OS=Homo sapiens GN=RAB5A PE=1 SV=2 - [RAB5A_HUMAN]	RAB5A	30.23	9	2	5	5	1	23.6438	8.14795	5
D6RAA6	Transmembrane protein 33 (Fragment) OS=Homo sapiens GN=TMEM33 PE=1 SV=1 - [D6RAA6_HUMAN]	TMEM33	19.82	3	5	5	5	1	25.2073	9.56885	5
Q9UKD2	mRNA turnover protein 4 homolog OS=Homo sapiens GN=MRTO4 PE=1 SV=2 - [MRT4_HUMAN]	MRTO4	25.1	1	5	5	5	1	27.5429	8.29443	5
F8W1U7	ADP-ribosylation factor GTPase-activating protein 1 (Fragment) OS=Homo sapiens GN=ARFGAP1 PE=1 SV=1 - [F8W1U7_HUMAN]	ARFGAP1	22.51	7	6	6	5	1	29.5532	5.96045	5
Q14192	Four and a half LIM domains protein 2 OS=Homo sapiens GN=FHL2 PE=1 SV=3 - [FHL2_HUMAN]	FHL2	24.01	3	5	5	5	1	32.1706	7.54736	5
Q96QR8	Transcriptional activator protein Pur-beta OS=Homo sapiens GN=PURB PE=1 SV=3 - [PURB_HUMAN]	PURB	14.74	2	4	5	5	1	33.2205	5.42725	5
P04844	Dolichyl-diphosphooligosaccharide--protein glycosyltransferase subunit 2 OS=Homo sapiens GN=RPN2 PE=1 SV=3 - [RPN2_HUMAN]	RPN2	24.41	4	10	10	10	2	69.241	5.69385	5
Q96IZ0	PRKC apoptosis WT1 regulator protein OS=Homo sapiens GN=PAWR PE=1 SV=1 - [PAWR_HUMAN]	PAWR	28.24	3	5	5	5	1	36.5454	5.41455	5
P35610	Sterol O-acyltransferase 1 OS=Homo sapiens GN=SOAT1 PE=1 SV=3 - [SOAT1_HUMAN]	SOAT1	10.91	2	5	5	5	1	64.6923	8.93896	5
Q8WWM7	Ataxin-2-like protein OS=Homo sapiens GN=ATXN2L PE=1 SV=2 - [ATX2L_HUMAN]	ATXN2L	8	7	6	6	5	1	113.304	8.5874	5
P00738	Haptoglobin OS=Homo sapiens GN=HP PE=1 SV=1 - [HPT_HUMAN]	HP	35.71	14	14	14	14	3	45.1766	6.58057	4.66667
P16615	Sarcoplasmic/endoplasmic reticulum calcium ATPase 2 OS=Homo sapiens GN=ATP2A2 PE=1 SV=1 - [AT2A2_HUMAN]	ATP2A2	27.16	7	23	23	23	5	114.683	5.33838	4.6
Q01082	Spectrin beta chain, non-erythrocytic 1 OS=Homo sapiens GN=SPTBN1 PE=1 SV=2 - [SPTB2_HUMAN]	SPTBN1	68.99	11	160	177	177	39	274.439	5.56689	4.53846
P00918	Carbonic anhydrase 2 OS=Homo sapiens GN=CA2 PE=1 SV=2 - [CAH2_HUMAN]	CA2	46.15	3	9	9	9	2	29.2279	7.40088	4.5
A0A0A0MR02	Voltage-dependent anion-selective channel protein 2 (Fragment) OS=Homo sapiens GN=VDAC2 PE=1 SV=1 - [A0A0A0MR02_HUMAN]	VDAC2	40.43	5	9	9	9	2	30.3289	7.81104	4.5
F8VVM2	Phosphate carrier protein, mitochondrial OS=Homo sapiens GN=SLC25A3 PE=1 SV=1 - [F8VVM2_HUMAN]	SLC25A3	32.41	4	1	9	9	2	36.1376	9.26123	4.5
J3QSX6	Actin-binding LIM protein 1 OS=Homo sapiens GN=ABLIM1 PE=1 SV=2 - [J3QSX6_HUMAN]	ABLIM1	25.69	6	9	9	9	2	46.0421	8.39697	4.5
Q13610	Periodic tryptophan protein 1 homolog OS=Homo sapiens GN=PWP1 PE=1 SV=1 - [PWP1_HUMAN]	PWP1	23.75	3	9	9	9	2	55.7931	4.76709	4.5
P00367	Glutamate dehydrogenase 1, mitochondrial OS=Homo sapiens GN=GLUD1 PE=1 SV=2 - [DHE3_HUMAN]	GLUD1	21.15	2	9	9	9	2	61.3592	7.79639	4.5
O95573	Long-chain-fatty-acid--CoA ligase 3 OS=Homo sapiens GN=ACSL3 PE=1 SV=3 - [ACSL3_HUMAN]	ACSL3	16.25	4	8	9	9	2	80.3683	8.38232	4.5
Q8IZL8	Proline-, glutamic acid- and leucine-rich protein 1 OS=Homo sapiens GN=PELP1 PE=1 SV=2 - [PELP1_HUMAN]	PELP1	10.62	6	8	9	9	2	119.624	4.33545	4.5
A0A0D9SF54	Spectrin alpha chain, non-erythrocytic 1 OS=Homo sapiens GN=SPTAN1 PE=1 SV=1 - [A0A0D9SF54_HUMAN]	SPTAN1	70.9	5	1	193	193	43	282.662	5.33838	4.48837
Q13813	Spectrin alpha chain, non-erythrocytic 1 OS=Homo sapiens GN=SPTAN1 PE=1 SV=3 - [SPTN1_HUMAN]	SPTAN1	71.8	5	5	197	197	44	284.364	5.35107	4.47727
A0A0G2JNZ2	Protein scribble homolog OS=Homo sapiens GN=SCRIB PE=4 SV=1 - [A0A0G2JNZ2_HUMAN]	SCRIB	16.99	8	22	22	22	5	174.808	5.07178	4.4
P51149	Ras-related protein Rab-7a OS=Homo sapiens GN=RAB7A PE=1 SV=1 - [RAB7A_HUMAN]	RAB7A	72.95	10	13	13	13	3	23.4748	6.69775	4.33333
P61160	Actin-related protein 2 OS=Homo sapiens GN=ACTR2 PE=1 SV=1 - [ARP2_HUMAN]	ACTR2	28.68	2	13	14	13	3	44.7322	6.7417	4.33333
P02787	Serotransferrin OS=Homo sapiens GN=TF PE=1 SV=3 - [TRFE_HUMAN]	TF	58.88	7	48	48	47	11	77.0136	7.12256	4.27273
B1AK87	Capping protein (Actin filament) muscle Z-line, beta, isoform CRA_a OS=Homo sapiens GN=CAPZB PE=1 SV=1 - [B1AK87_HUMAN]	CAPZB	63.46	4	17	17	17	4	29.2768	6.91748	4.25
Q9NV31	U3 small nucleolar ribonucleoprotein protein IMP3 OS=Homo sapiens GN=IMP3 PE=1 SV=1 - [IMP3_HUMAN]	IMP3	61.96	1	8	8	8	2	21.8366	9.49561	4
P61313	60S ribosomal protein L15 OS=Homo sapiens GN=RPL15 PE=1 SV=2 - [RL15_HUMAN]	RPL15	37.25	5	8	8	8	2	24.1311	11.6196	4
Q9P0L0	Vesicle-associated membrane protein-associated protein A OS=Homo sapiens GN=VAPA PE=1 SV=3 - [VAPA_HUMAN]	VAPA	34.54	2	8	9	8	2	27.8752	8.6167	4
Q8IUE6	Histone H2A type 2-B OS=Homo sapiens GN=HIST2H2AB PE=1 SV=3 - [H2A2B_HUMAN]	HIST2H2AB	35.38	1	3	4	4	1	13.9868	10.8872	4
Q13162	Peroxiredoxin-4 OS=Homo sapiens GN=PRDX4 PE=1 SV=1 - [PRDX4_HUMAN]	PRDX4	36.9	4	6	8	8	2	30.5208	6.29053	4
Q13185	Chromobox protein homolog 3 OS=Homo sapiens GN=CBX3 PE=1 SV=4 - [CBX3_HUMAN]	CBX3	20.77	4	3	4	4	1	20.7984	5.32568	4
H7BXR3	Sorbin and SH3 domain-containing protein 2 (Fragment) OS=Homo sapiens GN=SORBS2 PE=1 SV=1 - [H7BXR3_HUMAN]	SORBS2	25.79	13	11	12	12	3	70.1323	9.59814	4
P61020	Ras-related protein Rab-5B OS=Homo sapiens GN=RAB5B PE=1 SV=1 - [RAB5B_HUMAN]	RAB5B	20.47	9	1	4	4	1	23.6919	8.1333	4
O75396	Vesicle-trafficking protein SEC22b OS=Homo sapiens GN=SEC22B PE=1 SV=4 - [SC22B_HUMAN]	SEC22B	20.93	2	4	4	4	1	24.5775	6.91748	4
Q15005	Signal peptidase complex subunit 2 OS=Homo sapiens GN=SPCS2 PE=1 SV=3 - [SPCS2_HUMAN]	SPCS2	23.45	9	4	5	4	1	24.9867	8.47021	4
O43615	Mitochondrial import inner membrane translocase subunit TIM44 OS=Homo sapiens GN=TIMM44 PE=1 SV=2 - [TIM44_HUMAN]	TIMM44	20.13	5	8	8	8	2	51.3235	8.32373	4
P12004	Proliferating cell nuclear antigen OS=Homo sapiens GN=PCNA PE=1 SV=1 - [PCNA_HUMAN]	PCNA	17.24	1	4	4	4	1	28.7503	4.69092	4
Q14677	Clathrin interactor 1 OS=Homo sapiens GN=CLINT1 PE=1 SV=1 - [EPN4_HUMAN]	CLINT1	17.6	2	8	8	8	2	68.2158	6.41748	4
Q13011	Delta(3,5)-Delta(2,4)-dienoyl-CoA isomerase, mitochondrial OS=Homo sapiens GN=ECH1 PE=1 SV=2 - [ECH1_HUMAN]	ECH1	12.8	5	4	4	4	1	35.7934	8.00146	4
O43852	Calumenin OS=Homo sapiens GN=CALU PE=1 SV=2 - [CALU_HUMAN]	CALU	13.65	2	5	5	4	1	37.0835	4.64014	4
Q9NWH9	SAFB-like transcription modulator OS=Homo sapiens GN=SLTM PE=1 SV=2 - [SLTM_HUMAN]	SLTM	12.86	8	12	12	12	3	117.079	7.86963	4
P17028	Zinc finger protein 24 OS=Homo sapiens GN=ZNF24 PE=1 SV=4 - [ZNF24_HUMAN]	ZNF24	14.67	1	3	4	4	1	42.1291	6.21436	4
Q96FK6	WD repeat-containing protein 89 OS=Homo sapiens GN=WDR89 PE=2 SV=1 - [WDR89_HUMAN]	WDR89	17.57	2	5	5	4	1	43.1872	6.12549	4
P49790	Nuclear pore complex protein Nup153 OS=Homo sapiens GN=NUP153 PE=1 SV=2 - [NU153_HUMAN]	NUP153	12.47	1	13	13	12	3	153.843	8.73389	4
Q9NW75	G patch domain-containing protein 2 OS=Homo sapiens GN=GPATCH2 PE=1 SV=1 - [GPTC2_HUMAN]	GPATCH2	11.36	1	4	4	4	1	58.907	9.08545	4
Q6NZY4	Zinc finger CCHC domain-containing protein 8 OS=Homo sapiens GN=ZCCHC8 PE=1 SV=2 - [ZCHC8_HUMAN]	ZCCHC8	8.2	5	4	4	4	1	78.5285	4.86865	4
Q9HAW4	Claspin OS=Homo sapiens GN=CLSPN PE=1 SV=3 - [CLSPN_HUMAN]	CLSPN	4.18	2	4	4	4	1	151.002	4.81787	4
P07814	Bifunctional glutamate/proline--tRNA ligase OS=Homo sapiens GN=EPRS PE=1 SV=5 - [SYEP_HUMAN]	EPRS	4.03	2	5	5	4	1	170.483	7.32764	4
Q15058	Kinesin-like protein KIF14 OS=Homo sapiens GN=KIF14 PE=1 SV=1 - [KIF14_HUMAN]	KIF14	3.22	1	5	5	4	1	186.375	7.91357	4
Q8N556	Actin filament-associated protein 1 OS=Homo sapiens GN=AFAP1 PE=1 SV=2 - [AFAP1_HUMAN]	AFAP1	38.63	1	27	27	27	7	80.6748	8.67529	3.85714
Q9UHB6	LIM domain and actin-binding protein 1 OS=Homo sapiens GN=LIMA1 PE=1 SV=1 - [LIMA1_HUMAN]	LIMA1	58.63	8	38	38	38	10	85.1734	6.84424	3.8
B5MCF9	Pescadillo homolog OS=Homo sapiens GN=PES1 PE=1 SV=1 - [B5MCF9_HUMAN]	PES1	23.99	5	15	15	15	4	66.036	7.50342	3.75
P20700	Lamin-B1 OS=Homo sapiens GN=LMNB1 PE=1 SV=2 - [LMNB1_HUMAN]	LMNB1	59.39	4	31	37	37	10	66.3676	5.16064	3.7
P36578	60S ribosomal protein L4 OS=Homo sapiens GN=RPL4 PE=1 SV=5 - [RL4_HUMAN]	RPL4	48.95	4	22	22	22	6	47.6674	11.063	3.66667
P46777	60S ribosomal protein L5 OS=Homo sapiens GN=RPL5 PE=1 SV=3 - [RL5_HUMAN]	RPL5	37.04	3	11	11	11	3	34.3407	9.71533	3.66667
Q9BXS6	Nucleolar and spindle-associated protein 1 OS=Homo sapiens GN=NUSAP1 PE=1 SV=1 - [NUSAP_HUMAN]	NUSAP1	32.88	3	12	12	11	3	49.4219	9.90576	3.66667
Q14137	Ribosome biogenesis protein BOP1 OS=Homo sapiens GN=BOP1 PE=1 SV=2 - [BOP1_HUMAN]	BOP1	20.64	2	11	11	11	3	83.5772	6.18896	3.66667
P27824	Calnexin OS=Homo sapiens GN=CANX PE=1 SV=2 - [CALX_HUMAN]	CANX	31.25	12	18	18	18	5	67.5259	4.60205	3.6
P05387	60S acidic ribosomal protein P2 OS=Homo sapiens GN=RPLP2 PE=1 SV=1 - [RLA2_HUMAN]	RPLP2	94.78	2	6	7	7	2	11.6578	4.53857	3.5
G3V203	60S ribosomal protein L18 OS=Homo sapiens GN=RPL18 PE=1 SV=1 - [G3V203_HUMAN]	RPL18	40.24	8	7	7	7	2	18.7445	11.5903	3.5
C9JQV0	Uncharacterized protein C7orf50 (Fragment) OS=Homo sapiens GN=C7orf50 PE=1 SV=1 - [C9JQV0_HUMAN]	C7orf50	51.04	4	7	7	7	2	21.8697	9.64209	3.5
Q9Y277	Voltage-dependent anion-selective channel protein 3 OS=Homo sapiens GN=VDAC3 PE=1 SV=1 - [VDAC3_HUMAN]	VDAC3	30.04	6	6	7	7	2	30.6393	8.66064	3.5
A0A0C4DGI3	Citrate synthase OS=Homo sapiens GN=CS PE=1 SV=1 - [A0A0C4DGI3_HUMAN]	CS	17	18	7	7	7	2	44.6747	7.18115	3.5
Q6DD88	Atlastin-3 OS=Homo sapiens GN=ATL3 PE=1 SV=1 - [ATLA3_HUMAN]	ATL3	16.45	3	7	7	7	2	60.5034	5.65576	3.5
Q9C0C2	182 kDa tankyrase-1-binding protein OS=Homo sapiens GN=TNKS1BP1 PE=1 SV=4 - [TB182_HUMAN]	TNKS1BP1	11.51	2	14	14	14	4	181.685	4.85596	3.5
E7EPN9	Protein PRRC2C OS=Homo sapiens GN=PRRC2C PE=1 SV=1 - [E7EPN9_HUMAN]	PRRC2C	2.77	5	6	7	7	2	308.589	9.0708	3.5
O95071	E3 ubiquitin-protein ligase UBR5 OS=Homo sapiens GN=UBR5 PE=1 SV=2 - [UBR5_HUMAN]	UBR5	3.07	5	7	7	7	2	309.158	5.84619	3.5
P39023	60S ribosomal protein L3 OS=Homo sapiens GN=RPL3 PE=1 SV=2 - [RL3_HUMAN]	RPL3	51.61	7	27	27	27	8	46.0798	10.1841	3.375
P19105	Myosin regulatory light chain 12A OS=Homo sapiens GN=MYL12A PE=1 SV=2 - [ML12A_HUMAN]	MYL12A	63.16	4	5	10	10	3	19.7815	4.80518	3.33333
B4DGU4	Catenin beta-1 OS=Homo sapiens GN=CTNNB1 PE=1 SV=1 - [B4DGU4_HUMAN]	CTNNB1	12.92	2	7	10	10	3	84.7119	5.92236	3.33333
Q10567	AP-1 complex subunit beta-1 OS=Homo sapiens GN=AP1B1 PE=1 SV=2 - [AP1B1_HUMAN]	AP1B1	11.38	5	2	10	10	3	104.57	5.05908	3.33333
E9PGZ1	Caldesmon OS=Homo sapiens GN=CALD1 PE=1 SV=1 - [E9PGZ1_HUMAN]	CALD1	30.97	5	13	14	13	4	61.6685	6.11279	3.25
O76021	Ribosomal L1 domain-containing protein 1 OS=Homo sapiens GN=RSL1D1 PE=1 SV=3 - [RL1D1_HUMAN]	RSL1D1	45.31	6	32	32	32	10	54.9389	10.1255	3.2
H0YDG6	LIM domain only protein 7 (Fragment) OS=Homo sapiens GN=LMO7 PE=1 SV=1 - [H0YDG6_HUMAN]	LMO7	64.92	2	0	16	16	5	34.4738	4.84326	3.2
Q14247	Src substrate cortactin OS=Homo sapiens GN=CTTN PE=1 SV=2 - [SRC8_HUMAN]	CTTN	32.55	3	17	17	16	5	61.5485	5.40186	3.2
P26038	Moesin OS=Homo sapiens GN=MSN PE=1 SV=3 - [MOES_HUMAN]	MSN	23.92	5	9	17	16	5	67.7778	6.40479	3.2
P07237	Protein disulfide-isomerase OS=Homo sapiens GN=P4HB PE=1 SV=3 - [PDIA1_HUMAN]	P4HB	40.16	12	22	22	22	7	57.0807	4.86865	3.14286
P35749	Myosin-11 OS=Homo sapiens GN=MYH11 PE=1 SV=3 - [MYH11_HUMAN]	MYH11	10.5	3	1	23	22	7	227.199	5.50342	3.14286
P12814	Alpha-actinin-1 OS=Homo sapiens GN=ACTN1 PE=1 SV=2 - [ACTN1_HUMAN]	ACTN1	65.47	12	30	52	52	17	102.993	5.41455	3.05882
P62424	60S ribosomal protein L7a OS=Homo sapiens GN=RPL7A PE=1 SV=2 - [RL7A_HUMAN]	RPL7A	50.38	4	21	21	21	7	29.977	10.6089	3
Q99848	Probable rRNA-processing protein EBP2 OS=Homo sapiens GN=EBNA1BP2 PE=1 SV=2 - [EBP2_HUMAN]	EBNA1BP2	52.29	2	18	18	18	6	34.8304	10.0962	3
P56385	ATP synthase subunit e, mitochondrial OS=Homo sapiens GN=ATP5I PE=1 SV=2 - [ATP5I_HUMAN]	ATP5I	42.03	1	3	3	3	1	7.92833	9.34912	3
Q9UBI6	Guanine nucleotide-binding protein G(I)/G(S)/G(O) subunit gamma-12 OS=Homo sapiens GN=GNG12 PE=1 SV=3 - [GBG12_HUMAN]	GNG12	51.39	1	3	3	3	1	8.00117	8.96826	3
H3BMH2	Ras-related protein Rab-11A (Fragment) OS=Homo sapiens GN=RAB11A PE=3 SV=1 - [H3BMH2_HUMAN]	RAB11A	38.06	6	6	6	6	2	17.6571	8.33838	3
P46778	60S ribosomal protein L21 OS=Homo sapiens GN=RPL21 PE=1 SV=2 - [RL21_HUMAN]	RPL21	41.25	4	6	6	6	2	18.5531	10.4917	3
P04843	Dolichyl-diphosphooligosaccharide--protein glycosyltransferase subunit 1 OS=Homo sapiens GN=RPN1 PE=1 SV=1 - [RPN1_HUMAN]	RPN1	39.87	3	21	21	21	7	68.5268	6.37939	3
P05386	60S acidic ribosomal protein P1 OS=Homo sapiens GN=RPLP1 PE=1 SV=1 - [RLA1_HUMAN]	RPLP1	66.67	1	2	3	3	1	11.5067	4.32275	3
P01620	Ig kappa chain V-III region SIE OS=Homo sapiens PE=1 SV=1 - [KV302_HUMAN]	IGKV3-20	39.45	5	1	3	3	1	11.7678	8.48486	3
Q9Y3U8	60S ribosomal protein L36 OS=Homo sapiens GN=RPL36 PE=1 SV=3 - [RL36_HUMAN]	RPL36	30.48	3	3	3	3	1	12.2459	11.5903	3
P83881	60S ribosomal protein L36a OS=Homo sapiens GN=RPL36A PE=1 SV=2 - [RL36A_HUMAN]	RPL36A	28.3	8	3	3	3	1	12.4328	10.5796	3
Q99714	3-hydroxyacyl-CoA dehydrogenase type-2 OS=Homo sapiens GN=HSD17B10 PE=1 SV=3 - [HCD2_HUMAN]	HSD17B10	40.61	2	6	6	6	2	26.9061	7.78174	3
P05023	Sodium/potassium-transporting ATPase subunit alpha-1 OS=Homo sapiens GN=ATP1A1 PE=1 SV=1 - [AT1A1_HUMAN]	ATP1A1	27.76	18	24	24	24	8	112.824	5.49072	3
Q7Z7K6	Centromere protein V OS=Homo sapiens GN=CENPV PE=1 SV=1 - [CENPV_HUMAN]	CENPV	34.18	1	6	6	6	2	29.9271	9.72998	3
P07737	Profilin-1 OS=Homo sapiens GN=PFN1 PE=1 SV=2 - [PROF1_HUMAN]	PFN1	32.86	3	3	3	3	1	15.0446	8.26514	3
K7ES31	Eukaryotic translation initiation factor 3 subunit K OS=Homo sapiens GN=EIF3K PE=1 SV=1 - [K7ES31_HUMAN]	EIF3K	31.39	5	3	3	3	1	15.8649	6.7417	3
Q15084	Protein disulfide-isomerase A6 OS=Homo sapiens GN=PDIA6 PE=1 SV=1 - [PDIA6_HUMAN]	PDIA6	28.41	1	9	9	9	3	48.0913	5.08447	3
Q15475	Homeobox protein SIX1 OS=Homo sapiens GN=SIX1 PE=1 SV=1 - [SIX1_HUMAN]	SIX1	22.18	5	1	6	6	2	32.1902	9.14404	3
Q9Y6D9	Mitotic spindle assembly checkpoint protein MAD1 OS=Homo sapiens GN=MAD1L1 PE=1 SV=2 - [MD1L1_HUMAN]	MAD1L1	24.65	10	16	16	15	5	83.0156	5.92236	3
P20674	Cytochrome c oxidase subunit 5A, mitochondrial OS=Homo sapiens GN=COX5A PE=1 SV=2 - [COX5A_HUMAN]	COX5A	15.33	4	2	3	3	1	16.7517	6.78564	3
B7Z6D5	Probable ATP-dependent RNA helicase DDX27 OS=Homo sapiens GN=DDX27 PE=1 SV=1 - [B7Z6D5_HUMAN]	DDX27	19.74	4	15	15	15	5	86.5506	9.24658	3
Q96BK5	PIN2/TERF1-interacting telomerase inhibitor 1 OS=Homo sapiens GN=PINX1 PE=1 SV=2 - [PINX1_HUMAN]	PINX1	23.48	4	6	6	6	2	37.012	9.59814	3
H3BPJ9	NADH dehydrogenase [ubiquinone] 1 beta subcomplex subunit 10 OS=Homo sapiens GN=NDUFB10 PE=1 SV=1 - [H3BPJ9_HUMAN]	NDUFB10	16.15	6	2	3	3	1	19.2456	8.70459	3
Q9UBS4	DnaJ homolog subfamily B member 11 OS=Homo sapiens GN=DNAJB11 PE=1 SV=1 - [DJB11_HUMAN]	DNAJB11	23.74	2	6	6	6	2	40.4886	6.17627	3
A0A087WUZ8	28S ribosomal protein S34, mitochondrial OS=Homo sapiens GN=MRPS34 PE=1 SV=1 - [A0A087WUZ8_HUMAN]	MRPS34	12.5	3	3	3	3	1	20.6499	10.7993	3
O43402	ER membrane protein complex subunit 8 OS=Homo sapiens GN=EMC8 PE=1 SV=1 - [EMC8_HUMAN]	EMC8	13.81	2	3	3	3	1	23.7577	6.40479	3
O15427	Monocarboxylate transporter 4 OS=Homo sapiens GN=SLC16A3 PE=1 SV=1 - [MOT4_HUMAN]	SLC16A3	10.54	5	6	6	6	2	49.4369	7.95752	3
Q5SZR1	39S ribosomal protein L9, mitochondrial OS=Homo sapiens GN=MRPL9 PE=1 SV=1 - [Q5SZR1_HUMAN]	MRPL9	10.3	2	3	3	3	1	26.1682	10.0669	3
Q14151	Scaffold attachment factor B2 OS=Homo sapiens GN=SAFB2 PE=1 SV=1 - [SAFB2_HUMAN]	SAFB2	15.53	3	4	12	12	4	107.408	6.16357	3
Q5RKV6	Exosome complex component MTR3 OS=Homo sapiens GN=EXOSC6 PE=1 SV=1 - [EXOS6_HUMAN]	EXOSC6	12.87	1	3	3	3	1	28.2177	6.27783	3
O95478	Ribosome biogenesis protein NSA2 homolog OS=Homo sapiens GN=NSA2 PE=1 SV=1 - [NSA2_HUMAN]	NSA2	13.08	3	3	3	3	1	30.0465	10.272	3
G3V198	Nuclear pore complex protein Nup160 (Fragment) OS=Homo sapiens GN=NUP160 PE=1 SV=2 - [G3V198_HUMAN]	NUP160	10.27	4	13	13	12	4	148.875	5.56689	3
Q04826	HLA class I histocompatibility antigen, B-40 alpha chain OS=Homo sapiens GN=HLA-B PE=1 SV=1 - [1B40_HUMAN]	HLA-B	17.13	13	1	4	3	1	40.4801	6.53662	3
P30533	Alpha-2-macroglobulin receptor-associated protein OS=Homo sapiens GN=LRPAP1 PE=1 SV=1 - [AMRP_HUMAN]	LRPAP1	8.68	1	3	3	3	1	41.4409	8.77783	3
F5H365	Protein transport protein Sec23A OS=Homo sapiens GN=SEC23A PE=1 SV=1 - [F5H365_HUMAN]	SEC23A	10.46	11	6	6	6	2	82.9156	7.45947	3
Q8NBY1	Serine/threonine-protein kinase 26 OS=Homo sapiens GN=STK26 PE=1 SV=1 - [Q8NBY1_HUMAN]	STK26	9.44	13	3	3	3	1	43.8403	5.41455	3
P05556	Integrin beta-1 OS=Homo sapiens GN=ITGB1 PE=1 SV=2 - [ITB1_HUMAN]	ITGB1	10.65	7	6	6	6	2	88.357	5.38916	3
Q9BT78	COP9 signalosome complex subunit 4 OS=Homo sapiens GN=COPS4 PE=1 SV=1 - [CSN4_HUMAN]	COPS4	9.36	4	4	4	3	1	46.2397	5.8335	3
Q96P11	Probable 28S rRNA (cytosine-C(5))-methyltransferase OS=Homo sapiens GN=NSUN5 PE=1 SV=2 - [NSUN5_HUMAN]	NSUN5	9.79	1	3	3	3	1	46.6623	8.6167	3
H0Y8R1	G-rich sequence factor 1 (Fragment) OS=Homo sapiens GN=GRSF1 PE=1 SV=1 - [H0Y8R1_HUMAN]	GRSF1	8.15	5	3	3	3	1	47.3506	5.2876	3
Q92466	DNA damage-binding protein 2 OS=Homo sapiens GN=DDB2 PE=1 SV=1 - [DDB2_HUMAN]	DDB2	4.92	24	2	3	3	1	47.8334	9.46631	3
H0Y2V1	Microtubule-associated protein (Fragment) OS=Homo sapiens GN=MAP4 PE=1 SV=1 - [H0Y2V1_HUMAN]	MAP4	8.86	6	3	3	3	1	48.6166	10.1108	3
Q13895	Bystin OS=Homo sapiens GN=BYSL PE=1 SV=3 - [BYST_HUMAN]	BYSL	10.07	3	4	4	3	1	49.57	8.11865	3
P53618	Coatomer subunit beta OS=Homo sapiens GN=COPB1 PE=1 SV=3 - [COPB_HUMAN]	COPB1	8.6	2	7	7	6	2	107.074	6.04932	3
Q92974	Rho guanine nucleotide exchange factor 2 OS=Homo sapiens GN=ARHGEF2 PE=1 SV=4 - [ARHG2_HUMAN]	ARHGEF2	4.97	4	6	6	6	2	111.473	7.26904	3
Q9NP61	ADP-ribosylation factor GTPase-activating protein 3 OS=Homo sapiens GN=ARFGAP3 PE=1 SV=1 - [ARFG3_HUMAN]	ARFGAP3	8.14	3	4	4	3	1	56.893	7.35693	3
P06241	Tyrosine-protein kinase Fyn OS=Homo sapiens GN=FYN PE=1 SV=3 - [FYN_HUMAN]	FYN	5.03	42	1	3	3	1	60.7234	6.66846	3
P07947	Tyrosine-protein kinase Yes OS=Homo sapiens GN=YES1 PE=1 SV=3 - [YES_HUMAN]	YES1	4.79	40	1	3	3	1	60.7625	6.7417	3
A6PW57	Phosphatidylinositol 4-phosphate 5-kinase type-1 alpha OS=Homo sapiens GN=PIP5K1A PE=1 SV=2 - [A6PW57_HUMAN]	PIP5K1A	6.91	3	3	3	3	1	61.2189	8.33838	3
Q6NW34	Uncharacterized protein C3orf17 OS=Homo sapiens GN=C3orf17 PE=1 SV=3 - [CC017_HUMAN]	C3orf17	6.88	5	4	4	3	1	64.5104	9.74463	3
O15213	WD repeat-containing protein 46 OS=Homo sapiens GN=WDR46 PE=1 SV=3 - [WDR46_HUMAN]	WDR46	7.87	13	3	4	3	1	68.0288	9.67139	3
Q9UBU9	Nuclear RNA export factor 1 OS=Homo sapiens GN=NXF1 PE=1 SV=1 - [NXF1_HUMAN]	NXF1	6.62	5	4	4	3	1	70.1387	8.51416	3
P13797	Plastin-3 OS=Homo sapiens GN=PLS3 PE=1 SV=4 - [PLST_HUMAN]	PLS3	6.03	4	3	3	3	1	70.7662	5.60498	3
Q8TCS8	Polyribonucleotide nucleotidyltransferase 1, mitochondrial OS=Homo sapiens GN=PNPT1 PE=1 SV=2 - [PNPT1_HUMAN]	PNPT1	4.09	1	3	3	3	1	85.8966	7.76709	3
P48960	CD97 antigen OS=Homo sapiens GN=CD97 PE=1 SV=4 - [CD97_HUMAN]	CD97	4.67	1	3	3	3	1	91.8091	6.87354	3
Q96L73	Histone-lysine N-methyltransferase, H3 lysine-36 and H4 lysine-20 specific OS=Homo sapiens GN=NSD1 PE=1 SV=1 - [NSD1_HUMAN]	NSD1	3.23	1	6	7	6	2	296.464	8.03076	3
Q8NCM8	Cytoplasmic dynein 2 heavy chain 1 OS=Homo sapiens GN=DYNC2H1 PE=1 SV=4 - [DYHC2_HUMAN]	DYNC2H1	0.46	3	1	3	3	1	492.311	6.53662	3
P14625	Endoplasmin OS=Homo sapiens GN=HSP90B1 PE=1 SV=1 - [ENPL_HUMAN]	HSP90B1	40.97	5	29	31	31	11	92.4113	4.84326	2.81818
P31040	Succinate dehydrogenase [ubiquinone] flavoprotein subunit, mitochondrial OS=Homo sapiens GN=SDHA PE=1 SV=2 - [SDHA_HUMAN]	SDHA	20.63	4	11	11	11	4	72.6453	7.38623	2.75
P11216	Glycogen phosphorylase, brain form OS=Homo sapiens GN=PYGB PE=1 SV=5 - [PYGB_HUMAN]	PYGB	28	2	9	20	19	7	96.6345	6.85889	2.71429
P09382	Galectin-1 OS=Homo sapiens GN=LGALS1 PE=1 SV=2 - [LEG1_HUMAN]	LGALS1	61.48	2	8	8	8	3	14.7062	5.50342	2.66667
P61224	Ras-related protein Rap-1b OS=Homo sapiens GN=RAP1B PE=1 SV=1 - [RAP1B_HUMAN]	RAP1B	41.3	21	8	8	8	3	20.8116	5.78271	2.66667
P36542	ATP synthase subunit gamma, mitochondrial OS=Homo sapiens GN=ATP5C1 PE=1 SV=1 - [ATPG_HUMAN]	ATP5C1	31.54	1	8	8	8	3	32.9753	9.21729	2.66667
Q13347	Eukaryotic translation initiation factor 3 subunit I OS=Homo sapiens GN=EIF3I PE=1 SV=1 - [EIF3I_HUMAN]	EIF3I	26.77	2	8	8	8	3	36.4786	5.64307	2.66667
Q92900	Regulator of nonsense transcripts 1 OS=Homo sapiens GN=UPF1 PE=1 SV=2 - [RENT1_HUMAN]	UPF1	6.82	2	8	8	8	3	124.267	6.60986	2.66667
P35579	Myosin-9 OS=Homo sapiens GN=MYH9 PE=1 SV=4 - [MYH9_HUMAN]	MYH9	71.79	9	164	185	185	70	226.392	5.60498	2.64286
A0A087X1N2	CCAAT/enhancer-binding protein zeta OS=Homo sapiens GN=CEBPZ PE=1 SV=1 - [A0A087X1N2_HUMAN]	CEBPZ	18.14	3	14	14	13	5	114.086	5.36377	2.6
Q9HCK8	Chromodomain-helicase-DNA-binding protein 8 OS=Homo sapiens GN=CHD8 PE=1 SV=5 - [CHD8_HUMAN]	CHD8	7.87	7	9	15	13	5	290.338	6.46826	2.6
P46779	60S ribosomal protein L28 OS=Homo sapiens GN=RPL28 PE=1 SV=3 - [RL28_HUMAN]	RPL28	62.77	4	15	15	15	6	15.7377	12.0151	2.5
P61254	60S ribosomal protein L26 OS=Homo sapiens GN=RPL26 PE=1 SV=1 - [RL26_HUMAN]	RPL26	57.93	13	15	15	15	6	17.2475	10.5503	2.5
H0YDQ3	LIM domain only protein 7 (Fragment) OS=Homo sapiens GN=LMO7 PE=1 SV=1 - [H0YDQ3_HUMAN]	LMO7	69.86	2	0	20	20	8	34.3446	4.83057	2.5
P21796	Voltage-dependent anion-selective channel protein 1 OS=Homo sapiens GN=VDAC1 PE=1 SV=2 - [VDAC1_HUMAN]	VDAC1	68.2	2	14	15	15	6	30.7536	8.54346	2.5
Q9H0U4	Ras-related protein Rab-1B OS=Homo sapiens GN=RAB1B PE=1 SV=1 - [RAB1B_HUMAN]	RAB1B	64.18	32	2	10	10	4	22.1572	5.73193	2.5
P69891	Hemoglobin subunit gamma-1 OS=Homo sapiens GN=HBG1 PE=1 SV=2 - [HBG1_HUMAN]	HBG1	38.78	5	4	5	5	2	16.1303	7.1958	2.5
Q8IVT2	Mitotic interactor and substrate of PLK1 OS=Homo sapiens GN=MISP PE=1 SV=1 - [MISP_HUMAN]	MISP	36.97	1	20	20	20	8	75.311	6.82959	2.5
P20340	Ras-related protein Rab-6A OS=Homo sapiens GN=RAB6A PE=1 SV=3 - [RAB6A_HUMAN]	RAB6A	22.12	33	4	5	5	2	23.5779	5.5415	2.5
Q96HS1	Serine/threonine-protein phosphatase PGAM5, mitochondrial OS=Homo sapiens GN=PGAM5 PE=1 SV=2 - [PGAM5_HUMAN]	PGAM5	16.96	3	5	5	5	2	31.9846	8.67529	2.5
A0A0D9SF70	ADP-ribosylation factor GTPase-activating protein 2 OS=Homo sapiens GN=ARFGAP2 PE=1 SV=1 - [A0A0D9SF70_HUMAN]	ARFGAP2	16.36	7	6	6	5	2	42.1269	7.34229	2.5
P22234	Multifunctional protein ADE2 OS=Homo sapiens GN=PAICS PE=1 SV=3 - [PUR6_HUMAN]	PAICS	15.06	3	5	5	5	2	47.0491	7.2251	2.5
Q7Z628	Neuroepithelial cell-transforming gene 1 protein OS=Homo sapiens GN=NET1 PE=1 SV=1 - [ARHG8_HUMAN]	NET1	8.39	2	4	5	5	2	67.6981	9.23193	2.5
O95347	Structural maintenance of chromosomes protein 2 OS=Homo sapiens GN=SMC2 PE=1 SV=2 - [SMC2_HUMAN]	SMC2	5.93	1	6	6	5	2	135.572	8.42627	2.5
Q14204	Cytoplasmic dynein 1 heavy chain 1 OS=Homo sapiens GN=DYNC1H1 PE=1 SV=5 - [DYHC1_HUMAN]	DYNC1H1	1.96	1	7	7	5	2	532.072	6.40479	2.5
Q9ULV4	Coronin-1C OS=Homo sapiens GN=CORO1C PE=1 SV=1 - [COR1C_HUMAN]	CORO1C	49.79	16	27	27	27	11	53.2151	7.07861	2.45455
P02786	Transferrin receptor protein 1 OS=Homo sapiens GN=TFRC PE=1 SV=2 - [TFR1_HUMAN]	TFRC	33.82	5	22	22	22	9	84.8179	6.60986	2.44444
A0A0A0MRA5	Heterogeneous nuclear ribonucleoprotein U-like protein 1 OS=Homo sapiens GN=HNRNPUL1 PE=1 SV=1 - [A0A0A0MRA5_HUMAN]	HNRNPUL1	26.5	11	16	17	17	7	85.8865	8.77783	2.42857
E9PMP7	LIM domain only protein 7 (Fragment) OS=Homo sapiens GN=LMO7 PE=1 SV=5 - [E9PMP7_HUMAN]	LMO7	72.47	9	1	80	80	33	119.453	5.37646	2.42424
P62820	Ras-related protein Rab-1A OS=Homo sapiens GN=RAB1A PE=1 SV=3 - [RAB1A_HUMAN]	RAB1A	65.85	30	5	12	12	5	22.6634	6.21436	2.4
P49750	YLP motif-containing protein 1 OS=Homo sapiens GN=YLPM1 PE=1 SV=3 - [YLPM1_HUMAN]	YLPM1	10.97	4	13	13	12	5	219.849	6.56592	2.4
P61204	ADP-ribosylation factor 3 OS=Homo sapiens GN=ARF3 PE=1 SV=2 - [ARF3_HUMAN]	ARF3	70.72	21	7	14	14	6	20.5877	7.43018	2.33333
P25398	40S ribosomal protein S12 OS=Homo sapiens GN=RPS12 PE=1 SV=3 - [RS12_HUMAN]	RPS12	57.58	1	7	7	7	3	14.5055	7.21045	2.33333
P51148	Ras-related protein Rab-5C OS=Homo sapiens GN=RAB5C PE=1 SV=2 - [RAB5C_HUMAN]	RAB5C	41.2	14	4	7	7	3	23.4678	8.41162	2.33333
P60174	Triosephosphate isomerase OS=Homo sapiens GN=TPI1 PE=1 SV=3 - [TPIS_HUMAN]	TPI1	28.32	4	7	7	7	3	30.7717	5.92236	2.33333
Q96T88	E3 ubiquitin-protein ligase UHRF1 OS=Homo sapiens GN=UHRF1 PE=1 SV=1 - [UHRF1_HUMAN]	UHRF1	22.19	5	15	15	14	6	89.757	7.56201	2.33333
Q9NZB2	Constitutive coactivator of PPAR-gamma-like protein 1 OS=Homo sapiens GN=FAM120A PE=1 SV=2 - [F120A_HUMAN]	FAM120A	9.12	3	7	7	7	3	121.811	8.88037	2.33333
E7EX73	Eukaryotic translation initiation factor 4 gamma 1 OS=Homo sapiens GN=EIF4G1 PE=1 SV=1 - [E7EX73_HUMAN]	EIF4G1	7.52	8	1	8	7	3	158.547	5.21143	2.33333
Q04637	Eukaryotic translation initiation factor 4 gamma 1 OS=Homo sapiens GN=EIF4G1 PE=1 SV=4 - [IF4G1_HUMAN]	EIF4G1	6.69	5	1	8	7	3	175.382	5.32568	2.33333
F8WD26	LIM domain only protein 7 OS=Homo sapiens GN=LMO7 PE=1 SV=2 - [F8WD26_HUMAN]	LMO7	55.12	10	15	94	94	41	186.064	7.18115	2.29268
P18124	60S ribosomal protein L7 OS=Homo sapiens GN=RPL7 PE=1 SV=1 - [RL7_HUMAN]	RPL7	50	6	16	16	16	7	29.2072	10.6528	2.28571
F8W0P7	ATP synthase subunit beta, mitochondrial (Fragment) OS=Homo sapiens GN=ATP5B PE=1 SV=2 - [F8W0P7_HUMAN]	ATP5B	48.89	2	2	10	9	4	28.3749	6.21436	2.25
P01861	Ig gamma-4 chain C region OS=Homo sapiens GN=IGHG4 PE=1 SV=1 - [IGHG4_HUMAN]	IGHG4	39.76	2	3	9	9	4	35.9179	7.35693	2.25
P56182	Ribosomal RNA processing protein 1 homolog A OS=Homo sapiens GN=RRP1 PE=1 SV=1 - [RRP1_HUMAN]	RRP1	21.91	2	9	9	9	4	52.8066	9.33447	2.25
P31327	Carbamoyl-phosphate synthase [ammonia], mitochondrial OS=Homo sapiens GN=CPS1 PE=1 SV=2 - [CPSM_HUMAN]	CPS1	40.6	6	47	47	47	21	164.835	6.7417	2.2381
Q02543	60S ribosomal protein L18a OS=Homo sapiens GN=RPL18A PE=1 SV=2 - [RL18A_HUMAN]	RPL18A	42.05	5	11	11	11	5	20.7489	10.7114	2.2
P40926	Malate dehydrogenase, mitochondrial OS=Homo sapiens GN=MDH2 PE=1 SV=3 - [MDHM_HUMAN]	MDH2	48.82	2	12	12	11	5	35.4807	8.67529	2.2
P50454	Serpin H1 OS=Homo sapiens GN=SERPINH1 PE=1 SV=2 - [SERPH_HUMAN]	SERPINH1	34.93	13	12	12	11	5	46.4112	8.68994	2.2
Q15424	Scaffold attachment factor B1 OS=Homo sapiens GN=SAFB PE=1 SV=4 - [SAFB1_HUMAN]	SAFB	15.85	3	4	11	11	5	102.58	5.46533	2.2
P16401	Histone H1.5 OS=Homo sapiens GN=HIST1H1B PE=1 SV=3 - [H15_HUMAN]	HIST1H1B	28.76	1	9	13	13	6	22.5665	10.9165	2.16667
P42704	Leucine-rich PPR motif-containing protein, mitochondrial OS=Homo sapiens GN=LRPPRC PE=1 SV=3 - [LPPRC_HUMAN]	LRPPRC	30.27	4	40	40	39	18	157.805	6.12549	2.16667
P80723	Brain acid soluble protein 1 OS=Homo sapiens GN=BASP1 PE=1 SV=2 - [BASP1_HUMAN]	BASP1	83.26	2	15	15	15	7	22.68	4.62744	2.14286
H7BXY3	Putative ATP-dependent RNA helicase DHX30 OS=Homo sapiens GN=DHX30 PE=1 SV=1 - [H7BXY3_HUMAN]	DHX30	13.89	2	16	16	15	7	130.469	8.55811	2.14286
Q9NR12	PDZ and LIM domain protein 7 OS=Homo sapiens GN=PDLIM7 PE=1 SV=1 - [PDLI7_HUMAN]	PDLIM7	54.27	6	19	19	19	9	49.8126	8.41162	2.11111
P62805	Histone H4 OS=Homo sapiens GN=HIST1H4A PE=1 SV=2 - [H4_HUMAN]	HIST1H4A	62.14	1	14	14	14	7	11.3604	11.356	2
P16403	Histone H1.2 OS=Homo sapiens GN=HIST1H1C PE=1 SV=2 - [H12_HUMAN]	HIST1H1C	33.33	5	10	14	14	7	21.3517	10.9312	2
E9PLL6	60S ribosomal protein L27a OS=Homo sapiens GN=RPL27A PE=1 SV=1 - [E9PLL6_HUMAN]	RPL27A	42.59	4	6	6	6	3	12.1935	11.4585	2
H7BZJ3	Protein disulfide-isomerase A3 (Fragment) OS=Homo sapiens GN=PDIA3 PE=1 SV=1 - [H7BZJ3_HUMAN]	PDIA3	47.97	1	1	6	6	3	13.5108	7.29834	2
P50914	60S ribosomal protein L14 OS=Homo sapiens GN=RPL14 PE=1 SV=4 - [RL14_HUMAN]	RPL14	34.88	2	11	11	10	5	23.417	10.9312	2
P21333	Filamin-A OS=Homo sapiens GN=FLNA PE=1 SV=4 - [FLNA_HUMAN]	FLNA	57.35	8	113	118	118	59	280.564	6.06201	2
F8WEQ6	Ras-related protein Ral-B OS=Homo sapiens GN=RALB PE=1 SV=1 - [F8WEQ6_HUMAN]	RALB	47.83	5	1	2	2	1	4.85651	8.88037	2
P63167	Dynein light chain 1, cytoplasmic OS=Homo sapiens GN=DYNLL1 PE=1 SV=1 - [DYL1_HUMAN]	DYNLL1	58.43	5	4	4	4	2	10.3591	7.40088	2
E9PR30	40S ribosomal protein S30 OS=Homo sapiens GN=FAU PE=1 SV=1 - [E9PR30_HUMAN]	FAU	18.37	6	4	4	4	2	10.898	11.561	2
P51153	Ras-related protein Rab-13 OS=Homo sapiens GN=RAB13 PE=1 SV=1 - [RAB13_HUMAN]	RAB13	37.44	3	6	8	8	4	22.7597	9.18799	2
Q04446	1,4-alpha-glucan-branching enzyme OS=Homo sapiens GN=GBE1 PE=1 SV=3 - [GLGB_HUMAN]	GBE1	40.03	2	28	28	28	14	80.4226	6.31592	2
P56381	ATP synthase subunit epsilon, mitochondrial OS=Homo sapiens GN=ATP5E PE=1 SV=2 - [ATP5E_HUMAN]	ATP5E	31.37	2	2	2	2	1	5.77611	9.92041	2
P17096	High mobility group protein HMG-I/HMG-Y OS=Homo sapiens GN=HMGA1 PE=1 SV=3 - [HMGA1_HUMAN]	HMGA1	41.12	1	4	4	4	2	11.6691	10.3159	2
P42167	Lamina-associated polypeptide 2, isoforms beta/gamma OS=Homo sapiens GN=TMPO PE=1 SV=2 - [LAP2B_HUMAN]	TMPO	46.7	3	9	16	16	8	50.6395	9.37842	2
P40616	ADP-ribosylation factor-like protein 1 OS=Homo sapiens GN=ARL1 PE=1 SV=1 - [ARL1_HUMAN]	ARL1	48.62	6	6	6	6	3	20.4044	5.71924	2
Q5JR08	Rho-related GTP-binding protein RhoC (Fragment) OS=Homo sapiens GN=RHOC PE=1 SV=5 - [Q5JR08_HUMAN]	RHOC	34.39	14	2	6	6	3	21.566	6.58057	2
P61026	Ras-related protein Rab-10 OS=Homo sapiens GN=RAB10 PE=1 SV=1 - [RAB10_HUMAN]	RAB10	24.5	32	2	6	6	3	22.5266	8.38232	2
H0Y714	U3 small nucleolar ribonucleoprotein protein IMP4 (Fragment) OS=Homo sapiens GN=IMP4 PE=1 SV=1 - [H0Y714_HUMAN]	IMP4	32.5	6	9	9	8	4	31.9255	8.20654	2
A0A087WUK2	Heterogeneous nuclear ribonucleoprotein D-like OS=Homo sapiens GN=HNRNPDL PE=1 SV=1 - [A0A087WUK2_HUMAN]	HNRNPDL	19.01	2	8	10	10	5	40.0156	9.96436	2
Q8TDN6	Ribosome biogenesis protein BRX1 homolog OS=Homo sapiens GN=BRIX1 PE=1 SV=2 - [BRX1_HUMAN]	BRIX1	37.11	1	11	11	10	5	41.3749	9.92041	2
D6RIZ3	Ubiquitin-conjugating enzyme E2 D3 (Fragment) OS=Homo sapiens GN=UBE2D3 PE=1 SV=1 - [D6RIZ3_HUMAN]	UBE2D3	16.67	14	2	2	2	1	8.77234	7.44482	2
P18754	Regulator of chromosome condensation OS=Homo sapiens GN=RCC1 PE=1 SV=1 - [RCC1_HUMAN]	RCC1	37.77	6	10	10	10	5	44.9406	7.51807	2
O60493	Sorting nexin-3 OS=Homo sapiens GN=SNX3 PE=1 SV=3 - [SNX3_HUMAN]	SNX3	20.99	1	3	4	4	2	18.7508	8.66064	2
Q9GZL7	Ribosome biogenesis protein WDR12 OS=Homo sapiens GN=WDR12 PE=1 SV=2 - [WDR12_HUMAN]	WDR12	31.44	1	11	11	10	5	47.6777	5.89697	2
P62306	Small nuclear ribonucleoprotein F OS=Homo sapiens GN=SNRPF PE=1 SV=1 - [RUXF_HUMAN]	SNRPF	24.42	1	2	2	2	1	9.71878	4.66553	2
Q9BQ48	39S ribosomal protein L34, mitochondrial OS=Homo sapiens GN=MRPL34 PE=1 SV=1 - [RM34_HUMAN]	MRPL34	23.91	2	2	2	2	1	10.1586	12.2495	2
E5RJ93	Transcription elongation factor A protein 1 OS=Homo sapiens GN=TCEA1 PE=1 SV=1 - [E5RJ93_HUMAN]	TCEA1	24.44	6	2	2	2	1	10.2216	9.5249	2
Q9Y5L4	Mitochondrial import inner membrane translocase subunit Tim13 OS=Homo sapiens GN=TIMM13 PE=1 SV=1 - [TIM13_HUMAN]	TIMM13	26.32	1	2	2	2	1	10.493	8.17725	2
A0A087WZH7	Myristoylated alanine-rich C-kinase substrate OS=Homo sapiens GN=MARCKS PE=1 SV=1 - [A0A087WZH7_HUMAN]	MARCKS	27.88	2	6	6	6	3	31.5771	4.71631	2
Q9NVJ2	ADP-ribosylation factor-like protein 8B OS=Homo sapiens GN=ARL8B PE=1 SV=1 - [ARL8B_HUMAN]	ARL8B	24.73	1	4	5	4	2	21.5251	8.42627	2
A0A0A0MTQ6	Protein IGKV2D-28 OS=Homo sapiens GN=IGKV2D-28 PE=1 SV=1 - [A0A0A0MTQ6_HUMAN]	IGKV2D-28	19.61	14	2	2	2	1	11.0364	5.23682	2
P60903	Protein S100-A10 OS=Homo sapiens GN=S100A10 PE=1 SV=2 - [S10AA_HUMAN]	S100A10	27.84	1	2	2	2	1	11.1955	7.37158	2
B9A064	Immunoglobulin lambda-like polypeptide 5 OS=Homo sapiens GN=IGLL5 PE=2 SV=2 - [IGLL5_HUMAN]	IGLL5	26.64	13	2	4	4	2	23.0486	8.83643	2
E7EQR4	Ezrin OS=Homo sapiens GN=EZR PE=1 SV=3 - [E7EQR4_HUMAN]	EZR	14.33	4	4	12	12	6	69.3287	6.16357	2
H3BVD1	Mothers against decapentaplegic homolog (Fragment) OS=Homo sapiens GN=SMAD3 PE=1 SV=1 - [H3BVD1_HUMAN]	SMAD3	20.66	8	1	4	4	2	23.8292	4.70361	2
C9JUJ0	CGG triplet repeat-binding protein 1 (Fragment) OS=Homo sapiens GN=CGGBP1 PE=1 SV=1 - [C9JUJ0_HUMAN]	CGGBP1	16.98	2	2	2	2	1	11.9322	9.43701	2
Q8NBN7	Retinol dehydrogenase 13 OS=Homo sapiens GN=RDH13 PE=1 SV=2 - [RDH13_HUMAN]	RDH13	28.1	2	7	7	6	3	35.9099	8.104	2
I3L0T6	rRNA methyltransferase 3, mitochondrial OS=Homo sapiens GN=RNMTL1 PE=1 SV=1 - [I3L0T6_HUMAN]	RNMTL1	10	2	2	2	2	1	12.5897	10.3745	2
P55072	Transitional endoplasmic reticulum ATPase OS=Homo sapiens GN=VCP PE=1 SV=4 - [TERA_HUMAN]	VCP	20.47	11	14	14	14	7	89.2657	5.26221	2
Q9BWG6	Sodium channel modifier 1 OS=Homo sapiens GN=SCNM1 PE=1 SV=1 - [SCNM1_HUMAN]	SCNM1	26.96	1	5	5	4	2	25.9332	8.86572	2
C9J384	Protein CMSS1 (Fragment) OS=Homo sapiens GN=CMSS1 PE=1 SV=1 - [C9J384_HUMAN]	CMSS1	16	4	3	4	4	2	26.2114	9.87646	2
Q9NPD3	Exosome complex component RRP41 OS=Homo sapiens GN=EXOSC4 PE=1 SV=3 - [EXOS4_HUMAN]	EXOSC4	17.55	2	4	4	4	2	26.3665	6.52197	2
P01766	Ig heavy chain V-III region BRO OS=Homo sapiens PE=1 SV=1 - [HV305_HUMAN]	IGHV3-13	25	11	1	2	2	1	13.2184	6.56592	2
Q9NQ55	Suppressor of SWI4 1 homolog OS=Homo sapiens GN=PPAN PE=1 SV=1 - [SSF1_HUMAN]	PPAN	17.12	7	8	8	8	4	53.1608	10.1255	2
P35613	Basigin OS=Homo sapiens GN=BSG PE=1 SV=2 - [BASI_HUMAN]	BSG	23.12	6	6	6	6	3	42.1741	5.65576	2
C9K0U8	Single-stranded DNA-binding protein, mitochondrial (Fragment) OS=Homo sapiens GN=SSBP1 PE=1 SV=1 - [C9K0U8_HUMAN]	SSBP1	11.57	4	2	2	2	1	14.1224	9.56885	2
P08559	Pyruvate dehydrogenase E1 component subunit alpha, somatic form, mitochondrial OS=Homo sapiens GN=PDHA1 PE=1 SV=3 - [ODPA_HUMAN]	PDHA1	12.82	7	6	6	6	3	43.2676	8.06006	2
C9J9K3	40S ribosomal protein SA (Fragment) OS=Homo sapiens GN=RPSA PE=1 SV=5 - [C9J9K3_HUMAN]	RPSA	18.56	4	4	4	4	2	29.487	5.24951	2
Q9BRT6	Protein LLP homolog OS=Homo sapiens GN=LLPH PE=2 SV=1 - [LLPH_HUMAN]	LLPH	23.26	1	2	2	2	1	15.2154	10.3745	2
Q5T0B9	Zinc finger protein 362 OS=Homo sapiens GN=ZNF362 PE=1 SV=1 - [ZN362_HUMAN]	ZNF362	18.1	2	3	6	6	3	45.7853	9.64209	2
C9JYM0	Ribonuclease P protein subunit p20 (Fragment) OS=Homo sapiens GN=POP7 PE=1 SV=1 - [C9JYM0_HUMAN]	POP7	24.82	2	2	2	2	1	15.315	8.51416	2
Q9Y6H1	Coiled-coil-helix-coiled-coil-helix domain-containing protein 2 OS=Homo sapiens GN=CHCHD2 PE=1 SV=1 - [CHCH2_HUMAN]	CHCHD2	25.17	2	2	2	2	1	15.5027	9.21729	2
P02008	Hemoglobin subunit zeta OS=Homo sapiens GN=HBZ PE=1 SV=2 - [HBAZ_HUMAN]	HBZ	15.49	1	1	2	2	1	15.6272	8.20654	2
E7ERH2	S-phase kinase-associated protein 1 (Fragment) OS=Homo sapiens GN=SKP1 PE=1 SV=1 - [E7ERH2_HUMAN]	SKP1	17.61	8	2	2	2	1	16.0241	4.64014	2
Q86U06	Probable RNA-binding protein 23 OS=Homo sapiens GN=RBM23 PE=1 SV=1 - [RBM23_HUMAN]	RBM23	17.08	5	5	6	6	3	48.7007	9.84717	2
Q00577	Transcriptional activator protein Pur-alpha OS=Homo sapiens GN=PURA PE=1 SV=2 - [PURA_HUMAN]	PURA	15.53	1	3	4	4	2	34.8894	6.44287	2
E9PS48	NADH dehydrogenase [ubiquinone] iron-sulfur protein 3, mitochondrial OS=Homo sapiens GN=NDUFS3 PE=1 SV=1 - [E9PS48_HUMAN]	NDUFS3	16.77	3	2	2	2	1	17.496	8.11865	2
J3QLR8	28S ribosomal protein S23, mitochondrial OS=Homo sapiens GN=MRPS23 PE=1 SV=1 - [J3QLR8_HUMAN]	MRPS23	13.16	2	2	2	2	1	17.5064	9.62744	2
P06858	Lipoprotein lipase OS=Homo sapiens GN=LPL PE=1 SV=1 - [LIPL_HUMAN]	LPL	13.89	7	6	6	6	3	53.1289	8.14795	2
P55735	Protein SEC13 homolog OS=Homo sapiens GN=SEC13 PE=1 SV=3 - [SEC13_HUMAN]	SEC13	16.77	4	4	4	4	2	35.5181	5.47803	2
F8W1T6	RNA-binding motif, single-stranded-interacting protein 2 OS=Homo sapiens GN=RBMS2 PE=1 SV=1 - [F8W1T6_HUMAN]	RBMS2	13.66	8	2	4	4	2	37.1634	9.0708	2
Q8N1F7	Nuclear pore complex protein Nup93 OS=Homo sapiens GN=NUP93 PE=1 SV=2 - [NUP93_HUMAN]	NUP93	12.33	10	10	10	10	5	93.4296	5.71924	2
Q9Y281	Cofilin-2 OS=Homo sapiens GN=CFL2 PE=1 SV=1 - [COF2_HUMAN]	CFL2	15.06	1	1	2	2	1	18.7249	7.88428	2
Q8WUD4	Coiled-coil domain-containing protein 12 OS=Homo sapiens GN=CCDC12 PE=1 SV=1 - [CCD12_HUMAN]	CCDC12	15.66	2	2	2	2	1	19.1692	7.34229	2
B1AN99	Trypsin-3 (Fragment) OS=Homo sapiens GN=PRSS3 PE=1 SV=5 - [B1AN99_HUMAN]	PRSS3	11.24	2	2	2	2	1	19.3888	6.07471	2
O15160	DNA-directed RNA polymerases I and III subunit RPAC1 OS=Homo sapiens GN=POLR1C PE=1 SV=1 - [RPAC1_HUMAN]	POLR1C	17.63	4	5	5	4	2	39.225	5.50342	2
A0A087X0R6	Sorting nexin-12 OS=Homo sapiens GN=SNX12 PE=1 SV=1 - [A0A087X0R6_HUMAN]	SNX12	10.47	2	1	2	2	1	19.813	7.78174	2
F5H3K2	Uncharacterized protein C12orf43 (Fragment) OS=Homo sapiens GN=C12orf43 PE=1 SV=1 - [F5H3K2_HUMAN]	C12orf43	17.02	6	2	2	2	1	20.4865	9.08545	2
K7ENH2	Proteasome activator complex subunit 3 (Fragment) OS=Homo sapiens GN=PSME3 PE=1 SV=1 - [K7ENH2_HUMAN]	PSME3	14.53	9	2	2	2	1	20.5807	5.33838	2
X6RJP6	Transgelin-2 (Fragment) OS=Homo sapiens GN=TAGLN2 PE=1 SV=1 - [X6RJP6_HUMAN]	TAGLN2	10.16	2	2	2	2	1	21.0725	7.81104	2
A3KFJ1	Aurora kinase A (Fragment) OS=Homo sapiens GN=AURKA PE=1 SV=5 - [A3KFJ1_HUMAN]	AURKA	10.58	11	1	2	2	1	21.1503	10.0376	2
J3KNJ2	Eukaryotic translation initiation factor 3 subunit M (Fragment) OS=Homo sapiens GN=EIF3M PE=1 SV=1 - [J3KNJ2_HUMAN]	EIF3M	10.47	5	2	2	2	1	21.6785	7.76709	2
P62333	26S protease regulatory subunit 10B OS=Homo sapiens GN=PSMC6 PE=1 SV=1 - [PRS10_HUMAN]	PSMC6	11.05	4	4	4	4	2	44.1451	7.48877	2
J3QR09	Ribosomal protein L19 OS=Homo sapiens GN=RPL19 PE=1 SV=1 - [J3QR09_HUMAN]	RPL19	13.99	4	2	2	2	1	23.1201	11.4731	2
O75446	Histone deacetylase complex subunit SAP30 OS=Homo sapiens GN=SAP30 PE=1 SV=1 - [SAP30_HUMAN]	SAP30	13.64	1	2	2	2	1	23.2919	9.17334	2
Q13257	Mitotic spindle assembly checkpoint protein MAD2A OS=Homo sapiens GN=MAD2L1 PE=1 SV=1 - [MD2L1_HUMAN]	MAD2L1	11.71	2	3	3	2	1	23.4952	5.08447	2
O95816	BAG family molecular chaperone regulator 2 OS=Homo sapiens GN=BAG2 PE=1 SV=1 - [BAG2_HUMAN]	BAG2	12.32	1	2	2	2	1	23.7572	6.69775	2
B9A062	Bifunctional methylenetetrahydrofolate dehydrogenase/cyclohydrolase, mitochondrial OS=Homo sapiens GN=MTHFD2 PE=1 SV=1 - [B9A062_HUMAN]	MTHFD2	9.46	2	2	2	2	1	23.852	9.75928	2
F5GY55	DNA damage-binding protein 1 OS=Homo sapiens GN=DDB1 PE=1 SV=1 - [F5GY55_HUMAN]	DDB1	13.92	11	11	11	10	5	121.637	5.50342	2
O75528	Transcriptional adapter 3 OS=Homo sapiens GN=TADA3 PE=1 SV=1 - [TADA3_HUMAN]	TADA3	10.19	2	4	4	4	2	48.8723	6.26514	2
P24534	Elongation factor 1-beta OS=Homo sapiens GN=EEF1B2 PE=1 SV=3 - [EF1B_HUMAN]	EEF1B2	16.44	4	3	3	2	1	24.7483	4.66553	2
Q6IQ49	Protein SDE2 homolog OS=Homo sapiens GN=SDE2 PE=1 SV=1 - [SDE2_HUMAN]	SDE2	10.2	1	4	4	4	2	49.7107	6.04932	2
Q9NQT4	Exosome complex component RRP46 OS=Homo sapiens GN=EXOSC5 PE=1 SV=1 - [EXOS5_HUMAN]	EXOSC5	9.79	2	2	2	2	1	25.2329	7.59131	2
K7ER90	Eukaryotic translation initiation factor 3 subunit G (Fragment) OS=Homo sapiens GN=EIF3G PE=1 SV=1 - [K7ER90_HUMAN]	EIF3G	11.89	6	2	2	2	1	25.4258	5.49072	2
Q99717	Mothers against decapentaplegic homolog 5 OS=Homo sapiens GN=SMAD5 PE=1 SV=1 - [SMAD5_HUMAN]	SMAD5	11.4	12	3	4	4	2	52.2247	7.7085	2
A0A0G2JNN3	Leukocyte receptor cluster member 8 (Fragment) OS=Homo sapiens GN=LENG8 PE=4 SV=1 - [A0A0G2JNN3_HUMAN]	LENG8	12.4	6	6	6	6	3	79.437	9.5542	2
I3L419	Protein FAM64A OS=Homo sapiens GN=FAM64A PE=1 SV=1 - [I3L419_HUMAN]	FAM64A	9.72	4	2	2	2	1	27.1869	10.2427	2
Q99567	Nuclear pore complex protein Nup88 OS=Homo sapiens GN=NUP88 PE=1 SV=2 - [NUP88_HUMAN]	NUP88	15.38	4	7	7	6	3	83.4888	5.69385	2
P14868	Aspartate--tRNA ligase, cytoplasmic OS=Homo sapiens GN=DARS PE=1 SV=2 - [SYDC_HUMAN]	DARS	11.78	5	5	5	4	2	57.1	6.55127	2
E9PD53	Structural maintenance of chromosomes protein OS=Homo sapiens GN=SMC4 PE=1 SV=1 - [E9PD53_HUMAN]	SMC4	7.76	2	9	11	10	5	144.365	7.12256	2
Q13619	Cullin-4A OS=Homo sapiens GN=CUL4A PE=1 SV=3 - [CUL4A_HUMAN]	CUL4A	11.59	3	6	8	6	3	87.6244	8.1333	2
P07948	Tyrosine-protein kinase Lyn OS=Homo sapiens GN=LYN PE=1 SV=3 - [LYN_HUMAN]	LYN	7.03	40	2	4	4	2	58.5368	7.10791	2
A6NIZ0	Nuclear distribution protein nudE-like 1 OS=Homo sapiens GN=NDEL1 PE=1 SV=4 - [A6NIZ0_HUMAN]	NDEL1	7.43	7	1	2	2	1	30.6197	4.97021	2
P28360	Homeobox protein MSX-1 OS=Homo sapiens GN=MSX1 PE=1 SV=3 - [MSX1_HUMAN]	MSX1	6.27	61	1	2	2	1	31.4765	9.89111	2
Q9NSD9	Phenylalanine--tRNA ligase beta subunit OS=Homo sapiens GN=FARSB PE=1 SV=3 - [SYFB_HUMAN]	FARSB	6.11	1	4	4	4	2	66.0735	6.84424	2
B4DJ81	NADH-ubiquinone oxidoreductase 75 kDa subunit, mitochondrial OS=Homo sapiens GN=NDUFS1 PE=1 SV=1 - [B4DJ81_HUMAN]	NDUFS1	7.36	2	4	4	4	2	66.879	5.37646	2
P35606	Coatomer subunit beta' OS=Homo sapiens GN=COPB2 PE=1 SV=2 - [COPB2_HUMAN]	COPB2	6.18	7	6	6	6	3	102.422	5.2749	2
P60891	Ribose-phosphate pyrophosphokinase 1 OS=Homo sapiens GN=PRPS1 PE=1 SV=2 - [PRPS1_HUMAN]	PRPS1	8.18	5	2	2	2	1	34.8119	6.97607	2
O14908	PDZ domain-containing protein GIPC1 OS=Homo sapiens GN=GIPC1 PE=1 SV=2 - [GIPC1_HUMAN]	GIPC1	12.61	4	3	3	2	1	36.0267	6.27783	2
P16220	Cyclic AMP-responsive element-binding protein 1 OS=Homo sapiens GN=CREB1 PE=1 SV=2 - [CREB1_HUMAN]	CREB1	6.74	9	2	2	2	1	36.6656	5.56689	2
Q3B726	DNA-directed RNA polymerase I subunit RPA43 OS=Homo sapiens GN=TWISTNB PE=1 SV=1 - [RPA43_HUMAN]	TWISTNB	7.4	1	2	2	2	1	37.4088	6.97607	2
R4GMT0	Alpha-centractin OS=Homo sapiens GN=ACTR1A PE=1 SV=1 - [R4GMT0_HUMAN]	ACTR1A	7.23	2	1	2	2	1	37.4099	5.65576	2
A0A087WX59	Proteasomal ubiquitin receptor ADRM1 OS=Homo sapiens GN=ADRM1 PE=1 SV=1 - [A0A087WX59_HUMAN]	ADRM1	5.98	3	2	2	2	1	37.4814	4.83057	2
Q9BW27	Nuclear pore complex protein Nup85 OS=Homo sapiens GN=NUP85 PE=1 SV=1 - [NUP85_HUMAN]	NUP85	5.64	10	4	4	4	2	74.9711	5.5542	2
A0A0C4DGA2	Enoyl-CoA delta isomerase 2, mitochondrial OS=Homo sapiens GN=ECI2 PE=1 SV=1 - [A0A0C4DGA2_HUMAN]	ECI2	6.59	5	2	2	2	1	40.1576	8.76318	2
Q6PKG0	La-related protein 1 OS=Homo sapiens GN=LARP1 PE=1 SV=2 - [LARP1_HUMAN]	LARP1	7.12	9	7	7	6	3	123.434	8.82178	2
Q92785	Zinc finger protein ubi-d4 OS=Homo sapiens GN=DPF2 PE=1 SV=2 - [REQU_HUMAN]	DPF2	7.67	2	2	2	2	1	44.1272	6.32861	2
M0QXN5	Nuclear pore glycoprotein p62 OS=Homo sapiens GN=NUP62 PE=1 SV=1 - [M0QXN5_HUMAN]	NUP62	5.61	2	2	2	2	1	45.5876	5.37646	2
P40425	Pre-B-cell leukemia transcription factor 2 OS=Homo sapiens GN=PBX2 PE=1 SV=2 - [PBX2_HUMAN]	PBX2	9.77	1	2	2	2	1	45.8525	7.56201	2
Q9BXS5	AP-1 complex subunit mu-1 OS=Homo sapiens GN=AP1M1 PE=1 SV=3 - [AP1M1_HUMAN]	AP1M1	11.82	9	3	3	2	1	48.5561	7.29834	2
A0A087WXL4	Zinc finger protein 419 OS=Homo sapiens GN=ZNF419 PE=4 SV=1 - [A0A087WXL4_HUMAN]	ZNF419	4.22	53	1	2	2	1	48.7707	9.64209	2
Q9UKX7	Nuclear pore complex protein Nup50 OS=Homo sapiens GN=NUP50 PE=1 SV=2 - [NUP50_HUMAN]	NUP50	4.49	2	2	2	2	1	50.1132	7.06396	2
Q9BZI7	Regulator of nonsense transcripts 3B OS=Homo sapiens GN=UPF3B PE=1 SV=1 - [REN3B_HUMAN]	UPF3B	6.42	2	3	3	2	1	57.7271	9.48096	2
O00505	Importin subunit alpha-4 OS=Homo sapiens GN=KPNA3 PE=1 SV=2 - [IMA4_HUMAN]	KPNA3	4.03	3	2	2	2	1	57.7748	4.94482	2
J3KQ61	Bromodomain-containing protein 1 (Fragment) OS=Homo sapiens GN=BRD1 PE=1 SV=1 - [J3KQ61_HUMAN]	BRD1	3.14	7	1	2	2	1	57.8575	9.74463	2
Q92908	Transcription factor GATA-6 OS=Homo sapiens GN=GATA6 PE=1 SV=2 - [GATA6_HUMAN]	GATA6	4.2	5	2	2	2	1	59.995	8.35303	2
Q9HA77	Probable cysteine--tRNA ligase, mitochondrial OS=Homo sapiens GN=CARS2 PE=1 SV=1 - [SYCM_HUMAN]	CARS2	4.79	2	2	2	2	1	62.1847	8.33838	2
Q9NU22	Midasin OS=Homo sapiens GN=MDN1 PE=1 SV=2 - [MDN1_HUMAN]	MDN1	4.18	2	23	23	20	10	632.42	5.68115	2
O60508	Pre-mRNA-processing factor 17 OS=Homo sapiens GN=CDC40 PE=1 SV=1 - [PRP17_HUMAN]	CDC40	3.63	2	2	2	2	1	65.4795	7.06396	2
Q6UUV7	CREB-regulated transcription coactivator 3 OS=Homo sapiens GN=CRTC3 PE=1 SV=2 - [CRTC3_HUMAN]	CRTC3	4.85	1	2	2	2	1	66.9183	6.84424	2
P53350	Serine/threonine-protein kinase PLK1 OS=Homo sapiens GN=PLK1 PE=1 SV=1 - [PLK1_HUMAN]	PLK1	5.64	2	2	2	2	1	68.2116	8.90967	2
H0YDJ3	Serine/threonine-protein kinase PRP4 homolog (Fragment) OS=Homo sapiens GN=PRPF4B PE=1 SV=1 - [H0YDJ3_HUMAN]	PRPF4B	4.6	2	2	2	2	1	68.3585	9.75928	2
Q9NVW2	E3 ubiquitin-protein ligase RLIM OS=Homo sapiens GN=RLIM PE=1 SV=3 - [RNF12_HUMAN]	RLIM	3.37	1	2	2	2	1	68.5079	7.56201	2
Q9UPN6	Protein SCAF8 OS=Homo sapiens GN=SCAF8 PE=1 SV=1 - [SCAF8_HUMAN]	SCAF8	5.11	3	4	4	4	2	140.433	8.29443	2
P28288	ATP-binding cassette sub-family D member 3 OS=Homo sapiens GN=ABCD3 PE=1 SV=1 - [ABCD3_HUMAN]	ABCD3	3.03	6	1	2	2	1	75.4276	9.36377	2
E7EQB2	Lactotransferrin (Fragment) OS=Homo sapiens GN=LTF PE=1 SV=1 - [E7EQB2_HUMAN]	LTF	2.59	3	2	2	2	1	76.5769	8.01611	2
G3V325	Protein ATP5J2-PTCD1 OS=Homo sapiens GN=ATP5J2-PTCD1 PE=4 SV=1 - [G3V325_HUMAN]	ATP5J2-PTCD1	2.94	5	2	2	2	1	84.0566	8.71924	2
Q96JM7	Lethal(3)malignant brain tumor-like protein 3 OS=Homo sapiens GN=L3MBTL3 PE=1 SV=2 - [LMBL3_HUMAN]	L3MBTL3	4.1	1	3	3	2	1	88.2802	6.45557	2
O15381	Nuclear valosin-containing protein-like OS=Homo sapiens GN=NVL PE=1 SV=1 - [NVL_HUMAN]	NVL	3.39	1	2	2	2	1	94.991	6.48096	2
M0QY24	Zinc finger protein 546 OS=Homo sapiens GN=ZNF546 PE=4 SV=1 - [M0QY24_HUMAN]	ZNF546	2.72	35	1	2	2	1	95.4498	8.646	2
H0YDK8	Pumilio homolog 1 (Fragment) OS=Homo sapiens GN=PUM1 PE=1 SV=1 - [H0YDK8_HUMAN]	PUM1	2.89	8	2	2	2	1	95.7479	7.62061	2
Q13415	Origin recognition complex subunit 1 OS=Homo sapiens GN=ORC1 PE=1 SV=2 - [ORC1_HUMAN]	ORC1	4.41	1	3	3	2	1	97.2886	9.21729	2
K4DI93	Cullin 4B, isoform CRA_e OS=Homo sapiens GN=CUL4B PE=1 SV=1 - [K4DI93_HUMAN]	CUL4B	3.56	2	1	3	2	1	102.691	8.03076	2
Q9Y5B6	PAX3- and PAX7-binding protein 1 OS=Homo sapiens GN=PAXBP1 PE=1 SV=2 - [PAXB1_HUMAN]	PAXBP1	2.07	1	2	2	2	1	104.739	5.68115	2
P35658	Nuclear pore complex protein Nup214 OS=Homo sapiens GN=NUP214 PE=1 SV=2 - [NU214_HUMAN]	NUP214	3.44	3	5	5	4	2	213.488	7.47412	2
P33176	Kinesin-1 heavy chain OS=Homo sapiens GN=KIF5B PE=1 SV=1 - [KINH_HUMAN]	KIF5B	2.7	1	2	2	2	1	109.617	6.50732	2
O95197	Reticulon-3 OS=Homo sapiens GN=RTN3 PE=1 SV=2 - [RTN3_HUMAN]	RTN3	1.84	6	2	2	2	1	112.541	4.95752	2
P48634	Protein PRRC2A OS=Homo sapiens GN=PRRC2A PE=1 SV=3 - [PRC2A_HUMAN]	PRRC2A	3.99	2	3	4	4	2	228.724	9.45166	2
Q93100	Phosphorylase b kinase regulatory subunit beta OS=Homo sapiens GN=PHKB PE=1 SV=3 - [KPBB_HUMAN]	PHKB	2.65	5	3	3	2	1	124.805	6.94678	2
Q92616	Translational activator GCN1 OS=Homo sapiens GN=GCN1L1 PE=1 SV=6 - [GCN1L_HUMAN]	GCN1L1	0.71	1	2	2	2	1	292.572	7.47412	2
A0A0A0MRE9	A-kinase anchor protein 9 OS=Homo sapiens GN=AKAP9 PE=1 SV=1 - [A0A0A0MRE9_HUMAN]	AKAP9	1.25	6	2	3	2	1	362.354	4.89404	2
I3L1L3	Myb-binding protein 1A (Fragment) OS=Homo sapiens GN=MYBBP1A PE=1 SV=1 - [I3L1L3_HUMAN]	MYBBP1A	31.31	5	38	38	37	19	140.154	9.26123	1.94737
P38646	Stress-70 protein, mitochondrial OS=Homo sapiens GN=HSPA9 PE=1 SV=2 - [GRP75_HUMAN]	HSPA9	41.97	5	25	25	25	13	73.6348	6.16357	1.92308
E9PKP7	Nucleolar transcription factor 1 OS=Homo sapiens GN=UBTF PE=1 SV=1 - [E9PKP7_HUMAN]	UBTF	31.01	5	25	26	25	13	87.3802	9.89111	1.92308
Q5SSJ5	Heterochromatin protein 1-binding protein 3 OS=Homo sapiens GN=HP1BP3 PE=1 SV=1 - [HP1B3_HUMAN]	HP1BP3	35.26	6	21	21	21	11	61.1693	9.67139	1.90909
P51991	Heterogeneous nuclear ribonucleoprotein A3 OS=Homo sapiens GN=HNRNPA3 PE=1 SV=2 - [ROA3_HUMAN]	HNRNPA3	42.86	2	17	19	17	9	39.5706	9.01221	1.88889
P63010	AP-2 complex subunit beta OS=Homo sapiens GN=AP2B1 PE=1 SV=1 - [AP2B1_HUMAN]	AP2B1	20.28	8	9	17	17	9	104.486	5.37646	1.88889
Q14152	Eukaryotic translation initiation factor 3 subunit A OS=Homo sapiens GN=EIF3A PE=1 SV=1 - [EIF3A_HUMAN]	EIF3A	13.17	1	17	17	15	8	166.468	6.78564	1.875
O60832	H/ACA ribonucleoprotein complex subunit 4 OS=Homo sapiens GN=DKC1 PE=1 SV=3 - [DKC1_HUMAN]	DKC1	46.5	6	26	26	26	14	57.6378	9.42236	1.85714
Q09666	Neuroblast differentiation-associated protein AHNAK OS=Homo sapiens GN=AHNAK PE=1 SV=2 - [AHNK_HUMAN]	AHNAK	26.89	1	55	56	52	28	628.699	6.15088	1.85714
A0A0C4DG98	THO complex subunit 2 OS=Homo sapiens GN=THOC2 PE=1 SV=1 - [A0A0C4DG98_HUMAN]	THOC2	12.04	6	17	17	13	7	169.475	8.67529	1.85714
O95602	DNA-directed RNA polymerase I subunit RPA1 OS=Homo sapiens GN=POLR1A PE=1 SV=2 - [RPA1_HUMAN]	POLR1A	11.1	2	14	14	13	7	194.687	7.03467	1.85714
P78527	DNA-dependent protein kinase catalytic subunit OS=Homo sapiens GN=PRKDC PE=1 SV=3 - [PRKDC_HUMAN]	PRKDC	16.76	12	67	67	61	33	468.788	7.12256	1.84848
H0YEN5	40S ribosomal protein S2 (Fragment) OS=Homo sapiens GN=RPS2 PE=1 SV=1 - [H0YEN5_HUMAN]	RPS2	50.26	9	11	11	11	6	21.1404	9.83252	1.83333
P26373	60S ribosomal protein L13 OS=Homo sapiens GN=RPL13 PE=1 SV=4 - [RL13_HUMAN]	RPL13	44.08	5	11	11	11	6	24.2465	11.6489	1.83333
Q9BYG3	MKI67 FHA domain-interacting nucleolar phosphoprotein OS=Homo sapiens GN=NIFK PE=1 SV=1 - [MK67I_HUMAN]	NIFK	43	4	11	11	11	6	34.201	9.87646	1.83333
Q8NEJ9	Neuroguidin OS=Homo sapiens GN=NGDN PE=1 SV=1 - [NGDN_HUMAN]	NGDN	36.83	3	12	12	11	6	35.872	9.56885	1.83333
B4DXZ6	Fragile X mental retardation syndrome-related protein 1 OS=Homo sapiens GN=FXR1 PE=1 SV=1 - [B4DXZ6_HUMAN]	FXR1	21.22	8	9	11	11	6	68.2852	6.04932	1.83333
Q1KMD3	Heterogeneous nuclear ribonucleoprotein U-like protein 2 OS=Homo sapiens GN=HNRNPUL2 PE=1 SV=1 - [HNRL2_HUMAN]	HNRNPUL2	16.2	2	11	11	11	6	85.0522	4.90674	1.83333
A0A0A0MRW6	Nucleolar protein 6 OS=Homo sapiens GN=NOL6 PE=1 SV=1 - [A0A0A0MRW6_HUMAN]	NOL6	11.21	4	11	11	11	6	112.087	7.62061	1.83333
P11021	78 kDa glucose-regulated protein OS=Homo sapiens GN=HSPA5 PE=1 SV=2 - [GRP78_HUMAN]	HSPA5	56.88	3	36	38	38	21	72.2884	5.16064	1.80952
F8W1R7	Myosin light polypeptide 6 OS=Homo sapiens GN=MYL6 PE=1 SV=1 - [F8W1R7_HUMAN]	MYL6	60.69	16	9	9	9	5	16.2798	4.65283	1.8
C9J1Z8	ADP-ribosylation factor 5 (Fragment) OS=Homo sapiens GN=ARF5 PE=1 SV=1 - [C9J1Z8_HUMAN]	ARF5	70	18	3	10	9	5	17.0959	7.34229	1.8
P30050	60S ribosomal protein L12 OS=Homo sapiens GN=RPL12 PE=1 SV=1 - [RL12_HUMAN]	RPL12	63.64	2	9	9	9	5	17.8075	9.42236	1.8
P18085	ADP-ribosylation factor 4 OS=Homo sapiens GN=ARF4 PE=1 SV=3 - [ARF4_HUMAN]	ARF4	50.56	21	4	9	9	5	20.4977	7.13721	1.8
Q8IWS0	PHD finger protein 6 OS=Homo sapiens GN=PHF6 PE=1 SV=1 - [PHF6_HUMAN]	PHF6	32.6	3	10	10	9	5	41.264	8.67529	1.8
Q13601	KRR1 small subunit processome component homolog OS=Homo sapiens GN=KRR1 PE=1 SV=4 - [KRR1_HUMAN]	KRR1	27.82	2	9	9	9	5	43.6377	9.77393	1.8
O43818	U3 small nucleolar RNA-interacting protein 2 OS=Homo sapiens GN=RRP9 PE=1 SV=1 - [U3IP2_HUMAN]	RRP9	19.58	1	9	9	9	5	51.8085	7.85498	1.8
A0A087X079	Ig gamma-1 chain C region OS=Homo sapiens GN=IGHG1 PE=1 SV=1 - [A0A087X079_HUMAN]	IGHG1	43.97	16	8	16	16	9	51.8798	8.07471	1.77778
P61353	60S ribosomal protein L27 OS=Homo sapiens GN=RPL27 PE=1 SV=2 - [RL27_HUMAN]	RPL27	47.79	4	7	7	7	4	15.7877	10.5649	1.75
C9JLU1	DNA-directed RNA polymerases I, II, and III subunit RPABC3 (Fragment) OS=Homo sapiens GN=POLR2H PE=1 SV=5 - [C9JLU1_HUMAN]	POLR2H	57.05	2	7	7	7	4	16.9854	4.67822	1.75
D6RAN4	60S ribosomal protein L9 (Fragment) OS=Homo sapiens GN=RPL9 PE=1 SV=5 - [D6RAN4_HUMAN]	RPL9	45.6	5	7	7	7	4	20.8614	10.1987	1.75
Q15397	Pumilio domain-containing protein KIAA0020 OS=Homo sapiens GN=KIAA0020 PE=1 SV=3 - [K0020_HUMAN]	KIAA0020	23.77	6	15	15	14	8	73.5383	9.64209	1.75
Q01650	Large neutral amino acids transporter small subunit 1 OS=Homo sapiens GN=SLC7A5 PE=1 SV=2 - [LAT1_HUMAN]	SLC7A5	14.79	6	7	7	7	4	54.9743	7.72314	1.75
A0A0A6YYC7	HCG2042749, isoform CRA_d OS=Homo sapiens GN=ZFP91-CNTF PE=1 SV=1 - [A0A0A6YYC7_HUMAN]	ZFP91-CNTF	14.74	3	6	7	7	4	59.5339	8.19189	1.75
C9JZR2	Catenin delta-1 OS=Homo sapiens GN=CTNND1 PE=1 SV=2 - [C9JZR2_HUMAN]	CTNND1	9.49	4	8	8	7	4	104.784	6.87354	1.75
P25705	ATP synthase subunit alpha, mitochondrial OS=Homo sapiens GN=ATP5A1 PE=1 SV=1 - [ATPA_HUMAN]	ATP5A1	49.73	7	26	26	26	15	59.7136	9.12939	1.73333
P19338	Nucleolin OS=Homo sapiens GN=NCL PE=1 SV=3 - [NUCL_HUMAN]	NCL	39.72	6	38	38	38	22	76.5684	4.70361	1.72727
Q9H583	HEAT repeat-containing protein 1 OS=Homo sapiens GN=HEATR1 PE=1 SV=3 - [HEAT1_HUMAN]	HEATR1	10.17	2	20	20	19	11	242.215	6.53662	1.72727
P01859	Ig gamma-2 chain C region OS=Homo sapiens GN=IGHG2 PE=1 SV=2 - [IGHG2_HUMAN]	IGHG2	39.88	2	6	12	12	7	35.8778	7.59131	1.71429
P41091	Eukaryotic translation initiation factor 2 subunit 3 OS=Homo sapiens GN=EIF2S3 PE=1 SV=3 - [IF2G_HUMAN]	EIF2S3	30.08	4	12	12	12	7	51.0772	8.39697	1.71429
P11217	Glycogen phosphorylase, muscle form OS=Homo sapiens GN=PYGM PE=1 SV=6 - [PYGM_HUMAN]	PYGM	15.08	1	1	13	12	7	97.0306	7.03467	1.71429
Q14004	Cyclin-dependent kinase 13 OS=Homo sapiens GN=CDK13 PE=1 SV=2 - [CDK13_HUMAN]	CDK13	11.04	39	9	13	12	7	164.823	9.68604	1.71429
P08670	Vimentin OS=Homo sapiens GN=VIM PE=1 SV=4 - [VIME_HUMAN]	VIM	89.06	18	56	59	59	35	53.6191	5.12256	1.68571
O43707	Alpha-actinin-4 OS=Homo sapiens GN=ACTN4 PE=1 SV=2 - [ACTN4_HUMAN]	ACTN4	73.44	6	50	72	72	43	104.788	5.43994	1.67442
P18077	60S ribosomal protein L35a OS=Homo sapiens GN=RPL35A PE=1 SV=2 - [RL35A_HUMAN]	RPL35A	41.82	4	10	10	10	6	12.5298	11.063	1.66667
A8MWD9	Putative small nuclear ribonucleoprotein G-like protein 15 OS=Homo sapiens GN=SNRPGP15 PE=5 SV=2 - [RUXGL_HUMAN]	SNRPGP15	36.84	5	5	5	5	3	8.53845	8.83643	1.66667
P62917	60S ribosomal protein L8 OS=Homo sapiens GN=RPL8 PE=1 SV=2 - [RL8_HUMAN]	RPL8	41.63	5	15	15	15	9	28.0073	11.0337	1.66667
P62906	60S ribosomal protein L10a OS=Homo sapiens GN=RPL10A PE=1 SV=2 - [RL10A_HUMAN]	RPL10A	38.25	1	10	10	10	6	24.8155	9.93506	1.66667
D6RC52	H/ACA ribonucleoprotein complex subunit 2 (Fragment) OS=Homo sapiens GN=NHP2 PE=1 SV=1 - [D6RC52_HUMAN]	NHP2	37.12	5	5	5	5	3	15.0079	9.24658	1.66667
P62995	Transformer-2 protein homolog beta OS=Homo sapiens GN=TRA2B PE=1 SV=1 - [TRA2B_HUMAN]	TRA2B	34.38	3	9	10	10	6	33.6456	11.2534	1.66667
Q9NWT1	p21-activated protein kinase-interacting protein 1 OS=Homo sapiens GN=PAK1IP1 PE=1 SV=2 - [PK1IP_HUMAN]	PAK1IP1	27.04	1	11	11	10	6	43.9359	8.90967	1.66667
H7BYN3	Transcription factor A, mitochondrial (Fragment) OS=Homo sapiens GN=TFAM PE=1 SV=1 - [H7BYN3_HUMAN]	TFAM	21	2	5	5	5	3	25.6606	9.65674	1.66667
Q9NX20	39S ribosomal protein L16, mitochondrial OS=Homo sapiens GN=MRPL16 PE=1 SV=1 - [RM16_HUMAN]	MRPL16	20.32	7	5	5	5	3	28.431	10.1255	1.66667
P30040	Endoplasmic reticulum resident protein 29 OS=Homo sapiens GN=ERP29 PE=1 SV=4 - [ERP29_HUMAN]	ERP29	22.61	3	5	5	5	3	28.9752	7.31299	1.66667
O00425	Insulin-like growth factor 2 mRNA-binding protein 3 OS=Homo sapiens GN=IGF2BP3 PE=1 SV=2 - [IF2B3_HUMAN]	IGF2BP3	26.94	2	10	13	10	6	63.6656	8.86572	1.66667
Q9Y3A4	Ribosomal RNA-processing protein 7 homolog A OS=Homo sapiens GN=RRP7A PE=1 SV=2 - [RRP7A_HUMAN]	RRP7A	28.57	2	5	5	5	3	32.314	9.5835	1.66667
B4DDF4	Calponin OS=Homo sapiens GN=CNN2 PE=1 SV=1 - [B4DDF4_HUMAN]	CNN2	16.44	14	3	5	5	3	32.5956	6.97607	1.66667
Q96QD9	UAP56-interacting factor OS=Homo sapiens GN=FYTTD1 PE=1 SV=3 - [UIF_HUMAN]	FYTTD1	16.35	4	5	5	5	3	35.7964	11.7808	1.66667
B5MCX3	Septin-2 OS=Homo sapiens GN=SEPT2 PE=1 SV=1 - [B5MCX3_HUMAN]	SEPT2	24.61	12	6	6	5	3	36.9169	6.17627	1.66667
Q68D10	Protein SPT2 homolog OS=Homo sapiens GN=SPTY2D1 PE=1 SV=3 - [SPT2_HUMAN]	SPTY2D1	21.75	4	10	11	10	6	75.5525	9.78857	1.66667
Q00587	Cdc42 effector protein 1 OS=Homo sapiens GN=CDC42EP1 PE=1 SV=1 - [BORG5_HUMAN]	CDC42EP1	22.51	4	6	6	5	3	40.27	7.15186	1.66667
Q96PM9	Zinc finger protein 385A OS=Homo sapiens GN=ZNF385A PE=1 SV=2 - [Z385A_HUMAN]	ZNF385A	16.32	6	5	5	5	3	40.4284	9.86182	1.66667
O43427	Acidic fibroblast growth factor intracellular-binding protein OS=Homo sapiens GN=FIBP PE=1 SV=3 - [FIBP_HUMAN]	FIBP	17.31	4	5	5	5	3	41.8514	6.48096	1.66667
Q96MU7	YTH domain-containing protein 1 OS=Homo sapiens GN=YTHDC1 PE=1 SV=3 - [YTDC1_HUMAN]	YTHDC1	10.45	2	11	11	10	6	84.6493	6.22705	1.66667
Q06587	E3 ubiquitin-protein ligase RING1 OS=Homo sapiens GN=RING1 PE=1 SV=2 - [RING1_HUMAN]	RING1	21.92	2	4	5	5	3	42.4028	5.61768	1.66667
Q8NC51	Plasminogen activator inhibitor 1 RNA-binding protein OS=Homo sapiens GN=SERBP1 PE=1 SV=2 - [PAIRB_HUMAN]	SERBP1	11.52	1	5	5	5	3	44.9385	8.646	1.66667
P63092	Guanine nucleotide-binding protein G(s) subunit alpha isoforms short OS=Homo sapiens GN=GNAS PE=1 SV=1 - [GNAS2_HUMAN]	GNAS	15.48	13	4	5	5	3	45.6359	5.8208	1.66667
Q9NW64	Pre-mRNA-splicing factor RBM22 OS=Homo sapiens GN=RBM22 PE=1 SV=1 - [RBM22_HUMAN]	RBM22	14.29	3	5	5	5	3	46.8654	8.54346	1.66667
Q08043	Alpha-actinin-3 OS=Homo sapiens GN=ACTN3 PE=1 SV=2 - [ACTN3_HUMAN]	ACTN3	10.21	3	1	11	10	6	103.176	5.51611	1.66667
Q02241	Kinesin-like protein KIF23 OS=Homo sapiens GN=KIF23 PE=1 SV=3 - [KIF23_HUMAN]	KIF23	11.25	5	10	10	10	6	109.99	8.51416	1.66667
Q96SB4	SRSF protein kinase 1 OS=Homo sapiens GN=SRPK1 PE=1 SV=2 - [SRPK1_HUMAN]	SRPK1	11.6	14	6	6	5	3	74.2784	6.16357	1.66667
P49711	Transcriptional repressor CTCF OS=Homo sapiens GN=CTCF PE=1 SV=1 - [CTCF_HUMAN]	CTCF	5.78	6	5	5	5	3	82.7324	6.96143	1.66667
O60341	Lysine-specific histone demethylase 1A OS=Homo sapiens GN=KDM1A PE=1 SV=2 - [KDM1A_HUMAN]	KDM1A	7.39	2	6	6	5	3	92.8447	6.52197	1.66667
A0A0A0MSU2	ELM2 and SANT domain-containing protein 1 (Fragment) OS=Homo sapiens GN=ELMSAN1 PE=1 SV=3 - [A0A0A0MSU2_HUMAN]	ELMSAN1	8.54	3	6	6	5	3	111.848	9.0708	1.66667
C9J4M6	DNA-directed RNA polymerase OS=Homo sapiens GN=POLR2B PE=1 SV=2 - [C9J4M6_HUMAN]	POLR2B	4.64	3	6	6	5	3	125.109	8.29443	1.66667
O75376	Nuclear receptor corepressor 1 OS=Homo sapiens GN=NCOR1 PE=1 SV=2 - [NCOR1_HUMAN]	NCOR1	3.69	6	7	7	5	3	270.044	7.10791	1.66667
Q08945	FACT complex subunit SSRP1 OS=Homo sapiens GN=SSRP1 PE=1 SV=1 - [SSRP1_HUMAN]	SSRP1	32.44	3	23	23	23	14	81.0244	6.87354	1.64286
P69905	Hemoglobin subunit alpha OS=Homo sapiens GN=HBA1 PE=1 SV=2 - [HBA_HUMAN]	HBA1	90.14	2	12	13	13	8	15.2479	8.67529	1.625
P42696	RNA-binding protein 34 OS=Homo sapiens GN=RBM34 PE=1 SV=2 - [RBM34_HUMAN]	RBM34	34.65	4	13	13	13	8	48.5351	10.1108	1.625
P37108	Signal recognition particle 14 kDa protein OS=Homo sapiens GN=SRP14 PE=1 SV=2 - [SRP14_HUMAN]	SRP14	55.88	3	8	8	8	5	14.5608	10.0376	1.6
P62140	Serine/threonine-protein phosphatase PP1-beta catalytic subunit OS=Homo sapiens GN=PPP1CB PE=1 SV=3 - [PP1B_HUMAN]	PPP1CB	48.32	7	5	17	16	10	37.1626	6.18896	1.6
P84103	Serine/arginine-rich splicing factor 3 OS=Homo sapiens GN=SRSF3 PE=1 SV=1 - [SRSF3_HUMAN]	SRSF3	41.46	2	7	8	8	5	19.3179	11.6489	1.6
P63000	Ras-related C3 botulinum toxin substrate 1 OS=Homo sapiens GN=RAC1 PE=1 SV=1 - [RAC1_HUMAN]	RAC1	41.15	15	7	8	8	5	21.4362	8.49951	1.6
P62873	Guanine nucleotide-binding protein G(I)/G(S)/G(T) subunit beta-1 OS=Homo sapiens GN=GNB1 PE=1 SV=3 - [GBB1_HUMAN]	GNB1	35	21	4	9	8	5	37.353	5.99854	1.6
Q00610	Clathrin heavy chain 1 OS=Homo sapiens GN=CLTC PE=1 SV=5 - [CLH1_HUMAN]	CLTC	29.97	12	41	41	40	25	191.493	5.69385	1.6
P04083	Annexin A1 OS=Homo sapiens GN=ANXA1 PE=1 SV=2 - [ANXA1_HUMAN]	ANXA1	25.43	2	8	8	8	5	38.69	7.02002	1.6
P19784	Casein kinase II subunit alpha' OS=Homo sapiens GN=CSNK2A2 PE=1 SV=1 - [CSK22_HUMAN]	CSNK2A2	31.43	4	7	10	8	5	41.1871	8.55811	1.6
E7ETY4	Serine/threonine-protein kinase MARK2 OS=Homo sapiens GN=MARK2 PE=1 SV=1 - [E7ETY4_HUMAN]	MARK2	18.88	9	8	9	8	5	78.4042	9.53955	1.6
Q5C9Z4	Nucleolar MIF4G domain-containing protein 1 OS=Homo sapiens GN=NOM1 PE=1 SV=1 - [NOM1_HUMAN]	NOM1	10.35	1	8	8	8	5	96.1976	8.104	1.6
Q5TCI8	Prelamin-A/C OS=Homo sapiens GN=LMNA PE=1 SV=1 - [Q5TCI8_HUMAN]	LMNA	55.4	6	1	33	33	21	55.7286	7.02002	1.57143
F5GZS6	4F2 cell-surface antigen heavy chain OS=Homo sapiens GN=SLC3A2 PE=1 SV=1 - [F5GZS6_HUMAN]	SLC3A2	36.89	9	22	22	22	14	64.8322	5.09717	1.57143
A0A075B6N8	Ig gamma-3 chain C region (Fragment) OS=Homo sapiens GN=IGHG3 PE=1 SV=1 - [A0A075B6N8_HUMAN]	IGHG3	38.73	4	3	11	11	7	41.2993	7.89893	1.57143
Q56NI9	N-acetyltransferase ESCO2 OS=Homo sapiens GN=ESCO2 PE=1 SV=1 - [ESCO2_HUMAN]	ESCO2	25.46	5	12	12	11	7	68.2641	9.39307	1.57143
Q5T200	Zinc finger CCCH domain-containing protein 13 OS=Homo sapiens GN=ZC3H13 PE=1 SV=1 - [ZC3HD_HUMAN]	ZC3H13	8.69	2	14	14	11	7	196.519	9.42236	1.57143
Q14966	Zinc finger protein 638 OS=Homo sapiens GN=ZNF638 PE=1 SV=2 - [ZN638_HUMAN]	ZNF638	16.03	6	27	27	25	16	220.488	6.37939	1.5625
P02042	Hemoglobin subunit delta OS=Homo sapiens GN=HBD PE=1 SV=2 - [HBD_HUMAN]	HBD	87.76	6	7	14	14	9	16.0453	8.04541	1.55556
P62241	40S ribosomal protein S8 OS=Homo sapiens GN=RPS8 PE=1 SV=2 - [RS8_HUMAN]	RPS8	60.1	2	14	14	14	9	24.1902	10.3159	1.55556
P62753	40S ribosomal protein S6 OS=Homo sapiens GN=RPS6 PE=1 SV=1 - [RS6_HUMAN]	RPS6	35.74	3	14	14	14	9	28.663	10.8433	1.55556
A0A0C4DGA6	Helicase-like transcription factor OS=Homo sapiens GN=HLTF PE=1 SV=1 - [A0A0C4DGA6_HUMAN]	HLTF	17.96	3	17	17	14	9	113.786	8.60205	1.55556
E9PF10	Nuclear pore complex protein Nup155 OS=Homo sapiens GN=NUP155 PE=1 SV=1 - [E9PF10_HUMAN]	NUP155	12.96	2	14	14	14	9	148	6.30322	1.55556
P27635	60S ribosomal protein L10 OS=Homo sapiens GN=RPL10 PE=1 SV=4 - [RL10_HUMAN]	RPL10	64.95	10	17	17	17	11	24.5879	10.0815	1.54545
Q5JTH9	RRP12-like protein OS=Homo sapiens GN=RRP12 PE=1 SV=2 - [RRP12_HUMAN]	RRP12	13.11	5	16	17	17	11	143.611	8.74854	1.54545
Q9Y2W1	Thyroid hormone receptor-associated protein 3 OS=Homo sapiens GN=THRAP3 PE=1 SV=2 - [TR150_HUMAN]	THRAP3	24.4	2	22	23	23	15	108.601	10.1548	1.53333
O95782	AP-2 complex subunit alpha-1 OS=Homo sapiens GN=AP2A1 PE=1 SV=3 - [AP2A1_HUMAN]	AP2A1	36.95	15	28	29	29	19	107.478	7.03467	1.52632
Q9Y5B9	FACT complex subunit SPT16 OS=Homo sapiens GN=SUPT16H PE=1 SV=1 - [SP16H_HUMAN]	SUPT16H	27.79	2	29	29	29	19	119.838	5.65576	1.52632
A0A0B4J1Z1	Serine/arginine-rich-splicing factor 7 OS=Homo sapiens GN=SRSF7 PE=1 SV=1 - [A0A0B4J1Z1_HUMAN]	SRSF7	70.8	4	11	12	12	8	15.7528	9.80322	1.5
E5RI99	60S ribosomal protein L30 (Fragment) OS=Homo sapiens GN=RPL30 PE=1 SV=1 - [E5RI99_HUMAN]	RPL30	70.18	7	10	10	9	6	12.6476	9.5542	1.5
P61247	40S ribosomal protein S3a OS=Homo sapiens GN=RPS3A PE=1 SV=2 - [RS3A_HUMAN]	RPS3A	61.74	12	21	21	21	14	29.9257	9.72998	1.5
P32119	Peroxiredoxin-2 OS=Homo sapiens GN=PRDX2 PE=1 SV=5 - [PRDX2_HUMAN]	PRDX2	42.42	2	11	12	12	8	21.8782	5.97314	1.5
A0A087WTT6	40S ribosomal protein S29 OS=Homo sapiens GN=RPS29 PE=1 SV=1 - [A0A087WTT6_HUMAN]	RPS29	30.19	2	3	3	3	2	6.11113	9.14404	1.5
Q96KK5	Histone H2A type 1-H OS=Homo sapiens GN=HIST1H2AH PE=1 SV=3 - [H2A1H_HUMAN]	HIST1H2AH	35.94	8	2	6	6	4	13.8978	10.8872	1.5
P04908	Histone H2A type 1-B/E OS=Homo sapiens GN=HIST1H2AB PE=1 SV=2 - [H2A1B_HUMAN]	HIST1H2AB	35.38	3	2	6	6	4	14.127	11.0483	1.5
P00915	Carbonic anhydrase 1 OS=Homo sapiens GN=CA1 PE=1 SV=2 - [CAH1_HUMAN]	CA1	61.69	13	12	12	12	8	28.8524	7.12256	1.5
P62899	60S ribosomal protein L31 OS=Homo sapiens GN=RPL31 PE=1 SV=1 - [RL31_HUMAN]	RPL31	46.4	6	6	6	6	4	14.4539	10.5356	1.5
Q92522	Histone H1x OS=Homo sapiens GN=H1FX PE=1 SV=1 - [H1X_HUMAN]	H1FX	27.7	1	9	9	9	6	22.4735	10.7554	1.5
Q5TEC6	Histone H3 OS=Homo sapiens GN=HIST2H3PS2 PE=1 SV=1 - [Q5TEC6_HUMAN]	HIST2H3PS2	29.41	3	1	6	6	4	15.4206	11.2681	1.5
P62330	ADP-ribosylation factor 6 OS=Homo sapiens GN=ARF6 PE=1 SV=2 - [ARF6_HUMAN]	ARF6	41.71	14	5	7	6	4	20.0694	8.95361	1.5
Q5JRI1	Serine/arginine-rich-splicing factor 10 OS=Homo sapiens GN=SRSF10 PE=1 SV=1 - [Q5JRI1_HUMAN]	SRSF10	43.6	5	7	7	6	4	20.9005	10.4771	1.5
F8WCJ1	Eukaryotic translation initiation factor 5A OS=Homo sapiens GN=EIF5A2 PE=1 SV=1 - [F8WCJ1_HUMAN]	EIF5A2	42.86	8	4	4	3	2	11.6799	9.14404	1.5
Q96KR1	Zinc finger RNA-binding protein OS=Homo sapiens GN=ZFR PE=1 SV=2 - [ZFR_HUMAN]	ZFR	29.52	2	25	25	24	16	116.939	9.0415	1.5
P78346	Ribonuclease P protein subunit p30 OS=Homo sapiens GN=RPP30 PE=1 SV=1 - [RPP30_HUMAN]	RPP30	23.88	3	6	6	6	4	29.3027	8.90967	1.5
A0A087WWX0	DNA-directed RNA polymerases I, II, and III subunit RPABC1 (Fragment) OS=Homo sapiens GN=POLR2E PE=1 SV=1 - [A0A087WWX0_HUMAN]	POLR2E	24.63	5	3	3	3	2	15.5213	8.98291	1.5
Q9NPC8	Homeobox protein SIX2 OS=Homo sapiens GN=SIX2 PE=1 SV=1 - [SIX2_HUMAN]	SIX2	24.4	5	2	7	6	4	32.2664	9.01221	1.5
Q6PK04	Coiled-coil domain-containing protein 137 OS=Homo sapiens GN=CCDC137 PE=1 SV=1 - [CC137_HUMAN]	CCDC137	16.26	3	6	6	6	4	33.2111	10.9312	1.5
Q14244	Ensconsin OS=Homo sapiens GN=MAP7 PE=1 SV=1 - [MAP7_HUMAN]	MAP7	22.56	2	15	15	15	10	84.0015	9.61279	1.5
G3V1A4	Cofilin 1 (Non-muscle), isoform CRA_a OS=Homo sapiens GN=CFL1 PE=1 SV=1 - [G3V1A4_HUMAN]	CFL1	22.15	7	2	3	3	2	16.8008	8.35303	1.5
P52298	Nuclear cap-binding protein subunit 2 OS=Homo sapiens GN=NCBP2 PE=1 SV=1 - [NCBP2_HUMAN]	NCBP2	23.72	4	3	3	3	2	17.9898	8.20654	1.5
Q10589	Bone marrow stromal antigen 2 OS=Homo sapiens GN=BST2 PE=1 SV=1 - [BST2_HUMAN]	BST2	18.33	1	3	3	3	2	19.7563	5.60498	1.5
P51970	NADH dehydrogenase [ubiquinone] 1 alpha subcomplex subunit 8 OS=Homo sapiens GN=NDUFA8 PE=1 SV=3 - [NDUA8_HUMAN]	NDUFA8	25	1	4	4	3	2	20.0921	7.6499	1.5
Q9Y6B6	GTP-binding protein SAR1b OS=Homo sapiens GN=SAR1B PE=1 SV=1 - [SAR1B_HUMAN]	SAR1B	15.15	8	1	3	3	2	22.3955	6.11279	1.5
J3KPD9	Nucleoside diphosphate kinase B OS=Homo sapiens GN=NME2 PE=1 SV=1 - [J3KPD9_HUMAN]	NME2	24.87	9	3	3	3	2	22.4077	9.53955	1.5
Q9H0U9	Testis-specific Y-encoded-like protein 1 OS=Homo sapiens GN=TSPYL1 PE=1 SV=3 - [TSYL1_HUMAN]	TSPYL1	16.93	1	6	6	6	4	49.1618	5.45264	1.5
Q8TDD1	ATP-dependent RNA helicase DDX54 OS=Homo sapiens GN=DDX54 PE=1 SV=2 - [DDX54_HUMAN]	DDX54	16.35	4	10	13	12	8	98.5342	10.0229	1.5
P26641	Elongation factor 1-gamma OS=Homo sapiens GN=EEF1G PE=1 SV=3 - [EF1G_HUMAN]	EEF1G	21.51	1	7	7	6	4	50.0871	6.66846	1.5
P55084	Trifunctional enzyme subunit beta, mitochondrial OS=Homo sapiens GN=HADHB PE=1 SV=3 - [ECHB_HUMAN]	HADHB	14.77	6	6	6	6	4	51.2615	9.40771	1.5
A0A0G2JI50	Negative elongation factor E (Fragment) OS=Homo sapiens GN=NELFE PE=4 SV=1 - [A0A0G2JI50_HUMAN]	NELFE	22.08	6	3	3	3	2	27.612	9.65674	1.5
P31946	14-3-3 protein beta/alpha OS=Homo sapiens GN=YWHAB PE=1 SV=3 - [1433B_HUMAN]	YWHAB	10.98	6	1	3	3	2	28.0648	4.83057	1.5
K7EJR3	26S proteasome non-ATPase regulatory subunit 8 (Fragment) OS=Homo sapiens GN=PSMD8 PE=1 SV=5 - [K7EJR3_HUMAN]	PSMD8	11.95	5	4	4	3	2	28.1447	8.17725	1.5
P31274	Homeobox protein Hox-C9 OS=Homo sapiens GN=HOXC9 PE=1 SV=3 - [HXC9_HUMAN]	HOXC9	11.54	61	2	3	3	2	29.2294	9.0415	1.5
Q8WXX5	DnaJ homolog subfamily C member 9 OS=Homo sapiens GN=DNAJC9 PE=1 SV=1 - [DNJC9_HUMAN]	DNAJC9	16.92	1	4	4	3	2	29.8911	5.73193	1.5
Q7Z6E9	E3 ubiquitin-protein ligase RBBP6 OS=Homo sapiens GN=RBBP6 PE=1 SV=1 - [RBBP6_HUMAN]	RBBP6	13	4	20	20	18	12	201.442	9.64209	1.5
Q92600	Cell differentiation protein RCD1 homolog OS=Homo sapiens GN=RQCD1 PE=1 SV=1 - [RCD1_HUMAN]	RQCD1	9.7	2	3	3	3	2	33.6099	8.03076	1.5
A0A087X1N3	Ribonuclease P 40kDa subunit, isoform CRA_c OS=Homo sapiens GN=RPP40 PE=1 SV=1 - [A0A087X1N3_HUMAN]	RPP40	11.53	4	3	3	3	2	36.7592	6.40479	1.5
Q99575	Ribonucleases P/MRP protein subunit POP1 OS=Homo sapiens GN=POP1 PE=1 SV=2 - [POP1_HUMAN]	POP1	15.63	2	11	11	9	6	114.636	9.21729	1.5
P0CG39	POTE ankyrin domain family member J OS=Homo sapiens GN=POTEJ PE=3 SV=1 - [POTEJ_HUMAN]	POTEJ	10.4	1	2	9	9	6	117.315	5.97314	1.5
P11177	Pyruvate dehydrogenase E1 component subunit beta, mitochondrial OS=Homo sapiens GN=PDHB PE=1 SV=3 - [ODPB_HUMAN]	PDHB	11.7	3	4	4	3	2	39.208	6.65381	1.5
P98082	Disabled homolog 2 OS=Homo sapiens GN=DAB2 PE=1 SV=3 - [DAB2_HUMAN]	DAB2	15.45	4	8	8	6	4	82.397	5.52881	1.5
Q8N9T8	Protein KRI1 homolog OS=Homo sapiens GN=KRI1 PE=1 SV=3 - [KRI1_HUMAN]	KRI1	10.81	6	6	7	6	4	82.5475	5.13525	1.5
Q5T280	Putative methyltransferase C9orf114 OS=Homo sapiens GN=C9orf114 PE=1 SV=3 - [CI114_HUMAN]	C9orf114	12.5	2	3	3	3	2	41.9824	7.43018	1.5
Q12947	Forkhead box protein F2 OS=Homo sapiens GN=FOXF2 PE=1 SV=2 - [FOXF2_HUMAN]	FOXF2	7.21	2	2	3	3	2	45.964	8.99756	1.5
P55010	Eukaryotic translation initiation factor 5 OS=Homo sapiens GN=EIF5 PE=1 SV=2 - [IF5_HUMAN]	EIF5	7.19	6	3	3	3	2	49.1918	5.57959	1.5
P23769	Endothelial transcription factor GATA-2 OS=Homo sapiens GN=GATA2 PE=1 SV=3 - [GATA2_HUMAN]	GATA2	7.5	3	3	3	3	2	50.4676	9.30518	1.5
O00232	26S proteasome non-ATPase regulatory subunit 12 OS=Homo sapiens GN=PSMD12 PE=1 SV=3 - [PSD12_HUMAN]	PSMD12	6.58	1	3	3	3	2	52.8706	7.6499	1.5
P54132	Bloom syndrome protein OS=Homo sapiens GN=BLM PE=1 SV=1 - [BLM_HUMAN]	BLM	7.9	5	10	11	9	6	158.901	7.48877	1.5
Q9UKL0	REST corepressor 1 OS=Homo sapiens GN=RCOR1 PE=1 SV=1 - [RCOR1_HUMAN]	RCOR1	10.37	6	4	4	3	2	52.9955	7.03467	1.5
Q99958	Forkhead box protein C2 OS=Homo sapiens GN=FOXC2 PE=1 SV=1 - [FOXC2_HUMAN]	FOXC2	7.39	2	2	3	3	2	53.6855	8.49951	1.5
Q9Y6V7	Probable ATP-dependent RNA helicase DDX49 OS=Homo sapiens GN=DDX49 PE=1 SV=1 - [DDX49_HUMAN]	DDX49	6.63	1	3	3	3	2	54.192	9.05615	1.5
Q8WUB8	PHD finger protein 10 OS=Homo sapiens GN=PHF10 PE=1 SV=3 - [PHF10_HUMAN]	PHF10	11.45	2	4	4	3	2	56.0151	6.62451	1.5
Q8TED0	U3 small nucleolar RNA-associated protein 15 homolog OS=Homo sapiens GN=UTP15 PE=1 SV=3 - [UTP15_HUMAN]	UTP15	8.11	4	4	4	3	2	58.3786	9.11475	1.5
Q9H4L7	SWI/SNF-related matrix-associated actin-dependent regulator of chromatin subfamily A containing DEAD/H box 1 OS=Homo sapiens GN=SMARCAD1 PE=1 SV=2 - [SMRCD_HUMAN]	SMARCAD1	7.5	2	8	8	6	4	117.328	5.5542	1.5
O00257	E3 SUMO-protein ligase CBX4 OS=Homo sapiens GN=CBX4 PE=1 SV=3 - [CBX4_HUMAN]	CBX4	11.43	1	4	4	3	2	61.3295	9.36377	1.5
Q69YN4	Protein virilizer homolog OS=Homo sapiens GN=KIAA1429 PE=1 SV=2 - [VIR_HUMAN]	KIAA1429	5.85	2	9	9	9	6	201.898	5.0083	1.5
A0A0C4DGZ0	DNA-directed RNA polymerase OS=Homo sapiens GN=POLR2A PE=1 SV=1 - [A0A0C4DGZ0_HUMAN]	POLR2A	5.79	4	12	12	9	6	217.069	7.37158	1.5
Q5THR1	Probable ATP-dependent RNA helicase DHX35 OS=Homo sapiens GN=DHX35 PE=1 SV=1 - [Q5THR1_HUMAN]	DHX35	5.74	2	3	3	3	2	75.9986	8.67529	1.5
E7EVE9	TFIIH basal transcription factor complex helicase XPD subunit OS=Homo sapiens GN=ERCC2 PE=1 SV=1 - [E7EVE9_HUMAN]	ERCC2	8.94	6	5	5	3	2	77.8727	6.94678	1.5
Q9H8H0	Nucleolar protein 11 OS=Homo sapiens GN=NOL11 PE=1 SV=1 - [NOL11_HUMAN]	NOL11	4.45	2	3	3	3	2	81.0719	6.07471	1.5
A0A0A0MSZ1	MAP/microtubule affinity-regulating kinase 3 OS=Homo sapiens GN=MARK3 PE=1 SV=1 - [A0A0A0MSZ1_HUMAN]	MARK3	10.37	15	3	4	3	2	83.9028	9.46631	1.5
A0A0C4DGP2	Kinesin-like protein OS=Homo sapiens GN=KIF18B PE=1 SV=1 - [A0A0C4DGP2_HUMAN]	KIF18B	4.2	4	3	3	3	2	90.9986	8.27979	1.5
Q9H9Y6	DNA-directed RNA polymerase I subunit RPA2 OS=Homo sapiens GN=POLR1B PE=1 SV=2 - [RPA2_HUMAN]	POLR1B	4.05	7	4	4	3	2	128.146	7.82568	1.5
A5YKK6	CCR4-NOT transcription complex subunit 1 OS=Homo sapiens GN=CNOT1 PE=1 SV=2 - [CNOT1_HUMAN]	CNOT1	3.24	8	8	8	6	4	266.768	7.10791	1.5

## Sheet: Sheet 2-anncolnc lncpro
FLG	98.4461	3.29e-06
PLEC	97.9371	3.43e-05
ZC3H13	97.6994	6.97e-05
MKI67	97.6823	7.17e-05
MDN1	97.6024	8.9e-05
SRRM2	97.5098	0.000114
ZNF469	97.4833	0.00012
SPEN	97.3909	0.000148
MACF1	97.3117	0.000177
TPR	97.2642	0.000196
NBPF20	97.2601	0.000196
GOLGB1	97.205	0.000221
RBBP6	97.1508	0.000243
RRBP1	97.0539	0.000293
PRRC2C	97.0349	0.000304
LRP1	97.0334	0.000304
TCF20	96.9847	0.000333
ZFHX3	96.973	0.000338
SETD1A	96.9526	0.00035
RANBP2	96.9504	0.00035
TCOF1	96.9252	0.000368
ZNF292	96.9062	0.000381
MYH10	96.8826	0.000394
NKTR	96.8534	0.000413
SCAF4	96.8362	0.000426
MYH9	96.8332	0.000426
DIDO1	96.7332	0.0005
SETX	96.7283	0.000507
ANKRD17	96.7171	0.000514
PEG3	96.7161	0.000514
PCF11	96.7114	0.000514
ZNF646	96.7109	0.000514
CREBBP	96.6963	0.000529
HUWE1	96.6586	0.000561
TNRC6C	96.6508	0.000561
BAZ2B	96.6424	0.00057
TNRC6B	96.6369	0.000578
ARID4B	96.5985	0.000612
EIF3A	96.5845	0.00062
ZNF236	96.5737	0.000629
EP300	96.5679	0.000638
SCAF11	96.5626	0.000638
GPATCH8	96.5599	0.000647
MTCL1	96.5562	0.000647
ANKHD1-EIF4EBP3	96.5437	0.000656
KTN1	96.5244	0.000674
MYH4	96.5091	0.000693
ZC3H18	96.4752	0.000722
RBMXL3	96.4475	0.000751
SRRM1	96.4227	0.000771
YLPM1	96.4178	0.000781
XIRP1	96.374	0.000823
SCAF8	96.3388	0.000866
ARID4A	96.3156	0.000887
PNN	96.3119	0.000887
GLI3	96.3016	0.000898
ACIN1	96.2841	0.000921
ANKHD1	96.2711	0.000932
SPTBN1	96.2558	0.000955
GLI2	96.2512	0.000955
SON	96.2457	0.000967
PRRC2B	96.2236	0.00099
PPIG	96.1923	0.00103
NBPF12	96.1841	0.00104
BRCA1	96.1645	0.00106
NBPF14	96.1604	0.00106
REST	96.1152	0.00112
NCL	96.1111	0.00112
SLTM	96.03	0.00124
PNISR	96.0272	0.00124
NBPF10	96.0229	0.00124
NBPF26	96.0143	0.00125
THRAP3	96.0071	0.00127
PPP1R10	95.9999	0.00128
CASZ1	95.9719	0.00131
ZNF407	95.9516	0.00134
THOC2	95.9516	0.00134
SECISBP2L	95.9478	0.00135
ATAD5	95.9427	0.00135
ZNF142	95.9285	0.00138
ARHGEF28	95.9146	0.00139
ERCC5	95.9134	0.00139
HIVEP3	95.9113	0.00139
ZNF729	95.902	0.00141
ZNF91	95.8892	0.00144
ZNF845	95.8803	0.00144
SETD1B	95.8764	0.00145
TNRC6A	95.8678	0.00147
AKAP17A	95.8525	0.00148
SAFB	95.8469	0.00149
ZNF658	95.8448	0.00149
AFF3	95.8443	0.00149
PRPF40A	95.8439	0.00149
SMARCA2	95.8355	0.00151
SAFB2	95.8261	0.00152
ZNF831	95.8222	0.00152
FLNB	95.8188	0.00154
ZNF850	95.8104	0.00154
BCLAF1	95.7812	0.00159
EIF4B	95.7721	0.0016
ZNF112	95.77	0.00162
RBM28	95.7625	0.00162
SREK1	95.7568	0.00163
PPRC1	95.7546	0.00163
ZNF516	95.752	0.00163
YTHDC1	95.7338	0.00166
WDR33	95.7169	0.0017
PRDM10	95.7106	0.0017
PRPF40B	95.6781	0.00176
PSIP1	95.6742	0.00176
ZNF208	95.6741	0.00176
ZNF99	95.6626	0.00178
ATXN2	95.6609	0.00178
ZNF217	95.6549	0.0018
PRDM16	95.6546	0.0018
ZNF473	95.6478	0.00181
SF3B2	95.6397	0.00183
HIVEP1	95.6343	0.00183
RLF	95.6218	0.00185
RIMS1	95.6183	0.00186
NOL8	95.6135	0.00186
CDK13	95.6069	0.00188
ZNF836	95.5986	0.0019
HIVEP2	95.5683	0.00195
PRDM2	95.5654	0.00195
NCBP3	95.5625	0.00195
AFF4	95.5615	0.00195
ZBTB17	95.5605	0.00195
ZNF229	95.5502	0.00197
RBM6	95.5385	0.00201
TASOR	95.5185	0.00204
OTUD4	95.5113	0.00204
ESF1	95.5029	0.00206
MAP4	95.4893	0.0021
EPPK1	95.4797	0.00211
ZEB2	95.4735	0.00211
UBTF	95.4605	0.00213
ZNF717	95.4591	0.00215
CLASRP	95.4441	0.00217
ZNF197	95.4367	0.00219
SMARCA4	95.4357	0.00219
ZNF814	95.4116	0.00222
TNS1	95.402	0.00224
MYBBP1A	95.3693	0.00232
G3BP2	95.367	0.00232
CHERP	95.3607	0.00232
ILF3	95.3576	0.00234
ZNF316	95.3566	0.00234
ZKSCAN2	95.3541	0.00234
CDKL5	95.3345	0.00238
SMC1A	95.3273	0.0024
HNRNPU	95.3184	0.00242
PHF20	95.3111	0.00242
CAST	95.2909	0.00246
ZEB1	95.2809	0.00248
ZNF225	95.2769	0.0025
ZFHX4	95.2698	0.00252
FLNA	95.2681	0.00252
ZNF536	95.2628	0.00252
ZNF226	95.2603	0.00252
ZNF808	95.2514	0.00254
GZF1	95.2502	0.00254
RECQL5	95.2433	0.00256
ZNF638	95.2384	0.00258
GPATCH1	95.2349	0.00258
ZNF184	95.2148	0.00262
SHROOM4	95.2147	0.00262
PRDM15	95.2143	0.00262
ZNF107	95.1963	0.00266
CANX	95.1932	0.00266
ZNF33B	95.1876	0.00268
TOP2A	95.1868	0.00268
MPHOSPH10	95.1853	0.00268
ZNF761	95.1795	0.00271
NELFE	95.1744	0.00271
ZNF227	95.1703	0.00271
ZNF624	95.1681	0.00273
ZNF224	95.1607	0.00273
ZFPM2	95.1536	0.00275
CALR	95.1536	0.00275
ZBTB47	95.1441	0.00277
ZGRF1	95.1392	0.00279
ZKSCAN5	95.1365	0.00279
RREB1	95.1304	0.00279
ZFAT	95.1264	0.00281
AC008755.1	95.1218	0.00281
ZBTB38	95.1178	0.00283
CTCFL	95.1178	0.00283
PRDM9	95.1104	0.00283
SLC4A1AP	95.1078	0.00285
RSRC2	95.1024	0.00285
ZNF546	95.0963	0.00288
ZNF33A	95.0922	0.00288
TRERF1	95.0853	0.0029
NFX1	95.085	0.0029
AC022966.1	95.0849	0.0029
COL14A1	95.0764	0.00292
ZNF235	95.0534	0.00296
ZNF574	95.0513	0.00296
CLGN	95.0509	0.00296
ZNF334	95.0428	0.00299
ZSCAN20	95.0396	0.00301
PRPF38B	95.0381	0.00301
ZNF786	95.0322	0.00301
FIP1L1	95.0138	0.00306
BUD13	95.0056	0.00308
NOL4	94.9926	0.0031
TYW1	94.9923	0.0031
ZNF888	94.9919	0.0031
SRSF4	94.9912	0.0031
ZNF721	94.9839	0.00312
ZNF160	94.979	0.00315
ZFP37	94.9756	0.00315
ZRANB2	94.9583	0.00319
ZNF420	94.9466	0.00322
ZNF267	94.943	0.00322
ZCCHC14	94.9368	0.00324
ZNF841	94.9343	0.00324
ZNF880	94.9292	0.00326
SFSWAP	94.9229	0.00326
ZNF445	94.9227	0.00326
DDX42	94.9106	0.00329
TAF15	94.9091	0.00331
ZBTB46	94.9047	0.00331
BCLAF3	94.897	0.00333
ZNF433	94.8929	0.00333
NA	94.8745	0.00338
ZNF43	94.8663	0.00341
ZMAT1	94.8654	0.00341
ZNF285	94.8586	0.00343
AC005261.1	94.8469	0.00345
ZNF41	94.8463	0.00345
ZNF853	94.8429	0.00345
ZNF700	94.8394	0.00348
NOLC1	94.835	0.00348
MECOM	94.8344	0.00348
ZC3H3	94.8283	0.0035
ZBTB40	94.8254	0.0035
ZNF84	94.8173	0.00352
SYNJ1	94.8139	0.00352
ZNF560	94.8055	0.00355
TYW1B	94.8053	0.00355
ZNF594	94.8049	0.00355
EPRS	94.8009	0.00355
ZNF595	94.8005	0.00355
OTUD7B	94.7962	0.00357
ZNF551	94.7912	0.00357
AFF2	94.7876	0.0036
ZNF615	94.7824	0.0036
ZNF600	94.7807	0.0036
ZBTB20	94.7777	0.00363
ZNF343	94.7747	0.00363
RDX	94.7737	0.00363
KRI1	94.7673	0.00365
ZNF429	94.7656	0.00365
BCL11A	94.7627	0.00365
GLI1	94.7592	0.00367
LRRFIP1	94.759	0.00367
ZNF441	94.7537	0.00367
ZNF568	94.7508	0.00367
UBE2O	94.7497	0.0037
ZNF484	94.7484	0.0037
ZNF549	94.7358	0.00373
DNAJC21	94.7347	0.00373
PPARGC1B	94.7293	0.00375
ZNF726	94.7271	0.00375
ZNF366	94.7262	0.00375
ZNF782	94.7248	0.00375
ZFY	94.7181	0.00378
RBM12B	94.7178	0.00378
NBPF9	94.7157	0.00378
ZNF347	94.7112	0.00378
ERCC6L	94.7092	0.0038
DDX24	94.7021	0.0038
FAM120A	94.7003	0.0038
ZNF616	94.6993	0.00383
KIF1C	94.6956	0.00383
ZNF45	94.6919	0.00383
ZNF284	94.6874	0.00385
ZNF467	94.6864	0.00385
CAPRIN2	94.6853	0.00385
ARHGEF1	94.6817	0.00385
KHNYN	94.6781	0.00388
ZNF384	94.6762	0.00388
PPARGC1A	94.6739	0.00388
ZFP62	94.6588	0.00393
INPP5D	94.6582	0.00393
POLR1A	94.6493	0.00395
ATXN2L	94.6483	0.00395
CHD9	94.6479	0.00395
ZNF592	94.6371	0.00398
MYO18A	94.6368	0.00398
AC008581.2	94.623	0.004
FMR1	94.6229	0.004
ZSCAN10	94.6201	0.004
ZBTB21	94.6125	0.00403
ZNF233	94.6101	0.00403
ZNF28	94.5999	0.00408
ZNF148	94.5977	0.00408
ZNF432	94.5973	0.00408
ZNF418	94.5959	0.00408
ZNF14	94.5934	0.00408
AKAP8	94.5896	0.00411
ZNF135	94.5873	0.00411
RNF20	94.5818	0.00411
MSN	94.5817	0.00411
ZFR2	94.5812	0.00411
RRP1B	94.5733	0.00414
ZNF534	94.5706	0.00414
ZNF749	94.5692	0.00416
ZNF337	94.5665	0.00416
SETDB1	94.5655	0.00416
WDHD1	94.5566	0.00419
ZNF7	94.5508	0.00419
ZNF860	94.5319	0.00424
CTCF	94.504	0.00432
BAZ2A	94.5017	0.00432
ZNF709	94.4991	0.00435
AC008758.1	94.4991	0.00435
ZNF567	94.4837	0.00438
MAP3K20	94.4804	0.00438
ZNF681	94.4721	0.0044
SRRM3	94.4695	0.00443
EWSR1	94.4631	0.00443
ZNF493	94.4591	0.00446
SLU7	94.4587	0.00446
ZSCAN29	94.4431	0.00449
ZNF665	94.4431	0.00449
ZFP64	94.4413	0.00449
PRDM5	94.4405	0.00449
WIZ	94.4392	0.00451
MAPT	94.4304	0.00451
ZNF875	94.4248	0.00454
ZBTB5	94.4174	0.00457
BCL11B	94.4112	0.00457
HNRNPR	94.4103	0.00457
ZNF540	94.3982	0.00463
P3H3	94.3966	0.00463
AKAP1	94.396	0.00463
ERCC6L2	94.3874	0.00466
ZNF57	94.3836	0.00466
RBMY1F	94.3834	0.00466
RBMY1J	94.3834	0.00466
ZNF780B	94.383	0.00466
ZBTB11	94.3821	0.00466
ZNF790	94.3782	0.00468
ZXDC	94.3725	0.00468
ZNF234	94.3691	0.00471
R3HDM1	94.3667	0.00471
SORBS2	94.3651	0.00471
ZNF34	94.3635	0.00471
ZNF813	94.3577	0.00474
RC3H1	94.3498	0.00477
TRIM56	94.3481	0.00477
ZCCHC2	94.3451	0.00477
ZNF287	94.3439	0.00477
ZNF358	94.335	0.0048
ZNF607	94.3334	0.0048
UPF3A	94.3331	0.0048
HNRNPUL2-BSCL2	94.3315	0.0048
NUP153	94.3314	0.0048
ZSCAN32	94.3282	0.00482
ZNF354A	94.3267	0.00482
EZR	94.3254	0.00482
ZNF471	94.3254	0.00482
ZNF268	94.3216	0.00482
ZNF573	94.3133	0.00485
GTF2F1	94.312	0.00485
ZNF570	94.3116	0.00485
ZNF530	94.3101	0.00485
ZNF44	94.3063	0.00488
MECP2	94.3013	0.00488
SCAF1	94.3001	0.00488
ZNF644	94.2928	0.00491
ZSCAN12	94.2865	0.00494
HNRNPUL2	94.2817	0.00494
ZNF48	94.2813	0.00494
SRRM4	94.2776	0.00497
ZNF256	94.2771	0.00497
MTF1	94.277	0.00497
ZNF791	94.2702	0.00497
RTF1	94.2689	0.005
CNOT3	94.2639	0.005
ZNF354B	94.2599	0.00503
ZNF221	94.2515	0.00503
ZBTB24	94.2513	0.00503
RBMY1A1	94.2491	0.00506
RBMY1D	94.2422	0.00506
ZNF571	94.2309	0.00509
ZNF799	94.2302	0.00509
ZNF585B	94.23	0.00512
CCDC9	94.2294	0.00512
ZNF66	94.2289	0.00512
UNKL	94.224	0.00512
ZNF585A	94.2239	0.00512
NSRP1	94.2165	0.00515
RBMY1E	94.2152	0.00515
ZBTB22	94.2143	0.00515
RBMY1B	94.211	0.00515
ZNF257	94.2088	0.00518
ZNF714	94.2047	0.00518
ZNF254	94.2019	0.00518
AKAP8L	94.1971	0.00521
ZNF528	94.1937	0.00521
IGHMBP2	94.1839	0.00524
MAPKBP1	94.182	0.00524
ZNF16	94.1801	0.00524
ZNF777	94.18	0.00527
ZNF613	94.178	0.00527
ZNF555	94.1698	0.0053
ZNF611	94.1676	0.0053
ZCCHC8	94.1657	0.0053
HNRNPA2B1	94.1615	0.0053
RBMX2	94.1576	0.00533
IRX2	94.1541	0.00533
ZRANB3	94.1523	0.00533
ZNF311	94.1494	0.00536
ZNF606	94.1464	0.00536
ZNF274	94.1452	0.00536
ZNF169	94.1411	0.00536
ZFP90	94.1367	0.00539
AGGF1	94.1364	0.00539
ZNF614	94.1355	0.00539
SERBP1	94.1326	0.00539
ZNF195	94.1298	0.00542
ZNF214	94.1275	0.00542
ZNF778	94.1255	0.00542
RBAK	94.1167	0.00545
ZNF180	94.1106	0.00545
ZNF563	94.1092	0.00548
LIG3	94.1078	0.00548
SPATS2L	94.1034	0.00548
NDUFV3	94.1033	0.00548
ZFP69B	94.1027	0.00548
ZNF599	94.0968	0.00551
EXOSC10	94.0932	0.00551
ZNF629	94.0897	0.00554
DNAAF2	94.0779	0.00557
ZNF431	94.0744	0.00557
ZNF668	94.0735	0.00557
ZNF792	94.0734	0.00557
ZNF780A	94.0705	0.00557
FUS	94.0644	0.0056
ZNF443	94.0606	0.0056
KLC1	94.0605	0.0056
NUSAP1	94.0548	0.00564
ZNF131	94.0502	0.00564
ZNF189	94.046	0.00567
ZNF675	94.0427	0.00567
REPIN1	94.0402	0.00567
ZNF564	94.0383	0.0057
SYNJ2	94.0271	0.00573
AC008554.1	94.023	0.00573
ZNF117	94.0192	0.00576
ZNF143	94.0166	0.00576
ZSCAN21	94.0116	0.00576
ZNF85	94.0109	0.00576
ZNF728	94.0103	0.00576
ZNF326	94.0069	0.00579
ZNF711	94.0052	0.00579
TDRD3	94.0014	0.00579
PRDM6	93.9982	0.00582
ZNF90	93.9963	0.00582
ZKSCAN1	93.991	0.00582
CWC22	93.9856	0.00586
ZNF649	93.9826	0.00586
ZBTB1	93.9722	0.00589
TERT	93.9673	0.00592
NOP2	93.9611	0.00592
ZNF583	93.9541	0.00595
RPGR	93.9536	0.00595
RBM19	93.9504	0.00595
RAD18	93.9503	0.00595
ZNF98	93.9475	0.00598
ZNF425	93.9444	0.00598
ZNF676	93.936	0.00601
LUC7L3	93.9331	0.00601
ZNF17	93.9313	0.00601
ZNF426	93.9215	0.00605
STAU2	93.9125	0.00608
ZNF470	93.9061	0.00611
ZNF605	93.8906	0.00614
HIC2	93.8899	0.00618
ZNF510	93.8889	0.00618
ZNF133	93.8883	0.00618
ZNF727	93.8862	0.00618
ZFX	93.8834	0.00618
ZNF502	93.8819	0.00618
ZNF485	93.8804	0.00618
ZNF548	93.8772	0.00621
ZSCAN26	93.8715	0.00621
ZNF648	93.8688	0.00624
ZNF442	93.8653	0.00624
ZNF519	93.8608	0.00624
ZNF541	93.8548	0.00627
G3BP1	93.8529	0.00627
ZKSCAN8	93.8526	0.00627
ZNF587B	93.8491	0.00631
ZBTB49	93.8477	0.00631
ZNF544	93.8417	0.00631
ZNF569	93.8405	0.00631
ZNF878	93.8303	0.00634
R3HDM2	93.8283	0.00637
ZNF283	93.8213	0.00637
ZNF775	93.8177	0.00641
ZNF529	93.8159	0.00641
ZNF770	93.8147	0.00641
ZNF800	93.8105	0.00641
ZNF77	93.81	0.00644
KLF18	93.8089	0.00644
NKAP	93.7945	0.00647
CBX4	93.7925	0.00647
SNIP1	93.792	0.00647
CCDC9B	93.7883	0.0065
ZNF682	93.788	0.0065
ZFP69	93.7879	0.0065
ZNF816	93.7871	0.0065
ZNF202	93.7867	0.0065
DZIP1	93.7843	0.0065
ZNF182	93.7787	0.00654
ZNF266	93.7752	0.00654
ZNF155	93.7731	0.00654
ZNF300	93.7554	0.0066
ZNF251	93.7542	0.0066
PELP1	93.7529	0.0066
ZFP28	93.7518	0.0066
ZNF331	93.7492	0.00664
ZNF81	93.7424	0.00664
ZNF492	93.7338	0.00667
KNOP1	93.7263	0.0067
ZNF329	93.7206	0.0067
UPF2	93.7204	0.0067
ZNF674	93.7148	0.00674
ZNF12	93.7122	0.00674
ZSCAN2	93.7099	0.00677
ZNF423	93.7037	0.00677
ZNF724	93.7027	0.00677
AC092835.1	93.7021	0.00677
ZNF175	93.6964	0.0068
ZNF23	93.693	0.0068
CD3EAP	93.6919	0.0068
MBD1	93.6915	0.0068
ZNF723	93.6903	0.0068
ZNF626	93.6868	0.00684
ZBTB37	93.6838	0.00684
AC067968.1	93.677	0.00687
UTP14A	93.6731	0.00687
ZSCAN18	93.6722	0.00687
PARN	93.6705	0.00687
ZNF732	93.6665	0.00691
TTLL7	93.6656	0.00691
ZFP82	93.6508	0.00694
ZNF69	93.6486	0.00698
ZNF730	93.6479	0.00698
ZNF708	93.6412	0.00698
ZNF699	93.6407	0.00698
ZNF667	93.6386	0.00701
SEC31A	93.6383	0.00701
ATXN1L	93.6352	0.00701
RNF40	93.634	0.00701
YBX3	93.6329	0.00701
U2SURP	93.6325	0.00701
ZNF71	93.6313	0.00701
ZNF205	93.6295	0.00704
NKRF	93.6287	0.00704
ZNF454	93.6259	0.00704
ZNF26	93.6222	0.00704
ZNF627	93.6116	0.00708
ZNF517	93.6102	0.00708
ZNF324B	93.5999	0.00715
ZNF716	93.5989	0.00715
SMG7	93.5983	0.00715
ZNF8	93.5978	0.00715
CHD7	93.5973	0.00715
ZNF93	93.5957	0.00715
ZNF100	93.5946	0.00715
BNC2	93.5883	0.00718
ZNF317	93.5859	0.00718
ZNF479	93.5854	0.00718
NBPF19	93.5821	0.00718
ZNF132	93.5801	0.00718
FTSJ3	93.5688	0.00725
XAB2	93.5474	0.00732
ZNF823	93.5459	0.00732
ZFR	93.5416	0.00732
PRDM8	93.5388	0.00736
ZNF718	93.5329	0.00736
ZNF419	93.5323	0.00736
ZNF846	93.5321	0.00736
ZC3H12C	93.5279	0.0074
ZNF263	93.5229	0.0074
ZNF276	93.508	0.00747
SMPD3	93.5033	0.00747
ZNF320	93.5026	0.00747
ZNF468	93.5026	0.00747
ZNF507	93.5001	0.00747
ZBTB14	93.4931	0.0075
AL136295.5	93.4924	0.0075
RNF31	93.4924	0.0075
AL136295.10	93.4924	0.0075
ZNF404	93.4923	0.0075
HNRNPA3	93.4912	0.0075
ZIC2	93.4868	0.00754
ZNF559	93.4864	0.00754
ZKSCAN7	93.4824	0.00754
AFF1	93.4822	0.00754
RBMXL2	93.4819	0.00754
ZNF692	93.48	0.00757
ZNF324	93.4773	0.00757
ZNF286B	93.4747	0.00757
ZNF333	93.4621	0.00761
RRP1	93.4617	0.00761
ZNF74	93.4455	0.00768
DNAJC17	93.445	0.00768
MZF1	93.4431	0.00768
PARP8	93.443	0.00768
ZNF630	93.4414	0.00768
ZNF879	93.4408	0.00768
MRTFA	93.4383	0.00772
FAM98B	93.4377	0.00772
HNRNPA1	93.4295	0.00775
ZNF408	93.4281	0.00775
ZNF70	93.4239	0.00775
ZNF92	93.4227	0.00775
ZNF578	93.4221	0.00775
ZNF655	93.422	0.00775
ZNF865	93.4195	0.00779
AC242842.3	93.4187	0.00779
ZBTB10	93.4184	0.00779
LARP4	93.4178	0.00779
ZNF500	93.4176	0.00779
ZC3H12D	93.4167	0.00779
ZBTB7B	93.4144	0.00779
SYNCRIP	93.4082	0.00783
CPSF6	93.3857	0.0079
ZNF286A	93.3855	0.0079
AC005324.4	93.3855	0.0079
ZFP2	93.3841	0.0079
CCAR1	93.3823	0.0079
PRDM13	93.3808	0.0079
KLC4	93.3728	0.00794
ZNF222	93.3694	0.00797
ZNF497	93.3673	0.00797
ZNF701	93.3668	0.00797
ZBTB7A	93.3593	0.00801
UPF3B	93.3546	0.00801
SFPQ	93.3515	0.00801
UTP14C	93.3495	0.00805
CIZ1	93.3445	0.00805
ZNF319	93.344	0.00805
ZNF211	93.3436	0.00805
MATR3	93.3417	0.00805
DDX50	93.3386	0.00808
UNK	93.3327	0.00808
RBFOX1	93.3264	0.00812
ZNF678	93.3202	0.00812
HTATSF1	93.3196	0.00816
ZBTB8B	93.3164	0.00816
P3H2	93.3125	0.00816
ZNF264	93.3086	0.00819
KDM2B	93.3054	0.00819
ZNF275	93.3027	0.00819
ZNF680	93.2988	0.00823
ZCCHC7	93.298	0.00823
ZNF461	93.2821	0.00827
ZNF2	93.2773	0.00831
FXR2	93.2747	0.00831
AC092072.1	93.2692	0.00834
ZNF341	93.2663	0.00834
ZBTB34	93.2648	0.00834
SAMD4A	93.2629	0.00834
MFAP1	93.2608	0.00834
ZNF136	93.2607	0.00834
GPATCH3	93.253	0.00838
PHF6	93.2491	0.00842
KLC2	93.2406	0.00842
CAPRIN1	93.239	0.00846
ZBTB26	93.2387	0.00846
ZNF416	93.2334	0.00846
ZNF483	93.2328	0.00846
ZSCAN25	93.2231	0.0085
ZNF556	93.2218	0.0085
R3HCC1	93.2179	0.00853
HMGN5	93.2108	0.00853
ZBTB18	93.2023	0.00857
CWC15	93.1997	0.00861
INO80	93.198	0.00861
ZNF253	93.1979	0.00861
ZNF623	93.1971	0.00861
FAM98A	93.1938	0.00861
ZNF37A	93.1893	0.00864
ZNF805	93.1882	0.00864
ZC3H14	93.1846	0.00864
ZNF835	93.1796	0.00868
ZFP36L2	93.1791	0.00868
CDC5L	93.1671	0.00872
ZNF157	93.164	0.00872
ZSCAN5A	93.1619	0.00872
ZNF20	93.1495	0.0088
ZNF335	93.1475	0.0088
ZNF662	93.1426	0.0088
ZNF215	93.1338	0.00883
ZNF439	93.1337	0.00883
ZNF174	93.1286	0.00887
ZNF776	93.1286	0.00887
ZNF219	93.1282	0.00887
RTEL1	93.1253	0.00887
ZNF154	93.1239	0.00887
ZNF584	93.1231	0.00887
ZNF430	93.1176	0.00891
ZBTB8A	93.111	0.00891
SNRNP70	93.1068	0.00895
ZNF25	93.1011	0.00895
MDM2	93.0996	0.00899
ZFP3	93.0987	0.00899
TUT1	93.0983	0.00899
ZNF382	93.0963	0.00899
ZNF552	93.0957	0.00899
IGF2BP2	93.0936	0.00899
ZNF248	93.0895	0.00902
ZNF230	93.0888	0.00902
RFTN1	93.0691	0.0091
AC092161.1	93.0582	0.00914
ZNF736	93.0566	0.00914
C11orf95	93.0558	0.00914
PABPC1	93.0499	0.00918
ZNF134	93.0459	0.00918
NUFIP1	93.0457	0.00918
GPATCH4	93.0402	0.00918
RIOK1	93.0301	0.00922
ZNF486	93.0289	0.00926
ZNF141	93.0262	0.00926
HIC1	93.024	0.00926
RBFOX2	93.0198	0.0093
ZNF79	93.0192	0.0093
ZNF18	93.0143	0.0093
HABP4	93.0082	0.00934
DNM1	93.0072	0.00934
ZFP30	93.0052	0.00934
GTPBP4	93.0043	0.00934
ZNF774	93.0036	0.00934
RBM34	93.0025	0.00934
ZNF35	92.9992	0.00937
HNRNPDL	92.9841	0.00941
DNAJC2	92.9836	0.00941
ZFP14	92.9683	0.00949
PRPF3	92.9609	0.00949
IFT88	92.9578	0.00953
PHAX	92.9507	0.00953
ZKSCAN4	92.9429	0.00957
INPP5J	92.9414	0.00957
HSP90AB1	92.941	0.00957
ZNF10	92.9285	0.00965
AC092329.3	92.9248	0.00965
MTDH	92.9244	0.00965
ZIK1	92.9181	0.00969
DNM3	92.9118	0.00969
ZNF773	92.9111	0.00969
HNRNPUL1	92.9101	0.00969
IGF2BP3	92.9007	0.00973
FXR1	92.8916	0.00977
ZNF30	92.8906	0.00977
ZNF883	92.8844	0.00981
ZNF101	92.872	0.00985
NUCKS1	92.8708	0.00985
ZNF695	92.869	0.00989
DIS3L2	92.8642	0.00989
ZNF446	92.8637	0.00989
RRP12	92.8592	0.00993
SAMD4B	92.856	0.00993
DDX5	92.8557	0.00993
ZNF547	92.847	0.00997
ZNF417	92.8438	0.00997

## Sheet: Sheet 3-CISTROM Chip-seq CXCR4
GSM_ID	Factor	Biosource	RP_score
GSM941710	CTCF	BCBL1;B cell lymphoma	0.849031
GSM2544232	POLR3D	THP-1;Monocyte	0.804724
GSM1234180	CTCF	GM2610;Lymphoblastoid;Blood	0.778392
ENCSR909HMT_1	ZEB1	HEK293;Epithelium;Embryonic Kidney	0.77
GSM1234198	CTCF	GM2630;Lymphoblastoid;Blood	0.764591
GSM585590	ERG	SKNO-1;Myeloblast;Bone Marrow	0.749844
GSM1863074	H3K4me3	293T	0.748979
GSM2544234	POLR3D	THP-1;Macrophage	0.724344
GSM1067276	NFE2	Erythroid Cell	0.719011
ENCSR482BBZ_1	GLIS1	HEK293;Epithelium;Embryonic Kidney	0.712816
GSM1383877	CTCF	PC-3;Epithelium;Prostate	0.708333
GSM1038271	BRD4	MM1.S;B Lymphocyte;Blood	0.704219
GSM585608	ERG	Hematopoietic Cell	0.694054
GSM2026829	OSR2	HEK293;Epithelium;Embryonic Kidney	0.692737
GSM2877990	CTCF	MCF-7;Epithelium;Breast	0.688346
GSM2579073	POLR2A	HEK293;Epithelium;Embryonic Kidney	0.686011
GSM1872293	POLR2A	HEK293;Epithelium;Embryonic Kidney	0.676292
GSM2364553	KMT2A	Monocyte;Cord blood	0.670805
GSM2877993	CTCF	MCF-7;Epithelium;Breast	0.660133
GSM1975026	POLR2A	CAL-1;Plasmacytoid dendritic cell	0.659938
GSM2687534	RUNX1	Monocyte;Blood	0.654343
GSM2140685	CTCF	Erythroid Cell	0.654237
GSM1863077	H3K4me3	293T	0.652899
GSM2467009	TET2	Jurkat;T Lymphocyte;Blood	0.649861
GSM2730057	CTCF	JHU-011;Erythroblast;Blood	0.647436
GSM1022653	CTCF	BE2-C;Neuroblast;Brain	0.646264
GSM1655740	STAG1	Erythroid Cell	0.644666
GSM1022629	CTCF	GM12873;B Lymphocyte;Blood	0.644154
GSM569087	POLR2A	Jurkat E6-1;T Lymphocyte;Blood	0.640337
GSM1010899	E2F6	H1;Embryonic Stem Cell;Embryo	0.640149
GSM935571	RAD21	HeLa-S3;Epithelium;Cervix	0.63829
GSM1975029	POLR2A	Gen2.2;Plasmacytoid dendritic cell	0.637234
ENCSR076EZB_2	KLF9	HEK293;Epithelium;Embryonic Kidney	0.635718
GSM2877981	CTCF	MCF-7;Epithelium;Breast	0.635529
GSM1975023	POLR2A	CAL-1;Plasmacytoid dendritic cell	0.633663
GSM749705	CTCF	GM06990;B Lymphocyte;Blood	0.633168
GSM2026799	SP4	HEK293;Epithelium;Embryonic Kidney	0.630784
GSM2747714	CTCF	MCF-7;Epithelium;Breast	0.630328
GSM1711862	MAX	MKL-1;Merkel cell carcinoma	0.629652
GSM2687535	TET2	Monocyte;Blood	0.627219
GSM1070125	CTCF	MM1.S;B Lymphocyte;Blood	0.623117
GSM1022662	CTCF	Astrocyte;Cerebellum	0.620661
GSM2467007	TET2	Jurkat;T Lymphocyte;Blood	0.620202
GSM1022677	CTCF	Epithelium;Heart	0.618606
GSM1817667	CTCF	MCF-7;Epithelium;Breast	0.616894
GSM849305	CTCF	GM12866;B Lymphocyte;Blood	0.616064
GSM1817663	CTCFL	Ovcar8	0.615385
GSM1003633	CTCF	SK-N-SH;Neuroblastoma cell;Brain	0.613301
GSM849300	CTCF	GM12868;B Lymphocyte;Blood	0.613147
GSM624079	CTCF	Endothelial Cell;Umbilical Vein	0.612083
GSM822279	CTCF	Endothelial Cell;Umbilical Vein	0.612083
GSM749748	CTCF	Caco-2;Epithelium;Colon	0.611557
GSM2877977	CTCF	MCF-7;Epithelium;Breast	0.611285
GSM489300	CTCF	GM19238;Lymphoblastoid;Blood	0.609471
GSM1817666	CTCF	MCF-7;Epithelium;Breast	0.60814
GSM2465091	NELFA	HeLa;Adherent HeLa cells	0.607626
GSM1617374	CNOT3	Snap-frozen tissue	0.605532
GSM1006893	CTCF	Brain	0.604968
GSM1267210	CTCF	H1;Embryonic Stem Cell;Embryo	0.604126
GSM2877979	CTCF	MCF-7;Epithelium;Breast	0.603428
GSM2055562	POLR2A	HeLa;Epithelium;Cervix	0.601319
GSM614618	RAD21	MCF-7;Epithelium;Breast	0.597656
GSM749749	CTCF	Endothelial Cell;Umbilical Vein	0.597517
GSM2465092	NELFA	HeLa;Adherent HeLa cells	0.59724
GSM1479213	POLR2A	293T-Rex	0.59665
GSM2735973	DNMT3A	MCF-7;human brest cancer cell line	0.595821
GSM489296	CTCF	GM12892;Lymphoblastoid;Blood	0.595156
GSM749725	CTCF	GM12865;B Lymphocyte;Blood	0.594858
GSM2467011	RUNX1	Kidney	0.59374
GSM935303	TBP	H1;Embryonic Stem Cell;Embryo	0.59311
GSM2257573	MAPK1	HeLa;Epithelium;Cervix	0.589601
GSM849304	CTCF	GM12871;B Lymphocyte;Blood	0.588258
GSM2151679	POLR2A	MCF-7;Human Breast Cancer Cell;Breast	0.587922
GSM820438	TERC	HeLa;Epithelium;Cervix	0.587338
GSM1214683	POLR2A	Endothelial Cell;Umbilical Vein	0.586941
GSM749741	CTCF	GM12874;B Lymphocyte;Blood	0.586546
GSM1038273	BRD4	MM1.S;B Lymphocyte;Blood	0.586034
GSM803333	CTCF	SK-N-SH_RA;Neuron;Brain	0.585637
GSM1617391	CNOT3	HCT-116;Colorectal cancer cell line	0.582669
GSM749752	CTCF	BJ;Fibroblast;Skin	0.582558
GSM822294	CTCF	GM12891;Lymphoblastoid;Blood	0.581983
GSM1033761	MED1	Plasma Cell	0.58179
GSM1843415	POLR2A	C4-2;Prostate	0.581731
GSM2151680	POLR2A	MCF-7;Human Breast Cancer Cell;Breast	0.581041
GSM1085733	MED1	MM1.S;B Lymphocyte;Blood	0.580927
GSM2779055	GLI2	THP-1;Leukemia Cell	0.579445
GSM489297	CTCF	GM19240;Lymphoblastoid;Blood	0.576412
GSM803366	POLR2A	H1;Embryonic Stem Cell;Embryo	0.575847
GSM2747721	CTCF	MCF-7;Epithelium;Breast	0.575291
GSM2065879	SP1	HCT-116;Colon cancer cell;Colon	0.573535
GSM1085735	CDK9	MM1.S;B Lymphocyte;Blood	0.573227
GSM2465093	POLR2A	HeLa;Adherent HeLa cells	0.572659
GSM2151682	POLR2A	MCF-7;Human Breast Cancer Cell;Breast	0.572101
GSM2098766	TRIM25	BT-549;Breast	0.571246
GSM1010893	RUNX3	GM12878;B Lymphocyte;Blood	0.570637
GSM1003464	CTCF	DND-41;T Lymphocyte;Blood	0.570588
GSM803389	TCF12	GM12878;B Lymphocyte;Blood	0.570039
GSM2090927	POLR2A	MOLT-4;T Lymphoblast	0.568743
GSM2151659	NELFE	MCF-7;Human Breast Cancer Cell;Breast	0.566934
GSM1038277	POLR2A	MM1.S;B Lymphocyte;Blood	0.566745
GSM1038276	MED1	MM1.S;B Lymphocyte;Blood	0.566238
ENCSR535DIA_1	GLIS2	HEK293;Epithelium;Embryonic Kidney	0.56544
GSM2439181	FGFR1	iPSC	0.565327
GSM2747713	CTCF	MCF-7;Epithelium;Breast	0.565234
GSM1480739	RARA	TSU-1621-MT	0.564911
GSM1252931	RUNX1	CUTLL1;T Lymphocyte;Blood	0.56461
GSM2151631	NELFE	MCF-7;Human Breast Cancer Cell;Breast	0.562646
GSM1070124	BRD4	MM1.S;B Lymphocyte;Blood	0.5625
GSM2747726	CTCF	MCF-7;Epithelium;Breast	0.561708
GSM2064702	POLR2A	Jurkat;T Lymphocyte;Blood	0.560615
GSM897115	POLR2A	BG03;Embryonic Stem Cell;Embryo	0.560221
GSM1519641	MYB	Jurkat;T Lymphocyte;Blood	0.559283
ENCSR807LQP_1	SP2	HEK293;Epithelium;Embryonic Kidney	0.558578
GSM726978	RUNX1	SKNO-1;Myeloblast;Bone Marrow	0.557147
GSM2151658	NELFE	MCF-7;Human Breast Cancer Cell;Breast	0.556318
GSM2667964	POLR2A	HCT-116;HCT116	0.554913
ENCSR106EBH_1	ZNF366	HEK293;Epithelium;Embryonic Kidney	0.554449
GSM822299	CTCF	GM12892;Lymphoblastoid;Blood	0.552448
GSM2877984	CTCF	MCF-7;Epithelium;Breast	0.552326
GSM1579358	POLR2A	Embryonic Stem Cell	0.549592
GSM2459951	OGT	colorectal adenocarcinoma;Colon	0.549099
GSM1218851	MYOD1	Muscle	0.54895
GSM2571045	POLR2A	HCT-116;HCT116	0.544538
GSM2098765	TRIM25	BT-549;Breast	0.541985
GSM2779054	GLI2	THP-1;Leukemia Cell	0.539911
GSM1233888	CTCF	GM12878;B Lymphocyte;Blood	0.539639
GSM1845136	POLR2A	MV4;11;Leukemia Cell;Blood	0.538288
GSM1845139	POLR2A	MV4;11;Leukemia Cell;Blood	0.53808
GSM1038272	BRD4	MM1.S;B Lymphocyte;Blood	0.537928
GSM822278	CTCF	GM19238;Lymphoblastoid;Blood	0.537585
GSM2642493	POLR2A	HeLa;Epithelium;Cervix	0.536872
GSM1233933	CTCF	GM12891;Lymphoblastoid;Blood	0.536865
GSM1817190	NR2F1	Neural crest cell;Cranial	0.536399
GSM1234121	CTCF	GM19240;Lymphoblastoid;Blood	0.53624
GSM1866697	HEXIM1	HCT-116;Colon	0.536053
GSM1522563	KLF9	GBM1A;Glioblastoma Stem Cell	0.535413
GSM2579075	POLR2A	HEK293;Epithelium;Embryonic Kidney	0.535318
GSM1003556	H2AZ	Endothelial Cell;Umbilical Vein	0.535281
GSM2712771	POLR2A	HCT-116;HCT116	0.53518
GSM1845145	POLR2A	MV4;11;Leukemia Cell;Blood	0.534922
GSM1022947	POLR2A	T Lymphocyte;Blood	0.534502
GSM1233979	CTCF	GM18486;Lymphoblastoid;Blood	0.534435
GSM2574793	DRAP1	GM12878;B Lymphocyte;Blood	0.533762
GSM2135496	POLR2A	MCF-7;Breast	0.532746
GSM2571041	POLR2A	HCT-116;HCT116	0.532446
GSM822276	CTCF	GM19240;Lymphoblastoid;Blood	0.531939
GSM2135495	POLR2A	MCF-7;Breast	0.531302
GSM822309	CTCF	MCF-7;Epithelium;Breast	0.530308
GSM785493	H2AZ	Monocyte	0.530303
GSM2151683	POLR2A	MCF-7;Human Breast Cancer Cell;Breast	0.529476
GSM894100	POLR2A	H128;Epithelium;Lung	0.52939
GSM2151632	NELFE	MCF-7;Human Breast Cancer Cell;Breast	0.529126
GSM2257576	INTS11	HeLa;Epithelium;Cervix	0.529029
GSM2467773	POLR2A	MCF-10A;Epithelium;Breast	0.529014
GSM2356327	CD74	B Lymphocyte	0.52899
GSM2571051	POLR2A	HCT-116;HCT116	0.528396
GSM1861919	RAD21	HepG2;Epithelium;Liver	0.528368
GSM1405103	CPSF3L	HeLa;Epithelium;Cervix	0.528312
GSM1333985	REST	GM12878;B Lymphocyte;Blood	0.528292
ENCSR097EEA_1	POLR2A	gastroesophageal sphincter	0.5282
GSM935325	POLR2A	GM19193;Lymphoblastoid;Blood	0.528082
GSM1334003	EP300	GM12878;B Lymphocyte;Blood	0.526747
GSM1192069	POLR2A	HEK293;Epithelium;Embryonic Kidney	0.526117
GSM1448893	POLR2A	HeLa;Epithelium;Cervix	0.525236
GSM1234079	CTCF	GM19238;Lymphoblastoid;Blood	0.525215
GSM749693	CTCF	SK-N-SH_RA;Neuron;Brain	0.523291
GSM1482887	CPSF3L	HeLa;Epithelium;Cervix	0.52264
GSM1333987	REST	GM12878;B Lymphocyte;Blood	0.522168
GSM1192071	POLR2A	HEK293;Epithelium;Embryonic Kidney	0.521363
GSM1333965	EP300	GM12878;B Lymphocyte;Blood	0.521008
GSM1405092	ELL2	HeLa;Epithelium;Cervix	0.520621
GSM802742	POLR2A	HeLa;Epithelium;Cervix	0.520277
GSM1006878	CTCF	MCF-7;Epithelium;Breast	0.52
GSM2544245	CTCF	THP-1;Monocyte	0.519765
GSM1192073	POLR2A	HEK293;Epithelium;Embryonic Kidney	0.519508
GSM749674	CTCF	Endothelial Cell;Umbilical Vein	0.519056
GSM1846795	POLR2A	HeLa;Epithelium;Cervix	0.518498
GSM2151637	POLR2A	MCF-7;Human Breast Cancer Cell;Breast	0.518001
GSM2628092	REL	GM12878;Lymphoblastoid	0.517525
GSM2537914	POLR2A	Breast	0.517241
GSM2465110	POLR2A	HeLa;Adherent HeLa cells	0.51677
GSM2747716	CTCF	MCF-7;Epithelium;Breast	0.516706
GSM808771	CTCF	H54;Glial Cell;Brain	0.51627
GSM822312	CTCF	GM12878;B Lymphocyte;Blood	0.51626
GSM2065882	MYC	HCT-116;Colon cancer cell;Colon	0.515818
GSM1701826	POLR2A	hESC	0.514957
GSM808752	CTCF	MCF-7;Epithelium;Breast	0.514898
GSM489292	CTCF	GM12878;B Lymphocyte;Blood	0.514527
ENCSR667UWT_1	POLR2A	Colon	0.51424
GSM749743	CTCF	Endothelial Cell;Umbilical Vein	0.514238
GSM822303	CTCF	Brain	0.51394
GSM1006875	CTCF	MCF-7;Epithelium;Breast	0.513841
GSM1010745	TCF7L1	GM12878;B Lymphocyte;Blood	0.513312
GSM1684572	CTCF	PANC-1;Pancreas	0.512957
GSM614637	CTCF	HepG2;Epithelium;Liver	0.512163
GSM2521494	POLR2A	MOLT-4;T Lymphoblast	0.51208
GSM822308	CTCF	MCF-7;Epithelium;Breast	0.511933
GSM1195556	MED1	B Lymphocyte;Blood	0.511026
GSM1278001	POLR2A	Raji;B Lymphocyte;Blood	0.510718
GSM2465094	POLR2A	HeLa;Adherent HeLa cells	0.510612

## Sheet: Sheet 4- GPSAdb-CXCR4
Dataset	pbgene	pbENSG	gene	ENSG	logFC	AveExpr	P.Value	adj.P.Val	celline	method
D21026_TCF7L2	TCF7L2	ENSG00000148737	CXCR4	ENSG00000121966	-12.8792	1563.45	1.73622e-22	2.91987e-21	HT29	ko
D21024_TCF7L2	TCF7L2	ENSG00000148737	CXCR4	ENSG00000121966	-12.8636	1519	3.10815e-22	5.94282e-21	HT29	ko
D21025_TCF7L2	TCF7L2	ENSG00000148737	CXCR4	ENSG00000121966	-12.8523	1533.18	2.64429e-22	4.32277e-21	HT29	ko
D20648_MIEN1	MIEN1	ENSG00000141741	CXCR4	ENSG00000121966	-9.63236	211.879	3.01828e-24	2.40993e-22	HT-29	ko
D22314_IDH1	IDH1	ENSG00000138413	CXCR4	ENSG00000121966	-8.57925	620.025	1.30668e-41	2.94592e-40	NSCs	mut
D21275_CDK7	CDK7	ENSG00000134058	CXCR4	ENSG00000121966	-7.86497	1658.23	2.98863e-167	2.79389e-165	H929	inhibt
D21001_CD274	CD274	ENSG00000120217	CXCR4	ENSG00000121966	-6.86109	32.6611	7.57646e-13	3.10167e-12	MDA-MB-231	ko
D20573_PLAGL2	PLAGL2	ENSG00000126003	CXCR4	ENSG00000121966	-6.21093	201.37	8.62314e-31	2.16816e-29	HCC-LM3	shRNA
D20847_DNMT1	DNMT1	ENSG00000130816	CXCR4	ENSG00000121966	-5.81844	307.005	1.58726e-66	3.69264e-65	OISD5	siRNA
D20615_GLO1	GLO1	ENSG00000124767	CXCR4	ENSG00000121966	-5.79364	388.802	6.13355e-122	1.50666e-118	MDA-MB-231	shRNA
D20996_STAT3	STAT3	ENSG00000168610	CXCR4	ENSG00000121966	-5.7153	78.1005	4.11263e-26	3.14725e-25	SKOV3	ko
D21278_MAP3K7	MAP3K7	ENSG00000135341	CXCR4	ENSG00000121966	-5.67684	115.773	8.43085e-39	5.00293e-37	PC-3	shRNA
D21668_BRM	BRM	ENSG00000080503	CXCR4	ENSG00000121966	-5.28065	11.4793	3.59394e-07	3.3469e-06	H358	ko
D20999_STAT3	STAT3	ENSG00000168610	CXCR4	ENSG00000121966	-4.86279	153.069	4.45175e-53	5.08144e-52	SKOV3	ko
D21198_SLC4A11	SLC4A11	ENSG00000088836	CXCR4	ENSG00000121966	-4.65939	78.7839	5.37476e-33	4.64978e-32	HCEC	siRNA
D21973_P120 CATENIN	P120 CATENIN	ENSG00000198561	CXCR4	ENSG00000121966	-4.51668	736.004	3.71771e-14	4.35533e-13	E98	shRNA
D20354_PIEZO1	PIEZO1	ENSG00000103335	CXCR4	ENSG00000121966	-4.36467	182.536	3.03626e-76	8.05743e-75	glioblastoma stem cells	shRNA
D21834_CHKA	CHKA	ENSG00000110721	CXCR4	ENSG00000121966	-4.35677	98.9226	1.10036e-35	2.35115e-34	IMIM-PC-2	inhibt
D21370_EPAS1	EPAS1	ENSG00000116016	CXCR4	ENSG00000121966	-4.2919	7.39992	1.16307e-05	0.000204615	786-O	ko
D22371_MTF2	MTF2	ENSG00000143033	CXCR4	ENSG00000121966	-4.2744	1293.77	2.70488e-15	3.88995e-14	HSPCs	shRNA
D21063_PDCD10	PDCD10	ENSG00000114209	CXCR4	ENSG00000121966	-4.25893	141.775	4.42249e-21	1.92707e-19	Huvec	ko
D21064_PDCD10	PDCD10	ENSG00000114209	CXCR4	ENSG00000121966	-4.08593	236.669	8.21486e-84	8.61703e-82	Huvec	ko
D20536_HOTAIR	HOTAIR	ENSG00000228630	CXCR4	ENSG00000121966	-3.67162	58.3972	3.36334e-25	4.36627e-24	T47D	siRNA
D20992_MUC1	MUC1	ENSG00000185499	CXCR4	ENSG00000121966	-3.61114	23.1399	8.26229e-09	2.40819e-08	BT549	shRNA
D10119_GPKOW	GPKOW	ENSG00000068394	CXCR4	ENSG00000121966	-3.59961	25.4446	9.59316e-07	5.62752e-06	HepG2	RNAi_interference
D10064_DDX59	DDX59	ENSG00000118197	CXCR4	ENSG00000121966	-3.58872	24.8801	2.70175e-06	3.04179e-05	HepG2	RNAi_interference
D21598_ARNTL	ARNTL	ENSG00000133794	CXCR4	ENSG00000121966	-3.47491	19.1388	3.12998e-08	1.54998e-07	MDA-MB-231	ko
D10105_FTO	FTO	ENSG00000140718	CXCR4	ENSG00000121966	-3.46789	22.2719	2.13601e-05	0.000221136	HepG2	RNAi_interference
D10179_NSUN2	NSUN2	ENSG00000037474	CXCR4	ENSG00000121966	-3.39693	21.2484	2.04828e-05	0.000129457	HepG2	RNAi_interference
D22006_RORC	RORC	ENSG00000143365	CXCR4	ENSG00000121966	-3.14436	214.461	2.40702e-53	3.48757e-51	MCF7	inhibt
D20619_RNF20	RNF20	ENSG00000155827	CXCR4	ENSG00000121966	-3.10885	45.0791	1.3948e-17	1.4805e-16	FTSEC	shRNA
D20145_PADI2	PADI2	ENSG00000117115	CXCR4	ENSG00000121966	-3.10248	647.752	7.44915e-86	1.56104e-83	T47D	siRNA
D21134_METTL3	METTL3	ENSG00000165819	CXCR4	ENSG00000121966	-3.08136	388.089	4.40891e-65	4.38416e-63	HEC-1-A	shRNA
D20831_FOXO1	FOXO1	ENSG00000150907	CXCR4	ENSG00000121966	-3.04509	5127.59	3.40067e-51	1.33621e-47	BL	shRNA
D21731_LSD1	LSD1	ENSG00000004487	CXCR4	ENSG00000121966	-3.02005	57.0117	1.27067e-19	7.58614e-19	MCF7	shRNA
D20745_PRAM1	PRAM1	ENSG00000133246	CXCR4	ENSG00000121966	-2.92671	579.586	1.71609e-34	2.85619e-32	NB4	shRNA
D10264_SNRNP70	SNRNP70	ENSG00000104852	CXCR4	ENSG00000121966	-2.92061	27.4018	1.1848e-06	1.04733e-05	HepG2	RNAi_interference
D20504_ATF7IP	ATF7IP	ENSG00000171681	CXCR4	ENSG00000121966	-2.76102	5520.75	7.04517e-262	1.02926e-258	NPC	shRNA
D21277_CHD1	CHD1	ENSG00000153922	CXCR4	ENSG00000121966	-2.67493	129.525	8.02853e-35	2.2806e-33	PC-3	shRNA
D20355_PIEZO1	PIEZO1	ENSG00000103335	CXCR4	ENSG00000121966	-2.66864	200.961	5.63304e-57	2.06452e-55	glioblastoma stem cells	shRNA
D21369_EPAS1	EPAS1	ENSG00000116016	CXCR4	ENSG00000121966	-2.66393	8.4624	0.00016335	0.00128656	786-O	ko
D22020_TRIM28	TRIM28	ENSG00000130726	CXCR4	ENSG00000121966	-2.65544	255.812	3.82763e-40	4.47124e-38	MCF7	shRNA
D20377_AR	AR	ENSG00000169083	CXCR4	ENSG00000121966	-2.63692	34.7646	4.27437e-09	4.46996e-08	LNCAP	siRNA
D20547_HNRNPH1	HNRNPH1	ENSG00000169045	CXCR4	ENSG00000121966	-2.58245	392.716	8.1482e-68	1.7712e-65	TC32	siRNA
D20616_GLO1	GLO1	ENSG00000124767	CXCR4	ENSG00000121966	-2.58115	434.454	3.85297e-83	9.74691e-80	MDA-MB-231	shRNA
D21219_ARID2	ARID2	ENSG00000189079	CXCR4	ENSG00000121966	-2.52045	83.8306	1.87844e-26	4.06515e-25	JHH4	ko
D21843_CHD8	CHD8	ENSG00000100888	CXCR4	ENSG00000121966	-2.5102	2782.71	4.65625e-43	4.57636e-40	NPCs	shRNA
D21610_LATS1/2	LATS1/2	ENSG00000131023/ENSG00000150457	CXCR4	ENSG00000121966	-2.45773	993.743	1.33331e-78	4.06084e-76	HeLa	ko
D20566_KMT2C	KMT2C	ENSG00000055609	CXCR4	ENSG00000121966	-2.371	532.789	3.8258e-65	2.19529e-63	MCF7	ko
D21436_MAPK7	MAPK7	ENSG00000166484	CXCR4	ENSG00000121966	-2.30528	13.0924	0.000244131	0.0021175	Hs 578T	ko
D22041_SHARPIN	SHARPIN	ENSG00000179526	CXCR4	ENSG00000121966	-2.28339	82.748	2.28475e-22	4.31517e-21	MCF7	siRNA
D22291_EWS-FLI1	EWS-FLI1	ENSG00000182944	CXCR4	ENSG00000121966	-2.28074	312.636	1.1165e-15	3.93065e-14	A673/TR/shEF	shRNA
D21110_EIF2AK4	EIF2AK4	ENSG00000128829	CXCR4	ENSG00000121966	-2.2388	110.965	2.02176e-23	1.41902e-21	TAM	ko
D21737_XPA	XPA	ENSG00000136936	CXCR4	ENSG00000121966	-2.23507	79.0805	2.11251e-14	1.56945e-13	MCF10A	shRNA
D21842_CHD8	CHD8	ENSG00000100888	CXCR4	ENSG00000121966	-2.21765	3006.78	8.92112e-187	3.7953e-184	NPCs	shRNA
D22282_IGF2BP3	IGF2BP3	ENSG00000136231	CXCR4	ENSG00000121966	-2.21217	11.1579	0.000420393	0.00508461	HepG2	shRNA
D20582_GPRC5A	GPRC5A	ENSG00000013588	CXCR4	ENSG00000121966	-2.20449	18.5499	2.0211e-06	6.16841e-05	PC-3	ko
D10142_IGF2BP1	IGF2BP1	ENSG00000159217	CXCR4	ENSG00000121966	-2.2024	41.3578	3.48782e-07	2.71822e-06	HepG2	CRISPR_deletion
D21078_PROCR	PROCR	ENSG00000101000	CXCR4	ENSG00000121966	-2.19004	513.019	9.1795e-52	4.82632e-49	OCI-AML5	ko
D20544_MYBL2	MYBL2	ENSG00000101057	CXCR4	ENSG00000121966	-2.18857	37.0297	2.41546e-10	1.07893e-09	A673	siRNA
D21953_BRD4	BRD4	ENSG00000141867	CXCR4	ENSG00000121966	-2.18435	24.6727	2.18372e-05	0.000103331	MCF10A	siRNA
D21935_FUS	FUS	ENSG00000089280	CXCR4	ENSG00000121966	-2.17655	1599.67	4.9015e-26	1.76101e-24	SH-SY5Y	ko
D10252_SF3B1	SF3B1	ENSG00000115524	CXCR4	ENSG00000121966	-2.15008	25.9148	3.71492e-05	0.000212538	HepG2	RNAi_interference
D21267_PAX7	PAX7	ENSG00000009709	CXCR4	ENSG00000121966	-2.14006	1013.68	6.09688e-99	2.18279e-96	iPSC	ko
D22377_LSD1	LSD1	ENSG00000004487	CXCR4	ENSG00000121966	-2.13685	127.478	1.03552e-39	9.18425e-39	A673	shRNA
D10137_HNRNPLL	HNRNPLL	ENSG00000143889	CXCR4	ENSG00000121966	-2.0979	26.6783	6.81007e-05	0.000299045	HepG2	RNAi_interference
D21783_BRD4	BRD4	ENSG00000141867	CXCR4	ENSG00000121966	-2.04351	318.619	2.86304e-32	2.14507e-30	MCF7	siRNA
D21179_IFI16	IFI16	ENSG00000163565	CXCR4	ENSG00000121966	-2.03307	35.8178	3.4706e-05	0.00202369	H9	shRNA
D20539_FOXA1	FOXA1	ENSG00000129514	CXCR4	ENSG00000121966	-1.99155	14.8707	1.94941e-06	9.25349e-06	LNCaP	shRNA
D21732_LSD1	LSD1	ENSG00000004487	CXCR4	ENSG00000121966	-1.94893	91.0414	2.08276e-12	1.87472e-11	MCF7	mut
D20794_GATA3	GATA3	ENSG00000107485	CXCR4	ENSG00000121966	-1.94279	17.6246	1.28013e-05	6.6571e-05	T47D	shRNA
D21979_PARP-1	PARP-1	ENSG00000143799	CXCR4	ENSG00000121966	-1.90678	17.5575	0.000723016	0.00221124	MCF7	inhibt
D20618_RNF20	RNF20	ENSG00000155827	CXCR4	ENSG00000121966	-1.90177	59.6152	5.40492e-13	3.86202e-12	FTSEC	shRNA
D22107_CDK12	CDK12	ENSG00000167258	CXCR4	ENSG00000121966	-1.8936	36.7458	8.46843e-09	4.02305e-08	MDA-MB-231	siRNA
D20832_FOXO1	FOXO1	ENSG00000150907	CXCR4	ENSG00000121966	-1.88475	4883.04	5.37748e-25	6.14377e-22	Namalwa	shRNA
D20523_KDM6A/KDM6B	KDM6A/KDM6B	ENSG00000147050/ENSG00000132510	CXCR4	ENSG00000121966	-1.87502	702.649	6.88328e-21	2.99415e-19	H1	ko
D20210_ATRX	ATRX	ENSG00000085224	CXCR4	ENSG00000121966	-1.87132	4129.54	5.6485e-10	9.37198e-08	Neuron	ko
D20793_GATA3	GATA3	ENSG00000107485	CXCR4	ENSG00000121966	-1.83413	57.9673	3.02675e-09	2.19456e-08	MCF7	shRNA
D10319_XRN2	XRN2	ENSG00000088930	CXCR4	ENSG00000121966	-1.83304	16.9289	0.000158586	0.000652547	HepG2	RNAi_interference
D20046_JCAD	JCAD	ENSG00000165757	CXCR4	ENSG00000121966	-1.82233	3894.21	2.93927e-123	5.83804e-121	HCAECs	siRNA
D21844_CHD8	CHD8	ENSG00000100888	CXCR4	ENSG00000121966	-1.81962	4440.69	3.29376e-35	5.04258e-33	NPCs	shRNA
D22290_EWS-FLI1	EWS-FLI1	ENSG00000182944	CXCR4	ENSG00000121966	-1.81317	216.121	2.52988e-06	0.000452692	A673/TR/shEF	shRNA
D20950_RNF113A	RNF113A	ENSG00000125352	CXCR4	ENSG00000121966	-1.81016	31.689	4.70703e-07	9.09485e-06	A549	shRNA
D20337_SIRT1	SIRT1	ENSG00000096717	CXCR4	ENSG00000121966	-1.79112	3.21315	0.00232536	0.0105675	BT549	ko
D20268_KDM3A	KDM3A	ENSG00000115548	CXCR4	ENSG00000121966	-1.77407	285.807	1.69333e-16	9.91355e-15	HCT116	ko
D21279_MEN1	MEN1	ENSG00000133895	CXCR4	ENSG00000121966	-1.77193	100.402	2.72935e-07	3.8183e-06	T47D	shRNA
D21212_C9orf72	C9orf72	ENSG00000147894	CXCR4	ENSG00000121966	-1.73266	528.738	3.63491e-50	2.73666e-48	iPSC	ko
D22223_PU1	PU1	ENSG00000066336	CXCR4	ENSG00000121966	-1.7293	1396.06	3.38578e-35	1.19542e-33	macrophage	siRNA
D10277_SSB	SSB	ENSG00000138385	CXCR4	ENSG00000121966	-1.71471	12.3485	0.00187635	0.00559616	HepG2	RNAi_interference
D22039_EP300	EP300	ENSG00000100393	CXCR4	ENSG00000121966	-1.71403	283.913	1.50497e-40	3.62465e-39	HAEC	siRNA
D20767_CENPA	CENPA	ENSG00000115163	CXCR4	ENSG00000121966	-1.70769	24.759	4.4399e-07	3.65668e-06	22Rv1	shRNA
D21952_BRD4	BRD4	ENSG00000141867	CXCR4	ENSG00000121966	-1.70691	25.2029	0.000164698	0.000483606	MCF10A	inhibt
D21155_RASSF2	RASSF2	ENSG00000101265	CXCR4	ENSG00000121966	-1.68415	767.31	9.14397e-10	1.03272e-08	THP-1	shRNA
D21530_TNFAIP8	TNFAIP8	ENSG00000145779	CXCR4	ENSG00000121966	-1.66438	7.28047	0.00115741	0.00454924	K562/A02	shRNA
D21893_P63	P63	ENSG00000073282	CXCR4	ENSG00000121966	-1.66	6.19836	0.0100073	0.0233636	primary human neonatal keratinocytes	siRNA
D20155_HNF4A	HNF4A	ENSG00000101076	CXCR4	ENSG00000121966	-1.63606	119.498	1.48917e-18	4.71265e-17	Caco-2	shRNA
D21217_CASP8AP2	CASP8AP2	ENSG00000118412	CXCR4	ENSG00000121966	-1.61667	519.209	6.0811e-09	6.84011e-07	HEK293	ko
D21178_POU2AF1	POU2AF1	ENSG00000110777	CXCR4	ENSG00000121966	-1.61549	8082.47	0	0	Raji	shRNA
D20146_PADI2	PADI2	ENSG00000117115	CXCR4	ENSG00000121966	-1.60084	898.239	2.82554e-30	2.41183e-28	T47D	mut
D21435_MAPK7	MAPK7	ENSG00000166484	CXCR4	ENSG00000121966	-1.58359	263.095	1.9244e-17	1.60022e-15	MDA-MB-231	ko
D21243_ASXL3	ASXL3	ENSG00000141431	CXCR4	ENSG00000121966	-1.57637	527.837	1.57227e-34	4.04718e-33	NCI-H1963	shRNA
D21007_SNAI1	SNAI1	ENSG00000124216	CXCR4	ENSG00000121966	-1.56376	241.443	1.45035e-07	3.29215e-06	H1	ko
D20471_MESP2	MESP2	ENSG00000188095	CXCR4	ENSG00000121966	-1.5571	1088.82	3.76102e-16	1.37976e-14	iPSC	ko
D21895_BUB3	BUB3	ENSG00000154473	CXCR4	ENSG00000121966	-1.51461	666.51	6.56021e-27	6.46723e-26	TOV-21G	inhibt
D20200_CHERP	CHERP	ENSG00000085872	CXCR4	ENSG00000121966	-1.50725	2150.99	1.85829e-101	2.13421e-98	HEK293	siRNA
D21461_NSD2	NSD2	ENSG00000109685	CXCR4	ENSG00000121966	-1.49729	17.8469	3.89339e-05	0.000565044	C4-2	shRNA
D21934_FUS	FUS	ENSG00000089280	CXCR4	ENSG00000121966	-1.48302	1845.16	8.97753e-17	2.98484e-15	SH-SY5Y	ko
D20147_EP300	EP300	ENSG00000100393	CXCR4	ENSG00000121966	-1.4651	116.63	0.000485504	0.0112759	IMR-90	shRNA
D21703_HUR	HUR	ENSG00000066044	CXCR4	ENSG00000121966	-1.46217	17.4077	0.000169463	0.000853645	A549	ko
D21415_MPHOSPH8	MPHOSPH8	ENSG00000196199	CXCR4	ENSG00000121966	-1.45286	1795.65	2.48963e-195	3.80165e-193	MOLM13	ko
D21841_CHD8	CHD8	ENSG00000100888	CXCR4	ENSG00000121966	-1.45248	2964.42	2.86943e-104	9.63809e-102	NPCs	shRNA
D21008_SNAI1	SNAI1	ENSG00000124216	CXCR4	ENSG00000121966	-1.43989	219.124	3.71544e-06	6.57364e-05	H1	ko
D22048_TDP43	TDP43	ENSG00000120948	CXCR4	ENSG00000121966	-1.43756	417.488	1.28924e-20	1.12135e-18	Motor Neuron	shRNA
D22019_EZH2	EZH2	ENSG00000106462	CXCR4	ENSG00000121966	-1.4189	786.576	9.14274e-32	1.14959e-29	MCF7	shRNA
D21730_BCL11A	BCL11A	ENSG00000119866	CXCR4	ENSG00000121966	-1.40112	2870.2	1.33782e-16	4.43739e-14	WSU-DLCL2	ko
D21440_ADA2	ADA2	ENSG00000093072	CXCR4	ENSG00000121966	-1.39853	1694.66	1.42959e-08	4.77435e-07	HUVEC	siRNA
D21738_XPC	XPC	ENSG00000154767	CXCR4	ENSG00000121966	-1.39606	82.2988	2.58784e-08	1.35914e-07	MCF10A	shRNA
D20445_FOXO1	FOXO1	ENSG00000150907	CXCR4	ENSG00000121966	-1.36504	982.65	7.56235e-38	1.44214e-36	HUVEC	siRNA
D20039_DNER	DNER	ENSG00000187957	CXCR4	ENSG00000121966	-1.35886	1559.12	1.02206e-48	2.38059e-47	MDA-MB-231	inhibt
D22279_KLF10	KLF10	ENSG00000155090	CXCR4	ENSG00000121966	-1.348	85.1749	7.00869e-07	1.35148e-05	A549	siRNA
D20920_FOXM1	FOXM1	ENSG00000111206	CXCR4	ENSG00000121966	-1.32548	89.4764	1.26801e-10	8.94209e-10	MCF7	inhibt
D20092_EWSR1	EWSR1	ENSG00000182944	CXCR4	ENSG00000121966	-1.31657	2847.62	3.05965e-09	2.33788e-08	TC32	siRNA
D21868_MBD2	MBD2	ENSG00000134046	CXCR4	ENSG00000121966	-1.31499	11.3728	0.00468907	0.0110932	HMLER	siRNA
D21042_PHF19	PHF19	ENSG00000119403	CXCR4	ENSG00000121966	-1.30516	634.236	2.11124e-15	3.23874e-14	MM.1S	shRNA
D22070_PDPN	PDPN	ENSG00000162493	CXCR4	ENSG00000121966	-1.2931	106.654	3.88023e-06	2.86413e-05	Lec2	shRNA
D20490_TLE2	TLE2	ENSG00000065717	CXCR4	ENSG00000121966	-1.28426	34.6294	2.16136e-05	0.000330102	SKOV3	shRNA
D20833_FOXO1	FOXO1	ENSG00000150907	CXCR4	ENSG00000121966	-1.28291	1152.68	8.69315e-07	0.000104318	Jiyoye	shRNA
D21532_ASCL2	ASCL2	ENSG00000183734	CXCR4	ENSG00000121966	-1.2721	98.0861	0.000151531	0.00250622	HTS	shRNA
D20617_RNF20	RNF20	ENSG00000155827	CXCR4	ENSG00000121966	-1.26252	105.705	9.9187e-12	8.10502e-11	FTSEC	shRNA
D21943_HRRP6	HRRP6	ENSG00000171824	CXCR4	ENSG00000121966	-1.25988	1262.05	7.03222e-89	2.1599e-87	HeLa	inhibt
D21391_HPRT1	HPRT1	ENSG00000165704	CXCR4	ENSG00000121966	-1.25534	77.1458	1.72708e-05	5.48439e-05	MDA-MB-231	siRNA
D21625_Akirin2	Akirin2	ENSG00000135334	CXCR4	ENSG00000121966	-1.25511	13189.5	8.4183e-150	1.86202e-147	HL-60	ko
D21733_PRMT5	PRMT5	ENSG00000100462	CXCR4	ENSG00000121966	-1.24736	57.43	5.25398e-07	1.8297e-06	JHH-7	shRNA
D21640_FOXA1	FOXA1	ENSG00000129514	CXCR4	ENSG00000121966	-1.24661	8.62421	0.000479071	0.00224658	SK-BR-3	siRNA
D21213_C9orf72	C9orf72	ENSG00000147894	CXCR4	ENSG00000121966	-1.23526	576.409	7.68851e-27	8.34727e-25	iPSC	mut
D22045_HRRP40	HRRP40	ENSG00000107371	CXCR4	ENSG00000121966	-1.2302	639.81	9.37132e-39	2.15604e-37	HeLa	siRNA
D20522_NRAS	NRAS	ENSG00000213281	CXCR4	ENSG00000121966	-1.22989	476.634	1.88895e-11	4.23082e-10	ERMS	ko
D20093_FLI1	FLI1	ENSG00000151702	CXCR4	ENSG00000121966	-1.22903	2844.24	1.40076e-11	1.07994e-10	TC32	siRNA
D20110_ESR2	ESR2	ENSG00000140009	CXCR4	ENSG00000121966	-1.22443	2560.27	1.42399e-28	2.91353e-26	U-87 MG	ko
D21571_PPP3CC	PPP3CC	ENSG00000120910	CXCR4	ENSG00000121966	-1.22046	89.6581	6.11389e-05	0.000334382	hESC	siRNA
D20001_ZZZ3	ZZZ3	ENSG00000036549	CXCR4	ENSG00000121966	-1.21911	38.4394	0.00293812	0.00687026	H1299	shRNA
D20922_FOXM1	FOXM1	ENSG00000111206	CXCR4	ENSG00000121966	-1.20938	68.0809	9.11474e-05	0.00027937	MCF7	inhibt
D21735_ERCC5	ERCC5	ENSG00000134899	CXCR4	ENSG00000121966	-1.20023	94.5596	9.71516e-08	5.07709e-07	MCF10A	shRNA
D21720_PEX5	PEX5	ENSG00000139197	CXCR4	ENSG00000121966	-1.18795	32.7497	3.63631e-05	0.00555921	oenocytes	siRNA
D20511_MIR124-2HG	MIR124-2HG	ENSG00000254377	CXCR4	ENSG00000121966	-1.17836	1584.79	3.22902e-20	1.12069e-18	iNGN	CRISPRi
D22295_SET7	SET7	ENSG00000145391	CXCR4	ENSG00000121966	-1.17426	12.4205	9.3033e-05	0.000601668	HMEC-1	shRNA
D10198_PPIL4	PPIL4	ENSG00000131013	CXCR4	ENSG00000121966	-1.15623	15.6067	0.000186593	0.00107625	HepG2	RNAi_interference
D10133_HNRNPF	HNRNPF	ENSG00000169813	CXCR4	ENSG00000121966	-1.15503	20.0844	0.000781743	0.0027715	HepG2	RNAi_interference
D20937_TRIM28	TRIM28	ENSG00000130726	CXCR4	ENSG00000121966	-1.14515	56.2619	4.13528e-06	2.8415e-05	HCT116	siRNA
D20848_TP53	TP53	ENSG00000141510	CXCR4	ENSG00000121966	-1.13614	2.23219	0.00777131	0.0185748	CNE2	KO
D21846_CHD8	CHD8	ENSG00000100888	CXCR4	ENSG00000121966	-1.12045	1012.73	2.98147e-12	4.7418e-11	NPCs	shRNA
D21051_UBE2C	UBE2C	ENSG00000175063	CXCR4	ENSG00000121966	-1.10873	515.808	2.80774e-16	2.99958e-15	CFPAC-1	siRNA
D20202_U2SURP	U2SURP	ENSG00000163714	CXCR4	ENSG00000121966	-1.09821	2301.38	1.99278e-34	2.95522e-32	HEK293	siRNA
D22368_SRSF3	SRSF3	ENSG00000112081	CXCR4	ENSG00000121966	-1.0948	3.59646	0.0165893	0.0378943	MDA-MB-231	shRNA
D21792_AGO1	AGO1	ENSG00000092847	CXCR4	ENSG00000121966	-1.0695	889.534	1.3842e-18	2.42061e-17	MCF7	siRNA
D20816_SMYD3	SMYD3	ENSG00000185420	CXCR4	ENSG00000121966	-1.06838	1943.67	0.000128103	0.00545141	MDA-MB-231	shRNA
D10038_CNOT7	CNOT7	ENSG00000198791	CXCR4	ENSG00000121966	-1.06585	13.8488	0.00788697	0.0279397	HepG2	RNAi_interference
D22046_FUS	FUS	ENSG00000089280	CXCR4	ENSG00000121966	-1.06181	498.984	4.62562e-12	3.00805e-10	Motor Neuron	shRNA
D20192_SKI	SKI	ENSG00000157933	CXCR4	ENSG00000121966	-1.0512	2446.02	3.13082e-06	9.19788e-05	HL-60	ko
D20691_BRD9	BRD9	ENSG00000028310	CXCR4	ENSG00000121966	-1.04646	3778.77	2.54909e-06	0.000281993	MKL-1	inhibt
D21890_OVOL1	OVOL1	ENSG00000172818	CXCR4	ENSG00000121966	-1.04386	93.8853	2.2665e-05	0.00084403	Choriocarcinoma trophoblast cell	shRNA
D20629_TARDBP	TARDBP	ENSG00000120948	CXCR4	ENSG00000121966	-1.03561	397.515	7.22011e-08	9.53882e-07	SH-SY5Y	shRNA
D20352_PIEZO1	PIEZO1	ENSG00000103335	CXCR4	ENSG00000121966	-1.03308	1107.92	4.57466e-23	9.99126e-22	glioblastoma stem cells	shRNA
D21991_P53/RB	P53/RB	ENSG00000141510/ENSG00000139687	CXCR4	ENSG00000121966	-1.02986	51.5066	7.83327e-06	4.37339e-05	IMR-90	shRNA
D20549_ARID1A	ARID1A	ENSG00000117713	CXCR4	ENSG00000121966	-1.02527	1212.33	2.6997e-19	1.11985e-17	OCCC	ko
D22304_BCL11B	BCL11B	ENSG00000127152	CXCR4	ENSG00000121966	-1.02026	1233.73	2.40663e-09	3.20097e-07	Cord blood CD34+ cells	shRNA
D20023_FASLG	FASLG	ENSG00000117560	CXCR4	ENSG00000121966	-1.01943	29.443	0.00421711	0.0106466	HeyA8	siRNA
D21414_MPHOSPH8	MPHOSPH8	ENSG00000196199	CXCR4	ENSG00000121966	-1.01887	2017.79	1.28598e-160	2.35164e-158	MOLM13	ko
D20672_LMNB1	LMNB1	ENSG00000113368	CXCR4	ENSG00000121966	-1.01012	744.58	1.63841e-34	1.145e-32	MDA-MB-231	ko
D21568_ESR2	ESR2	ENSG00000140009	CXCR4	ENSG00000121966	-1.00935	105.115	4.80179e-09	8.47726e-07	iPSC	ko
D20464_HES7	HES7	ENSG00000179111	CXCR4	ENSG00000121966	-0.98984	3876.34	1.58232e-11	2.0162e-09	PSM	ko
D21210_POU3F2	POU3F2	ENSG00000184486	CXCR4	ENSG00000121966	-0.982338	1036.51	1.06581e-11	4.04618e-10	NPC	shRNA
D22375_METTL3	METTL3	ENSG00000165819	CXCR4	ENSG00000121966	-0.978749	840.687	2.6868e-55	8.30905e-54	MOLM13	shRNA
D22002_PARP	PARP	ENSG00000143799	CXCR4	ENSG00000121966	-0.969991	361.662	2.82733e-08	1.25755e-07	LCLs	inhibt
D20652_SIN3B	SIN3B	ENSG00000127511	CXCR4	ENSG00000121966	-0.966212	540.281	7.81589e-20	2.32111e-18	HEK293T	siRNA
D20538_CEBPA	CEBPA	ENSG00000245848	CXCR4	ENSG00000121966	-0.963797	589.707	1.90169e-06	0.00025788	THP-1	siRNA
D22047_TAF15	TAF15	ENSG00000270647	CXCR4	ENSG00000121966	-0.960491	489.248	1.60519e-12	2.50676e-10	Motor Neuron	shRNA
D10052_DDX21	DDX21	ENSG00000165732	CXCR4	ENSG00000121966	-0.956649	8.06713	0.00823038	0.0236284	HepG2	RNAi_interference
D21039_MBNL2	MBNL2	ENSG00000139793	CXCR4	ENSG00000121966	-0.955924	3798.61	0.000125605	0.00137574	MCF-7	siRNA
D21983_BRD4	BRD4	ENSG00000141867	CXCR4	ENSG00000121966	-0.954792	45.0543	6.39596e-05	0.000300298	IMR-90	shRNA
D20441_H3-3A	H3-3A	ENSG00000163041	CXCR4	ENSG00000121966	-0.951477	109.567	8.69994e-05	0.00118547	GBM	shRNA
D21205_GATA6-AS1	GATA6-AS1	ENSG00000266010	CXCR4	ENSG00000121966	-0.951471	2585.44	3.5904e-21	8.1039e-19	hESC	shRNA
D10185_PABPC1	PABPC1	ENSG00000070756	CXCR4	ENSG00000121966	-0.947911	12.2059	0.00482355	0.0201358	HepG2	RNAi_interference
D21971_LNCND	LNCND	ENSG00000151353	CXCR4	ENSG00000121966	-0.945378	1346.97	2.66322e-41	9.48717e-40	SH-SY5Y	siRNA
D22164_ILF2	ILF2	ENSG00000143621	CXCR4	ENSG00000121966	-0.935684	1125.18	1.50332e-15	1.68344e-13	JJN3	shRNA
D22281_IGF2BP1	IGF2BP1	ENSG00000159217	CXCR4	ENSG00000121966	-0.935575	12.8334	0.00733013	0.0346201	HepG2	shRNA
D21837_RBFOX2	RBFOX2	ENSG00000100320	CXCR4	ENSG00000121966	-0.922128	1689.01	2.81747e-37	2.4765e-35	Flp-Inâ„¢293	shRNA
D10066_DHX30	DHX30	ENSG00000132153	CXCR4	ENSG00000121966	-0.921795	15.9242	0.00070837	0.00499136	HepG2	RNAi_interference
D21873_GAS1	GAS1	ENSG00000180447	CXCR4	ENSG00000121966	-0.917092	382.127	4.61714e-18	3.57887e-17	BGC823	shRNA
D21958_BRD4	BRD4	ENSG00000141867	CXCR4	ENSG00000121966	-0.91512	1567.67	4.36897e-11	7.51687e-10	HT-29	shRNA
D20640_CEBPB	CEBPB	ENSG00000172216	CXCR4	ENSG00000121966	-0.912054	1965.81	0.000200369	0.00523727	HepG2	ko
D22170_FOXA1	FOXA1	ENSG00000129514	CXCR4	ENSG00000121966	-0.909463	261.263	3.98516e-06	1.21831e-05	T47D	shRNA
D22239_RAM	RAM	ENSG00000069974	CXCR4	ENSG00000121966	-0.906437	2824.15	3.58076e-23	7.24462e-22	HeLa	siRNA
D20505_ATF7IP	ATF7IP	ENSG00000171681	CXCR4	ENSG00000121966	-0.905566	6093.6	2.95216e-10	1.95492e-08	hESCs	shRNA
D20074_RNF2	RNF2	ENSG00000121481	CXCR4	ENSG00000121966	-0.902142	21.8878	0.00106158	0.00301605	PC-3	shRNA
D20050_NCOA4	NCOA4	ENSG00000266412	CXCR4	ENSG00000121966	-0.895118	3929.38	2.18457e-44	3.04293e-42	erythroblasts	shRNA
D20353_PIEZO1	PIEZO1	ENSG00000103335	CXCR4	ENSG00000121966	-0.892984	1107.93	4.70706e-11	4.88773e-10	glioblastoma stem cells	shRNA
D21599_TRIM8	TRIM8	ENSG00000171206	CXCR4	ENSG00000121966	-0.884681	133.165	6.57247e-07	5.5784e-06	MCF7	siRNA
D21954_PNN	PNN	ENSG00000100941	CXCR4	ENSG00000121966	-0.881568	2.37226	0.000291198	0.0018931	HCET	inhibt
D20684_PTEN	PTEN	ENSG00000171862	CXCR4	ENSG00000121966	-0.867146	529.107	5.80879e-07	4.20964e-05	MCF7	shRNA
D10139_HNRNPU	HNRNPU	ENSG00000153187	CXCR4	ENSG00000121966	-0.862425	20.7243	0.00504166	0.01593	HepG2	RNAi_interference
D21626_GLI1	GLI1	ENSG00000111087	CXCR4	ENSG00000121966	-0.852032	264.314	1.79437e-14	1.70285e-13	Metastatic melanoma cells	shRNA
D21974_HNRNPG	HNRNPG	ENSG00000147274	CXCR4	ENSG00000121966	-0.837561	422.878	2.17016e-06	1.57195e-05	HEK293T	shRNA
D21137_MED12	MED12	ENSG00000184634	CXCR4	ENSG00000121966	-0.835665	2372.4	1.99445e-35	1.65968e-33	P3HR1	ko
D20744_MTAP	MTAP	ENSG00000099810	CXCR4	ENSG00000121966	-0.833883	173.501	0.000199022	0.000656276	PANC03.27	ko
D22245_HRRP40	HRRP40	ENSG00000107371	CXCR4	ENSG00000121966	-0.811758	917.883	3.23683e-26	1.02985e-24	HeLa	siRNA
D20381_PARP1	PARP1	ENSG00000143799	CXCR4	ENSG00000121966	-0.803606	10.6168	0.0044172	0.016357	LNCaP	siRNA
D21459_MIR193BHG	MIR193BHG	ENSG00000262454	CXCR4	ENSG00000121966	-0.794428	419.653	5.24263e-11	4.17634e-09	MCF7	siRNA
D10204_PRPF4	PRPF4	ENSG00000136875	CXCR4	ENSG00000121966	-0.793299	10.4407	0.00356029	0.0151331	HepG2	RNAi_interference
D10132_HNRNPF	HNRNPF	ENSG00000169813	CXCR4	ENSG00000121966	-0.783066	50.9091	0.00142542	0.00543058	HepG2	CRISPR_deletion
D22142_MLL1	MLL1	ENSG00000118058	CXCR4	ENSG00000121966	-0.782104	11.6351	0.00230399	0.0299945	HCT116	shRNA
D21367_CHAF1B	CHAF1B	ENSG00000159259	CXCR4	ENSG00000121966	-0.779992	8473.44	5.75962e-11	3.48589e-09	Akata	ko
D21988_P53	P53	ENSG00000141510	CXCR4	ENSG00000121966	-0.776292	45.3475	0.00016271	0.00135986	IMR-90	shRNA
D20156_CHD4	CHD4	ENSG00000111642	CXCR4	ENSG00000121966	-0.774069	542.129	1.3756e-11	2.19029e-10	THP-1	shRNA
D21387_HPRT1	HPRT1	ENSG00000165704	CXCR4	ENSG00000121966	-0.769782	539.736	0.000124509	0.00550847	MCF10A	siRNA
D21794_LSD1	LSD1	ENSG00000004487	CXCR4	ENSG00000121966	-0.762842	583.315	2.11086e-10	8.74071e-09	PC-3M-luc	ko
D22181_P53	P53	ENSG00000141510	CXCR4	ENSG00000121966	-0.752812	562.164	2.84786e-12	1.61511e-10	HUVEC	siRNA
D22127_BRD4/SGC	BRD4/SGC	ENSG00000141867/ENSG00000163069	CXCR4	ENSG00000121966	-0.749366	328.011	0.000438192	0.00251269	MV-4-11	shRNA
D21878_PRK1	PRK1	ENSG00000123143	CXCR4	ENSG00000121966	-0.74889	186.799	4.303e-05	0.000381947	PC-3M-luc2	siRNA
D21570_NFATC3	NFATC3	ENSG00000072736	CXCR4	ENSG00000121966	-0.742512	98.4241	0.00113244	0.00535976	hESC	siRNA
D21606_SFPQ	SFPQ	ENSG00000116560	CXCR4	ENSG00000121966	-0.740384	7.27745	0.0125032	0.047429	HepG2	siRNA
D21831_UPF1	UPF1	ENSG00000005007	CXCR4	ENSG00000121966	-0.740255	218.412	0.00064454	0.0085289	human 293 Tet-off cells	siRNA
D21452_SMARCA4	SMARCA4	ENSG00000127616	CXCR4	ENSG00000121966	-0.739679	22.2027	0.0223461	0.0441598	12Z	siRNA
D21522_ETS1	ETS1	ENSG00000134954	CXCR4	ENSG00000121966	-0.736896	1734.35	4.27065e-20	2.7207e-18	Rh30	shRNA
D20710_TMED9	TMED9	ENSG00000184840	CXCR4	ENSG00000121966	-0.729628	561.304	2.0745e-12	2.2384e-10	CC14	shRNA
D21114_KDM1A	KDM1A	ENSG00000004487	CXCR4	ENSG00000121966	-0.724799	422.118	0.000110544	0.000649561	RD	siRNA
D10212_PUM2	PUM2	ENSG00000055917	CXCR4	ENSG00000121966	-0.721039	13.6613	0.0133594	0.0384025	HepG2	RNAi_interference
D21887_COX1	COX1	ENSG00000198804	CXCR4	ENSG00000121966	-0.699551	87.0744	4.56894e-05	0.00019715	OVCAR-3	shRNA
D20269_KDM3A	KDM3A	ENSG00000115548	CXCR4	ENSG00000121966	-0.685137	56.6712	0.00365299	0.0376713	HCT116	ko
D21701_TMEFF2	TMEFF2	ENSG00000144339	CXCR4	ENSG00000121966	-0.666264	9.3415	0.0110261	0.0298947	LNCaP	shRNA
D21754_BRCA1	BRCA1	ENSG00000012048	CXCR4	ENSG00000121966	-0.664299	46.3309	0.00130508	0.00647767	MCF10A	shRNA
D20358_TXNDC9	TXNDC9	ENSG00000115514	CXCR4	ENSG00000121966	-0.6638	1568.2	1.83889e-06	8.29782e-06	HepG2	ko
D20043_YAP1/TAFAZZIN	YAP1/TAFAZZIN	ENSG00000137693/ENSG00000102125	CXCR4	ENSG00000121966	-0.661051	509.532	6.42525e-07	2.67038e-06	MDA-MB-231	siRNA
D21015_PROM1	PROM1	ENSG00000007062	CXCR4	ENSG00000121966	-0.660497	1252.9	1.72084e-16	2.45115e-14	SEM	shRNA
D22351_E2A	E2A	ENSG00000071564	CXCR4	ENSG00000121966	-0.659902	29575.9	8.64933e-22	3.68522e-20	Jurkat	shRNA
D20531_RUNX1	RUNX1	ENSG00000159216	CXCR4	ENSG00000121966	-0.658494	224.222	2.31597e-07	3.09597e-06	OCI-AML5	shRNA
D20669_ARID1A	ARID1A	ENSG00000117713	CXCR4	ENSG00000121966	-0.654517	58.0684	0.000384887	0.0165773	MCF7	ko
D10070_DNAJC21	DNAJC21	ENSG00000168724	CXCR4	ENSG00000121966	-0.64457	18.203	0.00986623	0.0309824	HepG2	RNAi_interference
D10304_UCHL5	UCHL5	ENSG00000116750	CXCR4	ENSG00000121966	-0.63762	9.74425	0.00419121	0.0135008	HepG2	RNAi_interference
D20661_TP53	TP53	ENSG00000141510	CXCR4	ENSG00000121966	-0.630354	97.127	0.000110705	0.00144054	HCT116	ko
D21401_ADA2	ADA2	ENSG00000093072	CXCR4	ENSG00000121966	-0.619307	1699.88	3.08641e-08	2.07485e-07	HUVEC	siRNA
D21075_STAT5	STAT5	ENSG00000126561/ENSG00000173757	CXCR4	ENSG00000121966	-0.616324	20663	0.000122823	0.00057687	CCRF-CEM	ko
D20792_PHF19	PHF19	ENSG00000119403	CXCR4	ENSG00000121966	-0.610745	150.772	0.000667102	0.013886	ARP1	shRNA
D21426_RREB1	RREB1	ENSG00000124782	CXCR4	ENSG00000121966	-0.609961	212.283	0.000676126	0.0057142	HEK293	shRNA
D20290_EP300	EP300	ENSG00000100393	CXCR4	ENSG00000121966	-0.60723	362.853	8.22954e-05	0.00164027	MCF7	siRNA
D20761_EZH2	EZH2	ENSG00000106462	CXCR4	ENSG00000121966	-0.592478	3225.58	2.07344e-32	8.47163e-31	Jurkat	ko
D20042_YAP1/TAFAZZIN	YAP1/TAFAZZIN	ENSG00000137693/ENSG00000102125	CXCR4	ENSG00000121966	-0.58451	539.803	4.00982e-06	1.74695e-05	MDA-MB-231	siRNA
D20419_NFKBIA	NFKBIA	ENSG00000100906	CXCR4	ENSG00000121966	-0.583393	252.048	3.29415e-05	0.00136109	hVEC	ko
D21456_GATA3	GATA3	ENSG00000107485	CXCR4	ENSG00000121966	-0.581493	85.8874	0.00093495	0.00338556	MCF7	siRNA
D20227_MALT1	MALT1	ENSG00000172175	CXCR4	ENSG00000121966	-0.579634	4306.86	6.31451e-18	1.679e-15	TMD8	inhibt
D20135_RUVBL2	RUVBL2	ENSG00000183207	CXCR4	ENSG00000121966	-0.579051	822.772	8.38002e-05	0.000736008	THP-1	shRNA
D22347_METTL14	METTL14	ENSG00000145388	CXCR4	ENSG00000121966	-0.57845	1340.7	1.38929e-12	2.67603e-11	NB4	shRNA
D20182_TAFAZZIN	TAFAZZIN	ENSG00000102125	CXCR4	ENSG00000121966	-0.57642	1904.57	0.000433452	0.00622123	OCI-AML2	shRNA
D10039_CNOT7	CNOT7	ENSG00000198791	CXCR4	ENSG00000121966	-0.575817	60.1541	0.00064128	0.00377646	HepG2	CRISPR_deletion
D22209_UPF1	UPF1	ENSG00000005007	CXCR4	ENSG00000121966	-0.57315	2636.99	4.22262e-07	1.80096e-06	HeLa	shRNA
D20804_ALKBH5	ALKBH5	ENSG00000091542	CXCR4	ENSG00000121966	-0.570335	700.054	0.00120458	0.00526974	THP-1	shRNA
D21729_HOXB-AS3	HOXB-AS3	ENSG00000233101	CXCR4	ENSG00000121966	-0.569105	144.178	0.000838943	0.00749487	HT-29	siRNA
D20507_RPS3	RPS3	ENSG00000149273	CXCR4	ENSG00000121966	-0.567671	2308.52	1.78879e-07	4.61428e-06	SMMC-7721	siRNA
D20970_KAT7	KAT7	ENSG00000136504	CXCR4	ENSG00000121966	-0.567282	7432.27	1.01883e-05	0.00110564	OCIAML3	ko
D22078_CREBBP	CREBBP	ENSG00000005339	CXCR4	ENSG00000121966	-0.563449	4930.06	2.5677e-05	0.000251051	MD901	shRNA
D21429_BAHCC1	BAHCC1	ENSG00000266074	CXCR4	ENSG00000121966	-0.56223	4068.78	9.82592e-08	1.15467e-06	Jurkat	shRNA
D20307_NOTCH2NLA	NOTCH2NLA	ENSG00000264343	CXCR4	ENSG00000121966	-0.560632	1480.86	3.37895e-05	0.00148225	H9	ko
D22141_ZBTB33	ZBTB33	ENSG00000177485	CXCR4	ENSG00000121966	-0.558651	718.958	4.96102e-10	4.29471e-09	HeLa	siRNA
D21698_COMP	COMP	ENSG00000105664	CXCR4	ENSG00000121966	-0.554366	114.831	0.00191821	0.0371561	Calu-3	CRISPRi
D20601_SETD2	SETD2	ENSG00000181555	CXCR4	ENSG00000121966	-0.553475	28.0875	0.00974102	0.0341284	HepG2	shRNA
D21357_USP7	USP7	ENSG00000187555	CXCR4	ENSG00000121966	-0.550755	15349.6	4.09762e-39	1.89233e-37	Jurkat	shRNA
D21835_INSR	INSR	ENSG00000171105	CXCR4	ENSG00000121966	-0.550042	2016.32	0.000433437	0.00354669	CHB8	shRNA
D20053_SMURF1	SMURF1	ENSG00000198742	CXCR4	ENSG00000121966	-0.543988	91.8461	0.000205351	0.000913452	MCF7	siRNA
D21527_KDM3A	KDM3A	ENSG00000115548	CXCR4	ENSG00000121966	-0.537732	1843.16	1.08854e-14	2.98158e-13	Rh30	shRNA
D21682_ZBP1	ZBP1	ENSG00000124256	CXCR4	ENSG00000121966	-0.535248	1829.63	0.000235297	0.00136056	MM1.S	shRNA
D20216_YTHDF2	YTHDF2	ENSG00000198492	CXCR4	ENSG00000121966	-0.534845	1532.83	1.18406e-08	1.38741e-07	CD34+ cells	siRNA
D21329_RELA	RELA	ENSG00000173039	CXCR4	ENSG00000121966	-0.532221	108.028	0.000841147	0.00438721	HCT116	shRNA
D20159_UCA1	UCA1	ENSG00000214049	CXCR4	ENSG00000121966	-0.50689	117.81	0.0119505	0.0495228	primary erythroid cells	shRNA
D21781_TFEB	TFEB	ENSG00000112561	CXCR4	ENSG00000121966	-0.505775	1578.37	2.03513e-10	9.48857e-09	NB4	shRNA
D21523_ETS1	ETS1	ENSG00000134954	CXCR4	ENSG00000121966	-0.505236	1952.42	5.80458e-13	1.75406e-11	Rh30	shRNA
D10043_CSTF2	CSTF2	ENSG00000101811	CXCR4	ENSG00000121966	-0.49741	11.49	0.00932866	0.0498094	HepG2	RNAi_interference
D20583_PUM2	PUM2	ENSG00000055917	CXCR4	ENSG00000121966	-0.496299	4029.87	2.32584e-07	3.82866e-06	HeLa	ko
D20343_SOX2	SOX2	ENSG00000181449	CXCR4	ENSG00000121966	-0.494119	433.774	4.20367e-08	3.34735e-06	iPSC	CRISPRi
D21802_LUNAR1	LUNAR1	ENSG00000278090	CXCR4	ENSG00000121966	-0.491767	3001.8	6.84529e-24	1.54219e-22	CUTLL1	shRNA
D21678_BMI1	BMI1	ENSG00000168283	CXCR4	ENSG00000121966	-0.483497	545.544	2.46127e-06	9.30845e-06	QBC939	shRNA
D21231_CRNKL1	CRNKL1	ENSG00000101343	CXCR4	ENSG00000121966	-0.476901	11067.3	0.00172319	0.00557963	Jurkat	ko
D20338_IFI27	IFI27	ENSG00000165949	CXCR4	ENSG00000121966	-0.466251	198.785	0.000218865	0.00153858	MDA-MB-231	shRNA
D22186_DHX9	DHX9	ENSG00000135829	CXCR4	ENSG00000121966	-0.463521	117.776	6.11831e-05	0.00081289	HEK293	siRNA
D21296_ZNF281	ZNF281	ENSG00000162702	CXCR4	ENSG00000121966	-0.461844	1522.71	3.84751e-05	0.00107659	HCC	shRNA
D22215_SET1B	SET1B	ENSG00000139718	CXCR4	ENSG00000121966	-0.458519	86.2464	0.00227546	0.0461038	MDA-MB-231	shRNA
D21751_H2A.BBD	H2A.BBD	ENSG00000274183	CXCR4	ENSG00000121966	-0.458466	23790.5	5.43668e-06	7.64976e-05	HeLa	shRNA
D20011_KMT2C	KMT2C	ENSG00000055609	CXCR4	ENSG00000121966	-0.452661	533.789	4.78547e-09	3.73686e-08	MCF7	shRNA
D21103_LARP4	LARP4	ENSG00000161813	CXCR4	ENSG00000121966	-0.4469	21.8024	0.00636863	0.0482555	HEK293T	siRNA
D21924_EZH2	EZH2	ENSG00000106462	CXCR4	ENSG00000121966	-0.444453	1528.21	0.00502028	0.0213522	HUVEC	shRNA
D20567_TET2	TET2	ENSG00000168769	CXCR4	ENSG00000121966	-0.432539	145.127	0.00607179	0.0238623	MCF7	ko
D21592_TMEM119	TMEM119	ENSG00000183160	CXCR4	ENSG00000121966	-0.427979	328.957	5.38739e-05	0.000245815	HEK293T	siRNA
D21390_HPRT1	HPRT1	ENSG00000165704	CXCR4	ENSG00000121966	-0.424992	103.101	0.0135418	0.040821	MDA-MB-231	siRNA
D22184_NPM1	NPM1	ENSG00000181163	CXCR4	ENSG00000121966	-0.420964	18983.7	0.00071449	0.00508938	OCI-AML3	inhibt
D21400_ADA2	ADA2	ENSG00000093072	CXCR4	ENSG00000121966	-0.414967	2064.43	2.63171e-09	1.4741e-08	HUVEC	siRNA
D22244_HMTR4	HMTR4	ENSG00000039123	CXCR4	ENSG00000121966	-0.411846	1051.03	0.000758685	0.0040394	HeLa	siRNA
D21863_HNRNPC	HNRNPC	ENSG00000092199	CXCR4	ENSG00000121966	-0.407415	82.9652	0.017312	0.0459303	MG-63	siRNA
D20945_IRF4	IRF4	ENSG00000137265	CXCR4	ENSG00000121966	-0.406773	5322.1	2.46927e-08	2.28849e-07	TL-Om1	shRNA
D21746_HNRNPM	HNRNPM	ENSG00000099783	CXCR4	ENSG00000121966	-0.406196	308.107	0.0119058	0.0440532	HEK293T	siRNA
D20701_DDX3X	DDX3X	ENSG00000215301	CXCR4	ENSG00000121966	-0.403775	640.078	9.93299e-05	0.00161228	HEK293	siRNA
D21994_P65	P65	ENSG00000173039	CXCR4	ENSG00000121966	-0.398963	54.0429	0.00721537	0.0363567	IMR-90	shRNA
D21526_KDM3A	KDM3A	ENSG00000115548	CXCR4	ENSG00000121966	-0.398509	2026.3	7.40693e-09	6.74881e-08	Rh30	shRNA
D22189_DHX9	DHX9	ENSG00000135829	CXCR4	ENSG00000121966	-0.397431	496.297	9.41748e-09	6.64463e-08	HEK293	siRNA
D21784_HNRNPC	HNRNPC	ENSG00000092199	CXCR4	ENSG00000121966	-0.395356	517.16	0.000710311	0.00197678	HEK293T	shRNA
D20765_ELAVL1	ELAVL1	ENSG00000066044	CXCR4	ENSG00000121966	-0.39415	176.173	0.000386637	0.00713834	HEK293T	shRNA
D20513_RNF168	RNF168	ENSG00000163961	CXCR4	ENSG00000121966	-0.390841	1514.72	1.6052e-08	6.36623e-08	NEC	siRNA
D22080_CREBBP	CREBBP	ENSG00000005339	CXCR4	ENSG00000121966	-0.38644	5276.87	0.000542382	0.00607468	MD901	shRNA
D21917_EP400	EP400	ENSG00000183495	CXCR4	ENSG00000121966	-0.382531	659.47	2.13922e-05	8.10251e-05	MKL-1	shRNA
D20841_METTL3	METTL3	ENSG00000165819	CXCR4	ENSG00000121966	-0.373744	1573.1	3.09565e-05	0.000205529	HCT116	ko
D21244_ASXL3	ASXL3	ENSG00000141431	CXCR4	ENSG00000121966	-0.373565	600.593	0.000616429	0.00208354	NCI-H1963	shRNA
D21021_RBM17	RBM17	ENSG00000134453	CXCR4	ENSG00000121966	-0.373264	172.796	0.00469999	0.0167366	HEK293	siRNA
D20105_CNOT3	CNOT3	ENSG00000088038	CXCR4	ENSG00000121966	-0.370802	299.606	2.71684e-05	0.000339613	Jurkat	siRNA
D22228_SMN	SMN	ENSG00000172062	CXCR4	ENSG00000121966	-0.369571	1328.14	0.000185029	0.00508944	hiPSC	shRNA
D21295_ZNF281	ZNF281	ENSG00000162702	CXCR4	ENSG00000121966	-0.36763	1503.17	0.000512651	0.00443694	HCC	shRNA
D21430_BAHCC1	BAHCC1	ENSG00000266074	CXCR4	ENSG00000121966	-0.367532	3528.45	2.66621e-20	2.23397e-18	RS4;11	shRNA
D20589_SUPT4H1	SUPT4H1	ENSG00000213246	CXCR4	ENSG00000121966	-0.366283	155.296	0.000874022	0.00437184	HEK293	siRNA
D20592_SCAF4	SCAF4	ENSG00000156304	CXCR4	ENSG00000121966	-0.365332	439.582	0.00834407	0.0392431	HEK293	ko
D21240_ALKBH5	ALKBH5	ENSG00000091542	CXCR4	ENSG00000121966	-0.365185	9662.51	2.70447e-07	1.12575e-06	NOMO1	shRNA
D21358_USP7	USP7	ENSG00000187555	CXCR4	ENSG00000121966	-0.364511	17136.3	5.85124e-15	1.0001e-13	Jurkat	shRNA
D21752_H2A.Z	H2A.Z	ENSG00000164032	CXCR4	ENSG00000121966	-0.363971	28109.9	0.000246771	0.00232352	HeLa	shRNA
D20211_CHD8	CHD8	ENSG00000100888	CXCR4	ENSG00000121966	-0.351517	56.0173	0.00521938	0.0436524	iPSC	ko
D20921_FOXM1	FOXM1	ENSG00000111206	CXCR4	ENSG00000121966	-0.35093	84.1654	0.00765592	0.0441319	MCF7	inhibt
D21627_SOX2	SOX2	ENSG00000181449	CXCR4	ENSG00000121966	-0.340109	219.511	0.0108602	0.0287893	Metastatic melanoma cells	shRNA
D22269_ERG	ERG	ENSG00000157554	CXCR4	ENSG00000121966	-0.336804	679.525	0.00408173	0.02424	HAEC	siRNA
D20947_RELA	RELA	ENSG00000173039	CXCR4	ENSG00000121966	-0.336647	5652.57	5.06645e-06	4.82299e-05	TL-Om1	shRNA
D21316_TRIM28	TRIM28	ENSG00000130726	CXCR4	ENSG00000121966	-0.334828	517.405	0.000809026	0.00483204	MCF7	shRNA
D21138_SMC1A	SMC1A	ENSG00000072501	CXCR4	ENSG00000121966	-0.332209	2586.39	1.01177e-10	6.59161e-10	P3HR1	ko
D21632_MCM6	MCM6	ENSG00000076003	CXCR4	ENSG00000121966	-0.328694	78.373	0.00307985	0.018365	SK-N-BE(2)	siRNA
D20690_HCFC1	HCFC1	ENSG00000172534	CXCR4	ENSG00000121966	-0.327615	44.4282	0.00573243	0.0172472	HepG2	siRNA
D20835_ARID1A	ARID1A	ENSG00000117713	CXCR4	ENSG00000121966	-0.325573	40.4609	0.00897919	0.0319243	12Z	siRNA
D22059_FTO	FTO	ENSG00000140718	CXCR4	ENSG00000121966	-0.319651	602.268	0.000583519	0.0187251	HEK293T	siRNA
D21428_BAHCC1	BAHCC1	ENSG00000266074	CXCR4	ENSG00000121966	-0.316175	4806.43	0.00110707	0.00594143	Jurkat	shRNA
D20711_TINCR	TINCR	ENSG00000223573	CXCR4	ENSG00000121966	-0.313926	322.96	0.0046086	0.0171128	UACC-812	siRNA
D22343_ILF2	ILF2	ENSG00000143621	CXCR4	ENSG00000121966	-0.31363	739.385	0.000944019	0.00872465	H929	shRNA
D20762_EZH2	EZH2	ENSG00000106462	CXCR4	ENSG00000121966	-0.312176	3504.74	2.14821e-08	1.53165e-07	Jurkat	ko
D21763_HNRNPU	HNRNPU	ENSG00000153187	CXCR4	ENSG00000121966	-0.311985	2533.74	3.45623e-08	8.42817e-07	HeLa	siRNA
D20008_BRD4	BRD4	ENSG00000141867	CXCR4	ENSG00000121966	-0.303945	2624.45	0.000443683	0.00535774	J-Lat A72	shRNA
D21690_DDX3X	DDX3X	ENSG00000215301	CXCR4	ENSG00000121966	-0.302345	1981.09	4.90079e-05	0.000546655	U2392	mut
D21807_ZNF217	ZNF217	ENSG00000171940	CXCR4	ENSG00000121966	-0.295006	345.627	0.00135873	0.00430431	MCF7	siRNA
D21177_DDX5	DDX5	ENSG00000108654	CXCR4	ENSG00000121966	-0.294253	6285.92	0.00553322	0.0204399	H69AR	shRNA
D21043_ADSL	ADSL	ENSG00000239900	CXCR4	ENSG00000121966	-0.29114	1071.23	6.43339e-06	2.94759e-05	MDA-MB-231	ko
D20328_SOD1	SOD1	ENSG00000142168	CXCR4	ENSG00000121966	-0.285478	4506.43	0.000250199	0.00138323	HeLa	siRNA
D21741_AFF4	AFF4	ENSG00000072364	CXCR4	ENSG00000121966	-0.285317	390.299	0.00585497	0.0272597	HEK293T	shRNA
D21070_B2M	B2M	ENSG00000166710	CXCR4	ENSG00000121966	-0.28466	4055.37	1.2861e-15	7.95102e-14	HeLa	siRNA
D21915_ZNF503	ZNF503	ENSG00000165655	CXCR4	ENSG00000121966	-0.277707	75.9077	0.0084553	0.0498032	ES	shRNA
D10265_SNRPC	SNRPC	ENSG00000124562	CXCR4	ENSG00000121966	-0.273801	104.113	0.000912607	0.0117161	HepG2	CRISPR_deletion
D20329_SOD1	SOD1	ENSG00000142168	CXCR4	ENSG00000121966	-0.272787	4510.03	0.00122605	0.00822422	HeLa	inhibt
D20378_FIS1	FIS1	ENSG00000214253	CXCR4	ENSG00000121966	-0.265007	3317.38	3.29495e-07	2.00604e-06	MOLM-13	shRNA
D20664_SOX2	SOX2	ENSG00000181449	CXCR4	ENSG00000121966	-0.260002	165.478	0.0128941	0.0425078	POE	siRNA
D20201_RBM17	RBM17	ENSG00000134453	CXCR4	ENSG00000121966	-0.255876	2762.23	0.00716319	0.0166547	HEK293	siRNA
D21041_TARDBP	TARDBP	ENSG00000120948	CXCR4	ENSG00000121966	-0.2553	4028	4.10305e-06	4.09054e-05	HeLa	ko
D21140_TADA2B	TADA2B	ENSG00000173011	CXCR4	ENSG00000121966	-0.255022	2848.68	8.5202e-06	0.000106957	P3HR1	ko
D21912_CEBPD	CEBPD	ENSG00000221869	CXCR4	ENSG00000121966	-0.254503	1715.42	2.38518e-05	0.000447846	MCF7	siRNA
D20987_EFEMP1	EFEMP1	ENSG00000115380	CXCR4	ENSG00000121966	-0.250214	160.272	0.00461978	0.0208657	H2595	siRNA
D20267_CTCF	CTCF	ENSG00000102974	CXCR4	ENSG00000121966	-0.246433	2103.33	0.0196378	0.047388	HeLa	shRNA
D20133_GTF2B	GTF2B	ENSG00000137947	CXCR4	ENSG00000121966	-0.228935	1210.87	0.00190044	0.00753579	HeLa	siRNA
D20962_CCNF	CCNF	ENSG00000162063	CXCR4	ENSG00000121966	-0.22654	1169.95	2.17608e-06	2.09221e-05	HeLa	siRNA
D21615_NCOA3	NCOA3	ENSG00000124151	CXCR4	ENSG00000121966	-0.22347	635.063	0.000113762	0.00147115	LetR	siRNA
D22374_METTL3	METTL3	ENSG00000165819	CXCR4	ENSG00000121966	-0.217684	886.246	0.00091797	0.00296082	MOLM13	shRNA
D20716_CLPB	CLPB	ENSG00000162129	CXCR4	ENSG00000121966	-0.216081	3075.92	6.02565e-06	9.3749e-05	MOLM-13	ko
D22350_ARID5B	ARID5B	ENSG00000150347	CXCR4	ENSG00000121966	-0.212893	33991.5	0.0034159	0.013891	Jurkat	shRNA
D21616_NCOA3	NCOA3	ENSG00000124151	CXCR4	ENSG00000121966	-0.209944	1063.47	0.000247094	0.00237476	MCF7	siRNA
D20120_HNRNPH1	HNRNPH1	ENSG00000169045	CXCR4	ENSG00000121966	-0.196981	1102.02	0.00361299	0.0192507	SJRH30	siRNA
D22188_DHX9	DHX9	ENSG00000135829	CXCR4	ENSG00000121966	-0.194815	453.999	0.00955669	0.0256406	HEK293	siRNA
D21359_USP7	USP7	ENSG00000187555	CXCR4	ENSG00000121966	-0.194745	8450.58	3.20923e-05	0.000174325	HSB-2	shRNA
D10113_GARS1	GARS1	ENSG00000106105	CXCR4	ENSG00000121966	-0.193335	35.2303	0.00234438	0.0306319	HepG2	CRISPR_deletion
D20715_CLPB	CLPB	ENSG00000162129	CXCR4	ENSG00000121966	-0.185149	3154.72	0.00023712	0.00264227	MOLM-13	ko
D20626_SMARCA4	SMARCA4	ENSG00000127616	CXCR4	ENSG00000121966	-0.168446	4953.47	0.000104386	0.00102073	Z-138	shRNA
D22356_RUNX1	RUNX1	ENSG00000159216	CXCR4	ENSG00000121966	-0.164506	32737.9	0.00631555	0.0224071	Jurkat	shRNA
D21381_MYO6	MYO6	ENSG00000196586	CXCR4	ENSG00000121966	-0.164091	3274.99	1.32162e-05	8.85065e-05	HeLa	shRNA
D21923_LIN28B	LIN28B	ENSG00000187772	CXCR4	ENSG00000121966	-0.159153	3307.52	0.000462895	0.00546	MOLP-8	shRNA
D21695_XIST	XIST	ENSG00000229807	CXCR4	ENSG00000121966	-0.151825	6861.86	1.88461e-06	0.000103354	GM12878	CRISPRi
D20431_JDP2	JDP2	ENSG00000140044	CXCR4	ENSG00000121966	-0.148399	6613.43	0.000159179	0.000641743	LOUCY	shRNA
D21361_SIX6	SIX6	ENSG00000184302	CXCR4	ENSG00000121966	-0.141909	8203.73	0.00373651	0.0118185	Jurkas	ko
D21141_AURKB	AURKB	ENSG00000178999	CXCR4	ENSG00000121966	-0.13919	6353.31	1.39088e-06	7.75806e-06	CUTLL1	shRNA
D21245_KDM3A	KDM3A	ENSG00000115548	CXCR4	ENSG00000121966	-0.135822	4994.83	0.000173572	0.000790111	Rh30	shRNA
D20432_JDP2	JDP2	ENSG00000140044	CXCR4	ENSG00000121966	-0.0898732	12762.3	1.02592e-06	4.98956e-06	T-ALL	shRNA
D21949_UTX	UTX	ENSG00000147050	CXCR4	ENSG00000121966	0.0841906	26968.6	0.00686705	0.0203558	Jurkat	shRNA
D20425_CELSR2	CELSR2	ENSG00000143126	CXCR4	ENSG00000121966	0.151207	3021.34	0.0091386	0.0471819	697	shRNA
D22135_PRDX2	PRDX2	ENSG00000167815	CXCR4	ENSG00000121966	0.153125	836.712	0.00942555	0.0499726	HT29	siRNA
D22283_HSF1	HSF1	ENSG00000185122	CXCR4	ENSG00000121966	0.159558	19015.5	0.0111997	0.0316354	CUTLL1	shRNA
D22357_TAL1	TAL1	ENSG00000162367	CXCR4	ENSG00000121966	0.164586	39699.5	0.00341522	0.0194287	Jurkat	shRNA
D20653_SOX11	SOX11	ENSG00000176887	CXCR4	ENSG00000121966	0.177933	5281.21	5.88201e-07	7.92412e-05	REH	ko
D20098_CNOT3	CNOT3	ENSG00000088038	CXCR4	ENSG00000121966	0.179488	9164.04	1.80592e-09	1.59414e-08	CCRF-CEM	siRNA
D21587_DDX39B	DDX39B	ENSG00000198563	CXCR4	ENSG00000121966	0.201802	786.666	0.00732537	0.0165235	HeLa	ko
D20654_SOX11	SOX11	ENSG00000176887	CXCR4	ENSG00000121966	0.21036	2945.07	8.92289e-07	8.85649e-05	RCH-ACV	ko
D21664_CMYC	CMYC	ENSG00000136997	CXCR4	ENSG00000121966	0.210718	1351.16	0.0137448	0.0310374	HUVEC	ko
D20998_STAT3	STAT3	ENSG00000168610	CXCR4	ENSG00000121966	0.21549	346.302	0.0071352	0.0302362	SKOV3	ko
D21708_CHAF1A	CHAF1A	ENSG00000167670	CXCR4	ENSG00000121966	0.223508	9164.89	1.01812e-05	9.93684e-05	J-Lat 10.6	ko
D21248_KDM3A	KDM3A	ENSG00000115548	CXCR4	ENSG00000121966	0.227075	1852.38	0.00170481	0.00616407	SGC-7901	shRNA
D20069_TCF3/PBX1	TCF3/PBX1	ENSG00000071564/ENSG00000185630	CXCR4	ENSG00000121966	0.231259	3803.73	0.000170622	0.00526406	697	shRNA
D20424_CELSR2	CELSR2	ENSG00000143126	CXCR4	ENSG00000121966	0.232191	20360.3	1.8481e-05	0.000344229	NALM-6	shRNA
D22311_CNOT1	CNOT1	ENSG00000125107	CXCR4	ENSG00000121966	0.240559	1133.64	0.00408311	0.0104896	HEK293	siRNA
D22254_IRAK1/4	IRAK1/4	ENSG00000184216/ ENSG00000198001	CXCR4	ENSG00000121966	0.240815	2915.88	0.000232467	0.00613684	SEM	inhibt
D21519_RECQL4	RECQL4	ENSG00000160957	CXCR4	ENSG00000121966	0.244682	287.112	0.00421459	0.0304346	HEY	siRNA
D21797_SPIN1	SPIN1	ENSG00000106723	CXCR4	ENSG00000121966	0.261986	810.62	0.000244271	0.0010236	T778	shRNA
D21093_TFEB	TFEB	ENSG00000112561	CXCR4	ENSG00000121966	0.264316	664.086	0.000641061	0.00212362	MDA-MB-231	siRNA
D20104_CNOT3	CNOT3	ENSG00000088038	CXCR4	ENSG00000121966	0.27361	952.938	6.87479e-07	2.18749e-05	Jurkat	siRNA
D21679_IRF3	IRF3	ENSG00000126456	CXCR4	ENSG00000121966	0.278997	1613.9	0.00308184	0.0110963	MM.1S	shRNA
D21576_OGG1	OGG1	ENSG00000114026	CXCR4	ENSG00000121966	0.286618	508.898	0.000621311	0.00817179	A3	inhibt
D22316_HDAC2	HDAC2	ENSG00000196591	CXCR4	ENSG00000121966	0.288293	622.24	0.00115989	0.033833	HEK293FT	siRNA
D21250_ZFX	ZFX	ENSG00000005889	CXCR4	ENSG00000121966	0.290514	323.392	6.14276e-05	0.000243965	HEK293T	ko
D21074_STAT5	STAT5	ENSG00000126561/ENSG00000173757	CXCR4	ENSG00000121966	0.299739	28313.9	0.00788406	0.0288607	CCRF-CEM	ko
D22327_PUM2	PUM2	ENSG00000055917	CXCR4	ENSG00000121966	0.300695	1635.07	0.000147502	0.00560806	HEK293	shRNA
D20797_PIWIL1	PIWIL1	ENSG00000125207	CXCR4	ENSG00000121966	0.301857	176.605	0.00184573	0.00971555	COLO205	KO
D20047_JAK2	JAK2	ENSG00000096968	CXCR4	ENSG00000121966	0.306089	1449.46	0.000178685	0.0115964	MHH-CALL-4	shRNA
D22053_TCAB1	TCAB1	ENSG00000141499	CXCR4	ENSG00000121966	0.307361	1568.54	0.000318527	0.00971334	HeLa	siRNA
D22098_COP1	COP1	ENSG00000143207	CXCR4	ENSG00000121966	0.307882	3830.82	5.7322e-09	1.32622e-07	GIST882	siRNA
D20499_RRM2	RRM2	ENSG00000171848	CXCR4	ENSG00000121966	0.308926	267.975	0.0108605	0.0370379	C4-2	siRNA
D22397_SRC-1	SRC-1	ENSG00000084676	CXCR4	ENSG00000121966	0.311751	234.217	0.00520341	0.0245626	LY2	shRNA
D20968_KAT7	KAT7	ENSG00000136504	CXCR4	ENSG00000121966	0.316374	2734.78	1.94172e-06	0.000136938	MOLM13	ko
D21531_ILF3	ILF3	ENSG00000129351	CXCR4	ENSG00000121966	0.316511	6656.15	0.00232046	0.0438868	U937	ko
D22227_SMN	SMN	ENSG00000172062	CXCR4	ENSG00000121966	0.316542	496.658	0.00026122	0.00134931	SH-SY5Y	shRNA
D21688_DDX3X	DDX3X	ENSG00000215301	CXCR4	ENSG00000121966	0.319781	3684.14	1.89529e-05	0.000112229	HuT78	siRNA
D21112_EIF2AK4	EIF2AK4	ENSG00000128829	CXCR4	ENSG00000121966	0.32369	365.741	0.00331458	0.00996373	MDSC	ko
D20102_CNOT3	CNOT3	ENSG00000088038	CXCR4	ENSG00000121966	0.326565	584.62	3.88915e-06	1.88305e-05	CCRF-CEM	siRNA
D20677_PUS10	PUS10	ENSG00000162927	CXCR4	ENSG00000121966	0.329298	172.939	0.00432766	0.0245729	HEK293T	ko
D22297_KDM6B	KDM6B	ENSG00000132510	CXCR4	ENSG00000121966	0.332136	1689.76	1.77143e-09	1.91565e-08	MM.1S	shRNA
D20330_SOD1	SOD1	ENSG00000142168	CXCR4	ENSG00000121966	0.337237	161.38	0.0173037	0.0412735	DU145	inhibt
D21339_RBMS1	RBMS1	ENSG00000153250	CXCR4	ENSG00000121966	0.341402	3618.67	0.00180686	0.0430333	SW480	shRNA
D21196_C9	C9	ENSG00000113600	CXCR4	ENSG00000121966	0.355891	1609.1	0.00329786	0.0321234	U937	ko
D20048_JAK2	JAK2	ENSG00000096968	CXCR4	ENSG00000121966	0.355919	1543.48	0.000124319	0.00388893	MHH-CALL-4	shRNA
D20100_CNOT3	CNOT3	ENSG00000088038	CXCR4	ENSG00000121966	0.357894	1527.66	7.33758e-10	1.50464e-08	CCRF-CEM	siRNA
D21108_KDM1A	KDM1A	ENSG00000004487	CXCR4	ENSG00000121966	0.371721	5007.88	1.5257e-07	1.31373e-06	HT29	shRNA
D20160_PTBP1	PTBP1	ENSG00000011304	CXCR4	ENSG00000121966	0.373166	2940.64	0.000869625	0.0031133	primary erythroid cells	shRNA
D21105_SRSF6	SRSF6	ENSG00000124193	CXCR4	ENSG00000121966	0.373348	24491.3	3.06324e-08	5.00762e-07	Jurkat	shRNA
D20898_TP53	TP53	ENSG00000141510	CXCR4	ENSG00000121966	0.381601	1123.65	9.60877e-06	0.000282125	MOLM13	ko
D21776_SENCR	SENCR	ENSG00000254703	CXCR4	ENSG00000121966	0.38192	210.006	0.000239576	0.00262466	HCASMC	shRNA
D20681_IRF2BP2	IRF2BP2	ENSG00000168264	CXCR4	ENSG00000121966	0.382483	447.401	0.000283148	0.00791122	HEK293	siRNA
D20749_RALA	RALA	ENSG00000006451	CXCR4	ENSG00000121966	0.382983	1546.19	3.37628e-06	0.000240593	MM.1S	shRNA
D20843_XAB2	XAB2	ENSG00000076924	CXCR4	ENSG00000121966	0.384316	3031.32	4.27794e-09	2.0856e-08	HeLa	siRNA
D21135_BATF3	BATF3	ENSG00000123685	CXCR4	ENSG00000121966	0.385274	3666.55	0.00128193	0.00717754	TL-Om1	shRNA
D21443_TCF7L2	TCF7L2	ENSG00000148737	CXCR4	ENSG00000121966	0.387562	222.716	0.0012525	0.0107644	SW480	siRNA
D20918_FOXM1	FOXM1	ENSG00000111206	CXCR4	ENSG00000121966	0.390774	146.718	0.00290029	0.00992387	MCF7	inhibt
D20764_BCL6	BCL6	ENSG00000113916	CXCR4	ENSG00000121966	0.39449	613.162	4.84584e-08	1.03059e-06	SU-DHL-4	ko
D21677_SKP2	SKP2	ENSG00000145604	CXCR4	ENSG00000121966	0.395296	740.835	5.69932e-05	0.000290501	MDA-MB-231	siRNA
D21439_EXOSC3	EXOSC3	ENSG00000107371	CXCR4	ENSG00000121966	0.396619	767.401	0.00630639	0.0418155	HeLa	siRNA
D21136_BATF3	BATF3	ENSG00000123685	CXCR4	ENSG00000121966	0.396801	3919.76	0.000424645	0.00583731	TL-Om1	shRNA
D20174_NNT	NNT	ENSG00000112992	CXCR4	ENSG00000121966	0.400976	155.422	7.82107e-06	5.68812e-05	H295R	siRNA
D21681_ZBP1	ZBP1	ENSG00000124256	CXCR4	ENSG00000121966	0.401422	2576.4	0.00817093	0.0284836	MM1.S	shRNA
D22024_RNPM	RNPM	ENSG00000099783	CXCR4	ENSG00000121966	0.402737	171.001	0.00409505	0.0162649	Flp-In T-REx 293 cells	shRNA
D20532_RUNX3	RUNX3	ENSG00000020633	CXCR4	ENSG00000121966	0.404346	6533.63	0.00241792	0.0197731	HSPCs	shRNA
D21081_ETS1	ETS1	ENSG00000134954	CXCR4	ENSG00000121966	0.404725	47209.6	6.8178e-10	5.26749e-09	THP-6	shRNA
D20099_CNOT3	CNOT3	ENSG00000088038	CXCR4	ENSG00000121966	0.404875	1760.61	2.32914e-14	4.30354e-13	CCRF-CEM	siRNA
D21027_UHRF1	UHRF1	ENSG00000276043	CXCR4	ENSG00000121966	0.406512	498.043	0.00708865	0.0390444	Y79	inhibt
D20433_XRN1	XRN1	ENSG00000114127	CXCR4	ENSG00000121966	0.406601	2928.46	0.00296419	0.0329633	HeLa	siRNA
D21960_RRP6	RRP6	ENSG00000171824	CXCR4	ENSG00000121966	0.410633	3718.48	4.22131e-05	0.00367667	HeLa	siRNA
D21374_NSD2	NSD2	ENSG00000109685	CXCR4	ENSG00000121966	0.411158	11592.1	0.00334339	0.0485329	SEM	shRNA
D21111_EIF2AK4	EIF2AK4	ENSG00000128829	CXCR4	ENSG00000121966	0.413659	462.821	0.000191706	0.00143218	MDSC	ko
D20740_ARID2	ARID2	ENSG00000189079	CXCR4	ENSG00000121966	0.423609	780.083	1.36867e-09	7.71266e-09	MM.1S	shRNA
D20594_SCAF8	SCAF8	ENSG00000213079	CXCR4	ENSG00000121966	0.423775	646.404	0.000693453	0.0052732	HEK293	ko
D22201_MLLAF4	MLLAF4	ENSG00000172493	CXCR4	ENSG00000121966	0.42771	5895.13	3.61544e-12	1.24452e-10	SEM	siRNA
D20822_STING1	STING1	ENSG00000184584	CXCR4	ENSG00000121966	0.430581	584.352	8.34286e-06	0.000125453	U937	ko
D21143_SLFN11	SLFN11	ENSG00000172716	CXCR4	ENSG00000121966	0.443878	6916.93	1.53306e-10	5.80972e-09	CCRF-CEM	ko
D20842_XAB2	XAB2	ENSG00000076924	CXCR4	ENSG00000121966	0.445712	3308.8	3.66377e-12	1.89965e-11	HeLa	siRNA
D20946_IRF4	IRF4	ENSG00000137265	CXCR4	ENSG00000121966	0.447843	5790.06	6.61024e-05	0.000646271	TL-Om1	shRNA
D21144_SLFN11	SLFN11	ENSG00000172716	CXCR4	ENSG00000121966	0.448403	7010.5	1.42547e-08	6.48863e-07	CCRF-CEM	ko
D20488_DANCR	DANCR	ENSG00000226950	CXCR4	ENSG00000121966	0.449872	159.478	0.00469185	0.0328277	SUNE-1	siRNA
D20595_SCAF8	SCAF8	ENSG00000213079	CXCR4	ENSG00000121966	0.456603	630.677	0.00269443	0.02856	HEK293	ko
D20261_ESR1	ESR1	ENSG00000091831	CXCR4	ENSG00000121966	0.45743	1139.69	6.93964e-05	0.000375984	MCF7	siRNA
D21301_AMBRA1	AMBRA1	ENSG00000110497	CXCR4	ENSG00000121966	0.457919	5959.37	0.00255756	0.0248402	U937	ko
D20446_MST1	MST1	ENSG00000173531	CXCR4	ENSG00000121966	0.458119	1839.01	1.33292e-06	1.56766e-05	HUVEC	siRNA
D20173_NNT	NNT	ENSG00000112992	CXCR4	ENSG00000121966	0.460533	144.427	4.26208e-07	1.47386e-05	H295R	shRNA
D20458_SRF	SRF	ENSG00000112658	CXCR4	ENSG00000121966	0.461318	95.3735	0.000462274	0.00354937	LNCaP	siRNA
D20763_BCL6	BCL6	ENSG00000113916	CXCR4	ENSG00000121966	0.463058	940.39	1.57636e-09	4.0102e-07	SU-DHL-4	ko
D21011_DELE1	DELE1	ENSG00000081791	CXCR4	ENSG00000121966	0.470186	12.5231	0.000771641	0.0191438	HEK293T	CRISPRi
D21671_TUT4	TUT4	ENSG00000134744	CXCR4	ENSG00000121966	0.474447	4508.51	2.13019e-15	3.86041e-14	HeLa	shRNA
D21656_GPS2	GPS2	ENSG00000132522	CXCR4	ENSG00000121966	0.491204	316.374	7.82916e-06	3.95546e-05	MDA-MB-231	ko
D21441_TCF7L2	TCF7L2	ENSG00000148737	CXCR4	ENSG00000121966	0.493412	209.786	0.00158001	0.00691255	SW480	siRNA
D20714_KDM4A	KDM4A	ENSG00000066135	CXCR4	ENSG00000121966	0.493496	2184.13	7.05276e-13	8.55865e-12	THP-1	shRNA
D20858_OGFOD1	OGFOD1	ENSG00000087263	CXCR4	ENSG00000121966	0.496716	503.057	2.09978e-07	2.73018e-06	iPSC	ko
D20820_STING1	STING1	ENSG00000184584	CXCR4	ENSG00000121966	0.502985	1172.57	4.5902e-09	1.08913e-07	U937	ko
D20079_UBE3A	UBE3A	ENSG00000114062	CXCR4	ENSG00000121966	0.50384	1599.88	0.000152143	0.000698869	SH-SY5Y-15M	siRNA
D21094_TFEB	TFEB	ENSG00000112561	CXCR4	ENSG00000121966	0.506951	680.629	1.13286e-11	1.69173e-10	MDA-MB-231	siRNA
D22005_RORC	RORC	ENSG00000143365	CXCR4	ENSG00000121966	0.509343	4108.51	6.9408e-20	1.07922e-18	MDA-MB-231	siRNA
D22148_JARID1D	JARID1D	ENSG00000012817	CXCR4	ENSG00000121966	0.518144	62.8464	0.000986937	0.022079	DU145	shRNA
D20085_CARM1	CARM1	ENSG00000142453	CXCR4	ENSG00000121966	0.519027	2602.08	0.00298579	0.0298594	MV-4-11	shRNA
D21676_SKP2	SKP2	ENSG00000145604	CXCR4	ENSG00000121966	0.521308	783.603	5.76884e-09	4.62847e-08	MDA-MB-231	siRNA
D20215_TENM1	TENM1	ENSG00000009694	CXCR4	ENSG00000121966	0.523771	83.966	0.00424758	0.0320433	iPSC	ko
D22049_MOF	MOF	ENSG00000103510	CXCR4	ENSG00000121966	0.52427	2509.54	3.2881e-17	7.03232e-16	HeLa	siRNA
D22207_SMG6	SMG6	ENSG00000070366	CXCR4	ENSG00000121966	0.525041	3933.9	0.000385586	0.00174141	HeLa	shRNA
D22286_TCF7L1	TCF7L1	ENSG00000152284	CXCR4	ENSG00000121966	0.525686	134.083	0.000271881	0.00134639	PANC1	siRNA
D20719_INTS11	INTS11	ENSG00000127054	CXCR4	ENSG00000121966	0.529926	4963.21	6.76363e-22	6.74687e-21	HeLa	shRNA
D21787_PRDM11	PRDM11	ENSG00000019485	CXCR4	ENSG00000121966	0.534568	3879.62	2.05213e-11	3.59905e-09	U2932	shRNA
D20067_TCF3/PBX1	TCF3/PBX1	ENSG00000071564/ENSG00000185630	CXCR4	ENSG00000121966	0.535448	4142.61	5.24119e-15	5.31881e-13	697	shRNA
D21861_PPARY	PPARY	ENSG00000132170	CXCR4	ENSG00000121966	0.537169	220.9	0.000213514	0.000835828	ECs	shRNA
D22330_NANOG	NANOG	ENSG00000111704	CXCR4	ENSG00000121966	0.537228	59.2707	0.00104977	0.00435262	hPSCs	shRNA
D21877_PRMT9	PRMT9	ENSG00000164169	CXCR4	ENSG00000121966	0.537594	9898.17	2.63646e-07	6.05833e-06	HeLa	siRNA
D22105_CDK12	CDK12	ENSG00000167258	CXCR4	ENSG00000121966	0.547672	148.733	0.00178958	0.0112232	SK-BR-3	siRNA
D22086_USP51	USP51	ENSG00000247746	CXCR4	ENSG00000121966	0.549686	252.051	0.00428838	0.0460629	HTB-22	shRNA
D21380_MBNL1	MBNL1	ENSG00000152601	CXCR4	ENSG00000121966	0.552737	363.36	2.01719e-05	0.000125448	MDA-MB-231	siRNA
D20699_GATA2	GATA2	ENSG00000179348	CXCR4	ENSG00000121966	0.555161	81.6533	0.00679938	0.0165897	LNCaP	siRNA
D20787_NDP	NDP	ENSG00000124479	CXCR4	ENSG00000121966	0.5574	492.623	2.141e-05	0.000143878	GBM	shRNA
D22384_ZFR	ZFR	ENSG00000056097	CXCR4	ENSG00000121966	0.557513	455.027	7.88697e-09	2.03012e-07	HEK-293TO	siRNA
D21211_TRIM8	TRIM8	ENSG00000171206	CXCR4	ENSG00000121966	0.562899	288.367	0.00027808	0.00657106	NPC	shRNA
D20969_KAT7	KAT7	ENSG00000136504	CXCR4	ENSG00000121966	0.568268	3197.81	1.43701e-08	3.94515e-07	MOLM13	ko
D22025_RBFOX/RNPM	RBFOX/RNPM	ENSG00000100320/ ENSG00000099783	CXCR4	ENSG00000121966	0.568549	175.183	2.84299e-05	0.000209005	Flp-In T-REx 293 cells	shRNA
D22193_STAT3	STAT3	ENSG00000168610	CXCR4	ENSG00000121966	0.56945	441.982	1.4948e-08	2.75524e-07	MDA-MB-231	siRNA
D21221_ZNF213	ZNF213	ENSG00000085644	CXCR4	ENSG00000121966	0.574191	337.922	3.97378e-08	2.41606e-07	MCF7	siRNA
D20179_TRPS1	TRPS1	ENSG00000104447	CXCR4	ENSG00000121966	0.575712	322.693	5.34502e-05	0.000479293	MCF7	shRNA
D20645_UFSP2	UFSP2	ENSG00000109775	CXCR4	ENSG00000121966	0.575898	499.128	0.00174969	0.0234159	HEK	ko
D22385_ZFR	ZFR	ENSG00000056097	CXCR4	ENSG00000121966	0.57773	1532.63	1.54129e-13	1.90266e-12	THP-1	siRNA
D20007_MYCL	MYCL	ENSG00000116990	CXCR4	ENSG00000121966	0.579911	2353.33	0.000110074	0.000813578	MKL-1	shRNA
D10316_XRCC6	XRCC6	ENSG00000196419	CXCR4	ENSG00000121966	0.580665	23.8488	0.00875133	0.0423095	HepG2	RNAi_interference
D21927_DISC1	DISC1	ENSG00000162946	CXCR4	ENSG00000121966	0.583759	1722.92	0.00305691	0.0329755	parental YZ1 hiPSC	mut
D21343_PPARGC1B	PPARGC1B	ENSG00000155846	CXCR4	ENSG00000121966	0.585427	4.02523	0.0157923	0.0442655	HCT116	siRNA
D21845_CHD8	CHD8	ENSG00000100888	CXCR4	ENSG00000121966	0.592076	1526.37	0.0026013	0.0190455	NPCs	shRNA
D20130_GPX1	GPX1	ENSG00000233276	CXCR4	ENSG00000121966	0.597189	3.09335	0.0172919	0.0443976	MIA PaCa-2	shRNA
D21761_DEANR1	DEANR1	ENSG00000259974	CXCR4	ENSG00000121966	0.61584	3454.34	7.16955e-16	1.13217e-14	ESCs	siRNA
D20090_POM121	POM121	ENSG00000196313	CXCR4	ENSG00000121966	0.618109	33.4155	5.41678e-05	0.000335623	22Rv1-DR	ko
D21948_TAL1	TAL1	ENSG00000162367	CXCR4	ENSG00000121966	0.623837	37544.3	1.15311e-09	1.57617e-08	Jurkat	shRNA
D20747_MLXIP	MLXIP	ENSG00000175727	CXCR4	ENSG00000121966	0.624656	158.434	3.27607e-07	6.20743e-06	PMS	siRNA
D20169_GRHL2	GRHL2	ENSG00000083307	CXCR4	ENSG00000121966	0.62705	54.7726	2.72513e-06	1.48652e-05	MCF7	siRNA
D20455_NKX2-5	NKX2-5	ENSG00000183072	CXCR4	ENSG00000121966	0.63102	12.4918	0.00271175	0.0104889	LNCaP	siRNA
D21941_DIS3	DIS3	ENSG00000083520	CXCR4	ENSG00000121966	0.632192	5778.92	3.48785e-43	1.58176e-41	HeLa	siRNA
D22200_DOT1L	DOT1L	ENSG00000104885	CXCR4	ENSG00000121966	0.635833	3491.27	3.86808e-06	0.000129776	SEM	inhibt
D20514_UGDH	UGDH	ENSG00000109814	CXCR4	ENSG00000121966	0.636047	124.096	2.15464e-06	9.07233e-05	MDA-MB-231	shRNA
D20280_PRMT6	PRMT6	ENSG00000198890	CXCR4	ENSG00000121966	0.638566	303.202	1.44073e-09	3.78091e-08	MCF7	siRNA
D22258_LSD1	LSD1	ENSG00000004487	CXCR4	ENSG00000121966	0.639083	13788.4	8.77045e-18	2.77226e-16	TET2mut-AML	inhibit
D20540_NRDE2	NRDE2	ENSG00000119720	CXCR4	ENSG00000121966	0.639788	592.447	2.34395e-14	5.74071e-13	MDA-MB-231	siRNA
D20083_CARM1	CARM1	ENSG00000142453	CXCR4	ENSG00000121966	0.648821	4022.18	0.00151119	0.0188782	MOLM13	shRNA
D22004_RORC	RORC	ENSG00000143365	CXCR4	ENSG00000121966	0.651657	101.203	0.00104656	0.00369478	T-47D	siRNA
D10187_PAN2	PAN2	ENSG00000135473	CXCR4	ENSG00000121966	0.663839	256.191	7.35845e-05	0.000673813	HepG2	CRISPR_deletion
D22210_ETS2	ETS2	ENSG00000157557	CXCR4	ENSG00000121966	0.665919	42.4591	0.00151201	0.0193484	DU145	siRNA
D20391_GRIN2B	GRIN2B	ENSG00000273079	CXCR4	ENSG00000121966	0.667824	2008.67	0.00177026	0.0207325	HCN	mut
D20875_ZC3H3	ZC3H3	ENSG00000014164	CXCR4	ENSG00000121966	0.67369	4332.69	5.6905e-08	7.19141e-07	HeLa	ko
D22166_BRG1	BRG1	ENSG00000127616	CXCR4	ENSG00000121966	0.680184	449.721	6.10014e-07	8.56768e-06	T47D	shRNA
D22334_CSE1L	CSE1L	ENSG00000124207	CXCR4	ENSG00000121966	0.681195	487.283	6.60463e-07	5.91285e-06	HEK-293	siRNA
D22319_SOD1+/A272C	SOD1+/A272C	ENSG00000142168	CXCR4	ENSG00000121966	0.692372	462.328	5.3304e-07	2.54361e-05	human motor neurons	mut
D20550_TMPRSS4	TMPRSS4	ENSG00000137648	CXCR4	ENSG00000121966	0.701771	4274.81	1.38803e-34	1.37933e-32	OCCC	ko
D21900_P53	P53	ENSG00000141510	CXCR4	ENSG00000121966	0.707916	1110.78	3.22134e-27	1.56715e-25	MDA-MB-231	siRNA
D10040_CPSF6	CPSF6	ENSG00000111605	CXCR4	ENSG00000121966	0.708363	66.3462	0.00996676	0.0290137	HepG2	RNAi_interference
D20694_SMARCB1	SMARCB1	ENSG00000099956	CXCR4	ENSG00000121966	0.715469	455.956	2.17192e-08	2.15324e-07	iPSC	mut
D21252_SMUG1	SMUG1	ENSG00000123415	CXCR4	ENSG00000121966	0.715964	86.9809	0.000433583	0.00230491	HepG2	ko
D20492_N6AMT1	N6AMT1	ENSG00000156239	CXCR4	ENSG00000121966	0.722841	2659.64	5.96263e-32	6.64758e-31	PC-3M	siRNA
D20121_HNRNPH1	HNRNPH1	ENSG00000169045	CXCR4	ENSG00000121966	0.726022	1726.15	2.07753e-30	2.9289e-28	SJRH30	siRNA
D20872_ANLN	ANLN	ENSG00000011426	CXCR4	ENSG00000121966	0.726957	858.575	0.000749804	0.00938573	MDA-MB-231	ko
D20871_ANLN	ANLN	ENSG00000011426	CXCR4	ENSG00000121966	0.727024	725.999	0.000543434	0.00516415	MDA-MB-231	ko
D22192_ADAR1	ADAR1	ENSG00000160710	CXCR4	ENSG00000121966	0.731699	248.073	7.55503e-05	0.000285762	A172	siRNA
D20510_MAP4K4	MAP4K4	ENSG00000071054	CXCR4	ENSG00000121966	0.737538	840.148	1.48216e-23	1.60963e-21	HEK-TER	shRNA
D22122_NUSAP1	NUSAP1	ENSG00000137804	CXCR4	ENSG00000121966	0.738797	325.016	2.15633e-07	2.05641e-06	DU 145	shRNA
D21641_EZH2	EZH2	ENSG00000106462	CXCR4	ENSG00000121966	0.743072	647.112	1.23072e-07	2.44133e-06	HEK293	inhibt
D21433_EMP2	EMP2	ENSG00000213853	CXCR4	ENSG00000121966	0.750317	234.266	9.74079e-09	1.05094e-07	ARPE-19	shRNA
D10108_FUS	FUS	ENSG00000089280	CXCR4	ENSG00000121966	0.750353	26.4451	0.00250706	0.0175581	HepG2	RNAi_interference
D20176_NNT	NNT	ENSG00000112992	CXCR4	ENSG00000121966	0.751111	146.08	5.10064e-14	1.90303e-12	H295R	siRNA
D20700_GATA2	GATA2	ENSG00000179348	CXCR4	ENSG00000121966	0.75279	40.6628	0.00211512	0.00547861	LNCaP	siRNA
D22266_PPARD	PPARD	ENSG00000112033	CXCR4	ENSG00000121966	0.763248	198.436	5.10906e-14	7.13507e-13	HCT116	ko
D10178_NONO	NONO	ENSG00000147140	CXCR4	ENSG00000121966	0.76367	51.2145	0.00319337	0.014936	HepG2	RNAi_interference
D21918_PAF	PAF	ENSG00000006712	CXCR4	ENSG00000121966	0.765344	48.5492	0.00426041	0.0239827	HCT116	shRNA
D22226_SMN	SMN	ENSG00000172062	CXCR4	ENSG00000121966	0.770403	635.126	2.11724e-20	3.29985e-19	SH-SY5Y	shRNA
D22400_CHD2	CHD2	ENSG00000173575	CXCR4	ENSG00000121966	0.770632	760.762	0.000400138	0.0060587	hESCs	siRNA
D21557_SLC39A7	SLC39A7	ENSG00000112473	CXCR4	ENSG00000121966	0.771534	131.865	9.17046e-06	2.71761e-05	MDA-MB-231	siRNA
D20175_NNT	NNT	ENSG00000112992	CXCR4	ENSG00000121966	0.775973	132.822	1.83263e-13	3.27242e-12	H295R	siRNA
D21583_KDM5A	KDM5A	ENSG00000073614	CXCR4	ENSG00000121966	0.777007	13.5999	0.0208938	0.0454372	A673	shRNA
D20708_MED1	MED1	ENSG00000125686	CXCR4	ENSG00000121966	0.794554	174.889	0.000497477	0.00124887	LNCaP	siRNA
D20927_TET2	TET2	ENSG00000168769	CXCR4	ENSG00000121966	0.794959	778.855	1.11616e-21	5.46606e-21	THP-1	ko
D20082_CARM1	CARM1	ENSG00000142453	CXCR4	ENSG00000121966	0.800964	3846.56	1.94271e-06	6.4236e-05	MOLM13	shRNA
D21172_IL6	IL6	ENSG00000136244	CXCR4	ENSG00000121966	0.806659	3421.4	1.32792e-08	3.21015e-07	HUVECs	siRNA
D21824_UBL5	UBL5	ENSG00000198258	CXCR4	ENSG00000121966	0.816534	667.52	9.69815e-20	1.76175e-18	HeLa	siRNA
D20860_MBD2	MBD2	ENSG00000134046	CXCR4	ENSG00000121966	0.819897	36.6105	0.00324501	0.0151771	MDA-MB-231	shRNA
D21661_TRAF4	TRAF4	ENSG00000076604	CXCR4	ENSG00000121966	0.82643	3.24973	0.00714436	0.0226728	HT1376	shRNA
D22273_YAP/TAZ	YAP/TAZ	ENSG00000137693/ENSG00000102125	CXCR4	ENSG00000121966	0.830763	39.2654	0.00178544	0.00876233	SW620	siRNA
D10237_RPS2	RPS2	ENSG00000140988	CXCR4	ENSG00000121966	0.832815	38.617	0.00328955	0.013112	HepG2	RNAi_interference
D20370_QPRT	QPRT	ENSG00000103485	CXCR4	ENSG00000121966	0.834567	50.2501	8.65359e-05	0.00294425	SH-SY5Y	ko
D21929_MIR-155 (S10)	MIR-155 (S10)	ENSG00000283904	CXCR4	ENSG00000121966	0.836817	785.588	5.75281e-23	2.55518e-20	MV-4-11	ko
D20821_STING1	STING1	ENSG00000184584	CXCR4	ENSG00000121966	0.839067	808.734	4.491e-16	1.4769e-14	U937	ko
D20041_BRD2/BRD3/BRD4	BRD2/BRD3/BRD4	ENSG00000204256/ENSG00000169925/ENSG00000141867	CXCR4	ENSG00000121966	0.841533	918.608	3.49902e-15	3.63801e-14	MDA-MB-231	siRNA
D20788_NDP	NDP	ENSG00000124479	CXCR4	ENSG00000121966	0.843341	553.128	2.86023e-10	1.92767e-09	GBM	shRNA
D20423_IDH3A	IDH3A	ENSG00000166411	CXCR4	ENSG00000121966	0.843834	2807.94	2.18225e-69	9.08215e-68	NHA	ko
D22268_AGO2	AGO2	ENSG00000123908	CXCR4	ENSG00000121966	0.844247	31.9963	0.000226263	0.00127338	HCT116	ko
D20081_FTO	FTO	ENSG00000140718	CXCR4	ENSG00000121966	0.845807	1340.58	1.81483e-19	2.87438e-18	NB4	shRNA
D21338_AKAP12	AKAP12	ENSG00000131016	CXCR4	ENSG00000121966	0.8483	864.629	0.0107793	0.046647	SW480	shRNA
D22253_IRAK1/4	IRAK1/4	ENSG00000184216/ ENSG00000198001	CXCR4	ENSG00000121966	0.856781	3275.89	6.9476e-32	7.91427e-30	Acute monocytic leukemia	inhibt
D10029_CELF1	CELF1	ENSG00000149187	CXCR4	ENSG00000121966	0.859632	37.3662	0.00258402	0.008165	HepG2	RNAi_interference
D21760_DHX9	DHX9	ENSG00000135829	CXCR4	ENSG00000121966	0.860184	367.137	7.93717e-13	8.47365e-11	NB1	shRNA
D21822_UBL5	UBL5	ENSG00000198258	CXCR4	ENSG00000121966	0.862929	664.332	4.08799e-14	5.28882e-13	HeLa	siRNA
D21537_LIN54	LIN54	ENSG00000189308	CXCR4	ENSG00000121966	0.865114	34.7752	0.00138508	0.0100174	A549	ko
D21593_SMARCB1	SMARCB1	ENSG00000099956	CXCR4	ENSG00000121966	0.870303	116.962	2.28642e-06	2.17389e-05	iPSC	CRISPRi
D20265_ZMYND8	ZMYND8	ENSG00000101040	CXCR4	ENSG00000121966	0.879858	759.722	6.41583e-13	1.22541e-11	MDA-MB-231	ko
D21930_MIR-155 (S3)	MIR-155 (S3)	ENSG00000283904	CXCR4	ENSG00000121966	0.880842	749.101	2.44359e-13	2.80718e-11	MV-4-11	ko
D21611_YAP	YAP	ENSG00000137693	CXCR4	ENSG00000121966	0.887351	673.359	2.10186e-26	1.88184e-24	HeLa	ko
D21340_KLF5	KLF5	ENSG00000102554	CXCR4	ENSG00000121966	0.899335	11.534	0.00124336	0.00928402	HARA	ko
D21823_UBL5	UBL5	ENSG00000198258	CXCR4	ENSG00000121966	0.90556	705.627	3.17759e-24	7.03459e-23	HeLa	siRNA
D10545_POLR2A	POLR2A	ENSG00000181222	CXCR4	ENSG00000121966	0.906046	9.79912	0.00769261	0.035649	K562	CRISPR_deletion
D20796_PIWIL1	PIWIL1	ENSG00000125207	CXCR4	ENSG00000121966	0.909321	230.715	1.54359e-13	7.13994e-12	COLO205	KO
D10138_HNRNPM	HNRNPM	ENSG00000099783	CXCR4	ENSG00000121966	0.912454	26.722	0.00117721	0.00710265	HepG2	RNAi_interference
D10023_CACTIN	CACTIN	ENSG00000105298	CXCR4	ENSG00000121966	0.925794	228.327	3.71555e-07	2.77113e-06	HepG2	CRISPR_deletion
D21657_GPS2	GPS2	ENSG00000132522	CXCR4	ENSG00000121966	0.926794	380.807	1.26621e-16	1.87048e-15	MDA-MB-231	ko
D20078_UBE3A	UBE3A	ENSG00000114062	CXCR4	ENSG00000121966	0.930487	2638.65	1.1226e-09	9.59718e-09	SH-SY5Y	siRNA
D10233_RPLP0	RPLP0	ENSG00000089157	CXCR4	ENSG00000121966	0.931766	122.47	4.3602e-05	0.000210993	HepG2	CRISPR_deletion
D20232_ARID1A	ARID1A	ENSG00000117713	CXCR4	ENSG00000121966	0.934038	11.1733	0.00290976	0.0245568	HAP1	ko
D22032_CNBP	CNBP	ENSG00000169714	CXCR4	ENSG00000121966	0.938241	123.126	2.5679e-05	0.00148994	HEK293	shRNA
D22003_RORC	RORC	ENSG00000143365	CXCR4	ENSG00000121966	0.941443	102.577	2.08853e-05	0.000110335	MCF7	siRNA
D21169_SOX2	SOX2	ENSG00000181449	CXCR4	ENSG00000121966	0.944143	84.8313	6.73424e-08	4.30054e-06	H1299	shRNA
D20392_GRIN2B	GRIN2B	ENSG00000273079	CXCR4	ENSG00000121966	0.949733	2697.95	0.000586907	0.0118178	HCN	mut
D21756_CFIM25	CFIM25	ENSG00000167005	CXCR4	ENSG00000121966	0.955522	31179.4	2.89981e-12	8.86085e-11	HeLa	siRNA
D21152_NSUN6	NSUN6	ENSG00000241058	CXCR4	ENSG00000121966	0.956248	52.1764	1.57872e-05	0.000170602	HEK293	ko
D20556_KDM6A/B	KDM6A/B	ENSG00000147050/ENSG00000132510	CXCR4	ENSG00000121966	0.956871	2.6674	0.0156779	0.0380301	UM-Chor	inhibt
D10227_RECQL	RECQL	ENSG00000004700	CXCR4	ENSG00000121966	0.964574	10.4171	0.00114685	0.00379644	HepG2	RNAi_interference
D20624_SOCS3	SOCS3	ENSG00000184557	CXCR4	ENSG00000121966	0.981015	4831.11	3.1747e-24	1.11011e-22	GBM	ko
D10244_SAFB	SAFB	ENSG00000160633	CXCR4	ENSG00000121966	0.981334	37.44	0.00146983	0.010295	HepG2	CRISPR_deletion
D21003_LATS1/2	LATS1/2	ENSG00000131023/ENSG00000150457	CXCR4	ENSG00000121966	0.9866	43.9846	4.84625e-05	0.000299269	MCF7	ko
D21764_PRMT4	PRMT4	ENSG00000142453	CXCR4	ENSG00000121966	0.987441	4344.57	3.35875e-12	1.25328e-10	human primary CD34+	shRNA
D21945_RRP6	RRP6	ENSG00000171824	CXCR4	ENSG00000121966	0.997399	6800.7	1.73691e-81	3.28245e-79	HeLa	siRNA
D20635_TYMS	TYMS	ENSG00000176890	CXCR4	ENSG00000121966	0.998175	404.798	1.25175e-15	2.33075e-13	MDA-MB-231	shRNA
D21161_CDYL	CDYL	ENSG00000153046	CXCR4	ENSG00000121966	0.999583	300.681	5.35314e-09	2.02517e-07	Ishikawa	shRNA
D21870_JMJD1C	JMJD1C	ENSG00000171988	CXCR4	ENSG00000121966	1.00149	241.589	2.65897e-07	5.62681e-06	Kasumi-1	shRNA
D21438_INTS11	INTS11	ENSG00000127054	CXCR4	ENSG00000121966	1.00827	932.49	2.56188e-07	1.85365e-05	HeLa	siRNA
D20263_MEPCE	MEPCE	ENSG00000146834	CXCR4	ENSG00000121966	1.01158	105.77	2.42604e-06	0.000139684	MDA-MB-231	shRNA
D20724_ELF4	ELF4	ENSG00000102034	CXCR4	ENSG00000121966	1.01219	269.443	1.71287e-18	3.96814e-17	BE-(2)-C	siRNA
D20772_RPS6KB1	RPS6KB1	ENSG00000108443	CXCR4	ENSG00000121966	1.01549	208.984	4.77954e-08	8.71527e-07	M93-047	shRNA
D20960_LINC00673	LINC00673	ENSG00000227036	CXCR4	ENSG00000121966	1.01957	45.1342	1.98138e-05	9.53037e-05	MDA-MB-453	shRNA
D21942_DIS3	DIS3	ENSG00000083520	CXCR4	ENSG00000121966	1.02334	2328.01	1.49568e-68	1.42885e-67	HeLa	inhibt
D20402_TAF1	TAF1	ENSG00000147133	CXCR4	ENSG00000121966	1.03184	529.616	6.17346e-16	5.26689e-14	Kasumi-1	shRNA
D10153_LARP4	LARP4	ENSG00000161813	CXCR4	ENSG00000121966	1.03423	94.4245	4.36985e-05	0.000274965	HepG2	RNAi_interference
D21817_EZH2	EZH2	ENSG00000106462	CXCR4	ENSG00000121966	1.03926	2677.55	0.00205033	0.00922115	CD34+ HSPC-derived proerythroblasts	shRNA
D21173_IL6R	IL6R	ENSG00000160712	CXCR4	ENSG00000121966	1.04377	3017.99	8.67225e-13	4.16777e-11	HUVECs	siRNA
D21749_METTL3	METTL3	ENSG00000165819	CXCR4	ENSG00000121966	1.04448	1663.04	8.16724e-35	2.55815e-33	HepG2	siRNA
D22182_PKM2	PKM2	ENSG00000067225	CXCR4	ENSG00000121966	1.04545	1148.24	4.56056e-34	5.65695e-33	HUVEC	siRNA
D21297_ZFP36L2	ZFP36L2	ENSG00000152518	CXCR4	ENSG00000121966	1.04863	4945.8	1.39636e-08	5.0987e-07	MOLM13	ko
D20814_ELP1	ELP1	ENSG00000070061	CXCR4	ENSG00000121966	1.04954	281.278	6.65943e-12	5.34153e-10	HEK293T	ko
D22168_CBX3	CBX3	ENSG00000122565	CXCR4	ENSG00000121966	1.07493	526.008	1.651e-13	1.91932e-12	T47D	shRNA
D20012_KMT2C	KMT2C	ENSG00000055609	CXCR4	ENSG00000121966	1.07511	957.764	4.95385e-60	1.48024e-58	MCF7	shRNA
D20181_TAFAZZIN	TAFAZZIN	ENSG00000102125	CXCR4	ENSG00000121966	1.08626	3909.18	1.50936e-12	1.7412e-10	OCI-AML2	shRNA
D22091_MIR-30BCD	MIR-30BCD	ENSG00000207582/ENSG00000207962/ENSG00000199094/ENSG00000199153	CXCR4	ENSG00000121966	1.08655	5.65392	0.00683274	0.0116996	HIEC-6	shRNA
D21663_KDM5A	KDM5A	ENSG00000073614	CXCR4	ENSG00000121966	1.09645	2477.18	2.11597e-18	1.18311e-16	GLC16	ko
D22065_AURKA	AURKA	ENSG00000087586	CXCR4	ENSG00000121966	1.09854	66.0302	3.76655e-06	4.66944e-05	IMR-5	siRNA
D21337_SIX2	SIX2	ENSG00000170577	CXCR4	ENSG00000121966	1.10317	57.7782	8.47132e-14	5.63213e-13	SC-Beta	shRNA
D21113_EIF2AK4	EIF2AK4	ENSG00000128829	CXCR4	ENSG00000121966	1.10367	481.25	4.78967e-21	3.41713e-19	MDSC	ko
D22021_HNF1	HNF1	ENSG00000135100/ENSG00000275410	CXCR4	ENSG00000121966	1.10752	106.813	1.97842e-10	2.51909e-09	HEE	siRNA
D20178_RAF1	RAF1	ENSG00000132155	CXCR4	ENSG00000121966	1.11404	277.673	9.31077e-23	2.98132e-21	HEK293T	ko
D20930_ESR1	ESR1	ENSG00000091831	CXCR4	ENSG00000121966	1.11584	140.183	0.000716107	0.0262843	Ishikawa	mut
D10251_SF3A3	SF3A3	ENSG00000183431	CXCR4	ENSG00000121966	1.11776	17.5816	0.00423147	0.0127975	HepG2	RNAi_interference
D20866_FURIN	FURIN	ENSG00000140564	CXCR4	ENSG00000121966	1.13193	904.08	1.69009e-25	1.06365e-22	HT29	ko
D21238_LCN2	LCN2	ENSG00000148346	CXCR4	ENSG00000121966	1.13235	1418.64	4.59468e-21	3.29729e-18	MDA-MB-231	shRNA
D20364_DNER	DNER	ENSG00000187957	CXCR4	ENSG00000121966	1.14984	5.41316	0.00387009	0.0108851	RD-ES	inhibt
D20279_MAP2K7	MAP2K7	ENSG00000076984	CXCR4	ENSG00000121966	1.15329	3595.64	2.66073e-40	1.2811e-37	hESCs	ko
D21163_KLF15	KLF15	ENSG00000163884	CXCR4	ENSG00000121966	1.18187	90.1318	8.88752e-06	5.28015e-05	A673	siRNA
D21209_GLI1	GLI1	ENSG00000111087	CXCR4	ENSG00000121966	1.18612	2550.03	1.32736e-18	3.14726e-16	RMS13	siRNA
D20004_HECTD1	HECTD1	ENSG00000092148	CXCR4	ENSG00000121966	1.19142	186.432	2.88446e-06	7.84586e-06	T47D	shRNA
D21588_SF3B1	SF3B1	ENSG00000115524	CXCR4	ENSG00000121966	1.19416	239.851	1.63862e-19	1.34541e-18	Ishikawa	siRNA
D20164_RNF168	RNF168	ENSG00000163961	CXCR4	ENSG00000121966	1.19643	147.29	9.65212e-14	4.40526e-13	MCF7	siRNA
D22358_PAF1	PAF1	ENSG00000006712	CXCR4	ENSG00000121966	1.1966	31.9031	2.83965e-08	2.38766e-07	HCT116	shRNA
D20373_BACH1	BACH1	ENSG00000156273	CXCR4	ENSG00000121966	1.19841	53.859	0.000602288	0.00871629	hESCs	ko
D20953_EZH2	EZH2	ENSG00000106462	CXCR4	ENSG00000121966	1.20211	392.107	0.00356649	0.0374134	HAP1	ko
D20040_BRD2/BRD3/BRD4	BRD2/BRD3/BRD4	ENSG00000204256/ENSG00000169925/ENSG00000141867	CXCR4	ENSG00000121966	1.20274	1030.89	5.05435e-17	8.58515e-16	MDA-MB-231	siRNA
D20606_MBD2	MBD2	ENSG00000134046	CXCR4	ENSG00000121966	1.21519	22.7275	0.000113111	0.00196775	HUDEP-2	ko
D21970_SREBP2	SREBP2	ENSG00000198911	CXCR4	ENSG00000121966	1.21601	596.693	3.65004e-09	4.51387e-08	THP-1	shRNA
D21914_ZEB2	ZEB2	ENSG00000169554	CXCR4	ENSG00000121966	1.21951	201.21	1.12075e-08	1.39382e-06	ES	shRNA
D20414_ZFP64	ZFP64	ENSG00000020256	CXCR4	ENSG00000121966	1.23329	1695.98	3.77007e-13	1.12694e-10	MV411	ko
D21447_ESR1	ESR1	ENSG00000091831	CXCR4	ENSG00000121966	1.24582	413.641	1.81883e-25	6.32027e-24	MCF7	siRNA
D10117_RACK1	RACK1	ENSG00000204628	CXCR4	ENSG00000121966	1.24659	43.936	8.66881e-05	0.000848098	HepG2	RNAi_interference
D20409_KMT2A	KMT2A	ENSG00000118058	CXCR4	ENSG00000121966	1.2476	1939.44	8.98716e-16	2.52643e-13	MV411	ko
D10201_PRPF3	PRPF3	ENSG00000117360	CXCR4	ENSG00000121966	1.2582	220.695	2.34347e-07	3.76455e-06	HepG2	CRISPR_deletion
D21827_PAX2	PAX2	ENSG00000075891	CXCR4	ENSG00000121966	1.25865	113.769	2.66065e-17	2.7228e-16	SV-40 transformed primary human fetal epididymis cells	siRNA
D20408_KMT2A	KMT2A	ENSG00000118058	CXCR4	ENSG00000121966	1.25866	1857.08	4.11603e-17	1.19025e-14	MV411	ko
D22240_ZEB1	ZEB1	ENSG00000148516	CXCR4	ENSG00000121966	1.27287	52.9514	0.000525903	0.0168962	MiaPaCa-2	ko
D21847_CHD8	CHD8	ENSG00000100888	CXCR4	ENSG00000121966	1.29575	1682.11	1.73208e-22	5.03057e-21	NPCs	shRNA
D22256_IRAK4	IRAK4	ENSG00000198001	CXCR4	ENSG00000121966	1.29814	2781.89	3.60372e-70	7.0051e-68	Acute monocytic leukemia	inhibt
D21818_SUZ12	SUZ12	ENSG00000178691	CXCR4	ENSG00000121966	1.29998	2692.87	5.27244e-05	0.000256854	CD34+ HSPC-derived proerythroblasts	shRNA
D10300_U2AF1	U2AF1	ENSG00000160201	CXCR4	ENSG00000121966	1.30731	33.7147	0.000289496	0.00106625	HepG2	RNAi_interference
D22249_TSR2	TSR2	ENSG00000158526	CXCR4	ENSG00000121966	1.31227	383.104	2.49004e-07	1.13703e-05	Erythroid cells	shRNA
D20264_ZMYND8	ZMYND8	ENSG00000101040	CXCR4	ENSG00000121966	1.31826	558.685	1.09769e-19	5.58727e-18	MDA-MB-231	ko
D20627_EWSR1	EWSR1	ENSG00000182944	CXCR4	ENSG00000121966	1.33602	126.096	3.4826e-07	1.91428e-06	A673	siRNA
D10030_CENPI	CENPI	ENSG00000102384	CXCR4	ENSG00000121966	1.34032	43.1749	6.06825e-05	0.000994725	HepG2	CRISPR_deletion
D21969_SREBP1	SREBP1	ENSG00000072310	CXCR4	ENSG00000121966	1.34088	576.043	2.86307e-09	5.51561e-08	THP-1	shRNA
D20778_MYT1	MYT1	ENSG00000196132	CXCR4	ENSG00000121966	1.35399	151.705	9.15373e-15	3.72238e-13	SK-N-BE(2)	shRNA
D10236_RPS19	RPS19	ENSG00000105372	CXCR4	ENSG00000121966	1.36084	33.9612	0.00049686	0.00187673	HepG2	RNAi_interference
D21683_ZBP1	ZBP1	ENSG00000124256	CXCR4	ENSG00000121966	1.36126	104.674	2.13068e-05	0.000177655	H929	shRNA
D20072_TP73	TP73	ENSG00000078900	CXCR4	ENSG00000121966	1.36173	456.091	2.12877e-18	2.31209e-16	Daoy	siRNA
D10017_AUH	AUH	ENSG00000148090	CXCR4	ENSG00000121966	1.36994	53.7427	1.53463e-05	8.23817e-05	HepG2	RNAi_interference
D20415_ZFP64	ZFP64	ENSG00000020256	CXCR4	ENSG00000121966	1.37375	2040.23	4.87368e-19	2.15535e-16	MV411	ko
D20828_SF3A2	SF3A2	ENSG00000104897	CXCR4	ENSG00000121966	1.3859	231.444	7.64526e-20	5.05173e-18	HSPC	shRNA
D10283_SUCLG1	SUCLG1	ENSG00000163541	CXCR4	ENSG00000121966	1.39263	52.576	1.12747e-05	5.79683e-05	HepG2	RNAi_interference
D20829_SF3A2	SF3A2	ENSG00000104897	CXCR4	ENSG00000121966	1.39689	243.713	1.73906e-16	5.08788e-15	HSPC	shRNA
D20695_SMARCB1	SMARCB1	ENSG00000099956	CXCR4	ENSG00000121966	1.42573	1219.92	2.29186e-57	2.25713e-55	iPSC	mut
D21298_ZFP36L2	ZFP36L2	ENSG00000152518	CXCR4	ENSG00000121966	1.43031	5982.77	6.58723e-14	3.41638e-12	MOLM13	ko
D20709_TMED9	TMED9	ENSG00000184840	CXCR4	ENSG00000121966	1.4316	1288.73	1.29355e-43	6.37675e-40	CC14	shRNA
D20949_SOX9	SOX9	ENSG00000125398	CXCR4	ENSG00000121966	1.44173	4.65811	0.0121224	0.03162	SKNAS	shRNA
D20555_KDM6A/B	KDM6A/B	ENSG00000147050/ENSG00000132510	CXCR4	ENSG00000121966	1.44517	4.85804	0.00288136	0.00708402	MUG	inhibt
D10260_SMN1	SMN1	ENSG00000172062	CXCR4	ENSG00000121966	1.45073	74.6615	2.2768e-07	1.6089e-06	HepG2	RNAi_interference
D20158_KDM1A	KDM1A	ENSG00000004487	CXCR4	ENSG00000121966	1.46793	3742.23	1.3835e-194	1.03214e-191	OCI-LY1	shRNA
D22185_NPM1	NPM1	ENSG00000181163	CXCR4	ENSG00000121966	1.49802	42786.2	7.63416e-39	4.82831e-37	OCI-AML2	inhibt
D20149_TBP	TBP	ENSG00000112592	CXCR4	ENSG00000121966	1.52385	1659.48	1.39997e-120	3.50006e-119	HeLa	mut
D20484_FMR1	FMR1	ENSG00000102081	CXCR4	ENSG00000121966	1.52668	2613.6	1.45597e-112	1.02079e-110	hESCs	ko
D20401_TAF1	TAF1	ENSG00000147133	CXCR4	ENSG00000121966	1.52866	617.166	3.26813e-32	4.06568e-30	Kasumi-1	shRNA
D21016_ADGRE5	ADGRE5	ENSG00000123146	CXCR4	ENSG00000121966	1.54707	990.312	8.9186e-88	1.25341e-85	HL60	shRNA
D20825_ESRP2	ESRP2	ENSG00000103067	CXCR4	ENSG00000121966	1.55085	112	1.36341e-12	2.18006e-11	LNCaP	siRNA
D20472_MESP2	MESP2	ENSG00000188095	CXCR4	ENSG00000121966	1.5561	284.743	3.59673e-10	1.61337e-08	iPSC	ko
D20614_FAT1	FAT1	ENSG00000083857	CXCR4	ENSG00000121966	1.57311	189.348	7.17944e-12	1.25543e-10	MCF7	ko
D20766_EXOC5	EXOC5	ENSG00000070367	CXCR4	ENSG00000121966	1.57578	17.2337	1.75189e-05	0.000173863	podocytes	shRNA
D21572_PTPN6	PTPN6	ENSG00000111679	CXCR4	ENSG00000121966	1.58047	63.1046	9.37388e-25	1.72634e-23	THP-1	shRNA
D21017_ADGRE5	ADGRE5	ENSG00000123146	CXCR4	ENSG00000121966	1.60358	964.762	3.54826e-93	5.28237e-91	HL60	shRNA
D22265_TET1/2/3	TET1/2/3	ENSG00000138336/ENSG00000168769/ENSG00000187605	CXCR4	ENSG00000121966	1.60864	429.455	2.94342e-07	2.50625e-05	hESCs	ko
D21384_WDR5	WDR5	ENSG00000196363	CXCR4	ENSG00000121966	1.61773	257.641	1.32524e-11	1.32563e-10	QBC-939	shRNA
D21167_SFMBT1	SFMBT1	ENSG00000163935	CXCR4	ENSG00000121966	1.64367	42.7281	7.20812e-08	1.01614e-06	786-O	siRNA
D22224_PU1	PU1	ENSG00000066336	CXCR4	ENSG00000121966	1.64772	3426.84	3.66538e-24	2.13168e-22	monocyte	siRNA
D20289_ETS1	ETS1	ENSG00000134954	CXCR4	ENSG00000121966	1.64862	8.30618	0.000195562	0.000849659	SCC-25	shRNA
D20003_HECTD1	HECTD1	ENSG00000092148	CXCR4	ENSG00000121966	1.6535	243.889	1.13918e-12	5.14689e-12	T47D	shRNA
D20579_E2F1	E2F1	ENSG00000101412	CXCR4	ENSG00000121966	1.66026	19.5973	3.9754e-05	0.000211051	PC-3	shRNA
D21674_TNRC6C	TNRC6C	ENSG00000078687	CXCR4	ENSG00000121966	1.67063	44.3478	2.14448e-07	6.04269e-06	HCT116	siRNA
D20720_TEAD4	TEAD4	ENSG00000197905	CXCR4	ENSG00000121966	1.68096	360.428	1.27399e-40	3.23871e-39	MCF7	shRNA
D20739_IKZF3	IKZF3	ENSG00000161405	CXCR4	ENSG00000121966	1.68259	1388.41	3.71036e-139	7.12568e-137	MM.1S	shRNA
D22324_WTAP	WTAP	ENSG00000146457	CXCR4	ENSG00000121966	1.71061	551.123	9.05663e-18	1.65719e-16	HEL	ko
D20300_SOX21	SOX21	ENSG00000125285	CXCR4	ENSG00000121966	1.72875	158.592	4.26838e-09	7.33401e-07	H9	ko
D22306_PGR	PGR	ENSG00000082175	CXCR4	ENSG00000121966	1.74322	13.0452	8.50158e-05	0.00204395	HESC	siRNA
D20605_ELAVL1	ELAVL1	ENSG00000066044	CXCR4	ENSG00000121966	1.74395	1824.38	1.41024e-14	2.32059e-13	Jurkat	ko
D20809_CD274	CD274	ENSG00000120217	CXCR4	ENSG00000121966	1.76089	95.0541	4.7308e-10	1.90133e-09	MDA-MB-231	shRNA
D21829_LKB1	LKB1	ENSG00000118046	CXCR4	ENSG00000121966	1.78344	173.029	6.66354e-17	9.12025e-16	RBE	siRNA
D22346_MCRS1	MCRS1	ENSG00000187778	CXCR4	ENSG00000121966	1.79708	109.205	1.14358e-10	1.82963e-09	HepG2	siRNA
D20153_MYC	MYC	ENSG00000136997	CXCR4	ENSG00000121966	1.82926	51.9587	2.16541e-05	0.000458171	MDA-MB-231	shRNA
D21649_RUNX1/RUNX1T1	RUNX1/RUNX1T1	ENSG00000159216/ENSG00000079102	CXCR4	ENSG00000121966	1.83532	1476.85	6.68744e-55	4.83335e-52	Kasumi-1	siRNA
D10102_FIP1L1	FIP1L1	ENSG00000145216	CXCR4	ENSG00000121966	1.83659	45.8015	6.99626e-06	4.18544e-05	HepG2	RNAi_interference
D22001_BRG1	BRG1	ENSG00000127616	CXCR4	ENSG00000121966	1.84593	91.3943	2.77457e-10	4.79588e-09	MCF10A	shRNA
D21018_ADGRE5	ADGRE5	ENSG00000123146	CXCR4	ENSG00000121966	1.84726	1195.18	1.15462e-149	3.34841e-147	HL60	shRNA
D20683_EPAS1	EPAS1	ENSG00000116016	CXCR4	ENSG00000121966	1.85032	11.4046	3.03944e-05	0.000130349	MCF7	siRNA
D20168_GRHL2	GRHL2	ENSG00000083307	CXCR4	ENSG00000121966	1.85324	103.426	2.53656e-38	8.86535e-37	MCF7	siRNA
D21858_PER2	PER2	ENSG00000132326	CXCR4	ENSG00000121966	1.87826	119.853	5.4055e-13	1.4943e-10	eSCs	siRNA
D20905_PXN	PXN	ENSG00000089159	CXCR4	ENSG00000121966	1.87961	254.786	1.9811e-20	8.18347e-19	LNCaP	siRNA
D10231_RPL23A	RPL23A	ENSG00000198242	CXCR4	ENSG00000121966	1.91476	49.4703	9.6753e-07	1.23371e-05	HepG2	CRISPR_deletion
D21019_ADGRE5	ADGRE5	ENSG00000123146	CXCR4	ENSG00000121966	1.92101	1169.66	2.29767e-173	8.11278e-171	HL60	shRNA
D20285_CDK4/6	CDK4/6	ENSG00000135446/ENSG00000105810	CXCR4	ENSG00000121966	1.95099	17.3445	2.24762e-05	0.000104572	PC-3	inhibt
D20773_RPS6KB2	RPS6KB2	ENSG00000175634	CXCR4	ENSG00000121966	1.96041	354.467	2.83479e-30	2.00938e-28	M93-047	shRNA
D22331_POU5F1	POU5F1	ENSG00000204531	CXCR4	ENSG00000121966	1.99761	109.69	8.81841e-37	1.22175e-35	hPSCs	shRNA
D20230_ARID1A	ARID1A	ENSG00000117713	CXCR4	ENSG00000121966	2.01957	14.0531	0.000168326	0.00216256	HAP1	ko
D20810_CD274	CD274	ENSG00000120217	CXCR4	ENSG00000121966	2.0228	99.7961	1.39204e-12	7.57612e-12	MDA-MB-231	shRNA
D22325_WTAP	WTAP	ENSG00000146457	CXCR4	ENSG00000121966	2.02976	575.563	1.49694e-48	7.65831e-47	HEL	ko
D10309_WBP11	WBP11	ENSG00000084463	CXCR4	ENSG00000121966	2.03295	411.035	3.38689e-18	1.09662e-16	HepG2	CRISPR_deletion
D22120_NUSAP1	NUSAP1	ENSG00000137804	CXCR4	ENSG00000121966	2.03337	104.702	1.1804e-19	2.06786e-18	PC-3	shRNA
D20813_MPG	MPG	ENSG00000103152	CXCR4	ENSG00000121966	2.04029	457.238	3.43756e-47	1.69495e-43	HEK293T	ko
D10106_FUBP1	FUBP1	ENSG00000162613	CXCR4	ENSG00000121966	2.04216	62.1674	9.71352e-08	7.07208e-07	HepG2	RNAi_interference
D20049_SMARCA4	SMARCA4	ENSG00000127616	CXCR4	ENSG00000121966	2.04561	165.285	1.39619e-06	2.16493e-05	HepG2	shRNA
D10095_EWSR1	EWSR1	ENSG00000182944	CXCR4	ENSG00000121966	2.07001	64.1058	8.52463e-09	1.50261e-07	HepG2	RNAi_interference
D21266_PAX7	PAX7	ENSG00000009709	CXCR4	ENSG00000121966	2.07041	215.986	2.65667e-38	1.67639e-36	iPSC	ko
D21186_CREBBP	CREBBP	ENSG00000005339	CXCR4	ENSG00000121966	2.10865	1818.37	4.93584e-20	3.27759e-17	RL	ko
D21327_AJUBA	AJUBA	ENSG00000129474	CXCR4	ENSG00000121966	2.11158	3651.22	1.19146e-103	2.28543e-100	SW480	shRNA
D20892_H2AZ1	H2AZ1	ENSG00000164032	CXCR4	ENSG00000121966	2.13	32.9824	4.91432e-07	8.12294e-06	WI38 hTERT RAF1-ER	siRNA
D22087_BCL6	BCL6	ENSG00000113916	CXCR4	ENSG00000121966	2.14185	8722.44	2.73652e-11	5.02518e-10	SU-DHL-6	inhibt
D22155_TIE2	TIE2	ENSG00000120156	CXCR4	ENSG00000121966	2.14304	274.764	4.6423e-46	1.55488e-43	HDLEC	siRNA
D20473_MESP2	MESP2	ENSG00000188095	CXCR4	ENSG00000121966	2.16224	239.291	3.04763e-17	6.17583e-14	iPSC	ko
D22322_METTL3	METTL3	ENSG00000165819	CXCR4	ENSG00000121966	2.18634	773.917	9.60061e-65	5.9029e-63	HEL	ko
D21815_EED	EED	ENSG00000074266	CXCR4	ENSG00000121966	2.19689	4131.67	6.08332e-10	1.09797e-08	CD34+ HSPC-derived proerythroblasts	shRNA
D22323_METTL3	METTL3	ENSG00000165819	CXCR4	ENSG00000121966	2.19894	797.927	1.75255e-54	1.23017e-52	HEL	ko
D22088_BCL6	BCL6	ENSG00000113916	CXCR4	ENSG00000121966	2.24371	3619.6	0	0	Farage	inhibt
D21333_ADAR	ADAR	ENSG00000160710	CXCR4	ENSG00000121966	2.24413	51.3854	1.48158e-13	7.32076e-13	A549	siRNA
D20951_RUNX3	RUNX3	ENSG00000020633	CXCR4	ENSG00000121966	2.26013	88.5649	1.40714e-10	2.91601e-09	A549	siRNA
D10253_SF3B4	SF3B4	ENSG00000143368	CXCR4	ENSG00000121966	2.29046	19.8539	4.72358e-05	0.000190996	HepG2	RNAi_interference
D22123_NUSAP1	NUSAP1	ENSG00000137804	CXCR4	ENSG00000121966	2.30278	217.042	8.23749e-11	1.29875e-09	DU 145	shRNA
D20862_YBX1	YBX1	ENSG00000065978	CXCR4	ENSG00000121966	2.30835	18.752	8.92707e-06	5.22786e-05	HEK293T	ko
D21852_BRG1	BRG1	ENSG00000127616	CXCR4	ENSG00000121966	2.31249	17.963	1.38497e-06	6.27926e-06	Hermes 3A	shRNA
D20044_BACH2	BACH2	ENSG00000112182	CXCR4	ENSG00000121966	2.32132	7227.97	6.05668e-18	4.00476e-15	B cells	inhibt
D20286_RB1	RB1	ENSG00000139687	CXCR4	ENSG00000121966	2.3312	62.6563	1.30534e-10	3.7263e-09	PC-3	shRNA
D21478_DHX8	DHX8	ENSG00000067596	CXCR4	ENSG00000121966	2.38078	3.37159	1.68086e-05	0.000206498	BT549	siRNA
D20334_EZH2	EZH2	ENSG00000106462	CXCR4	ENSG00000121966	2.40843	19.8728	8.49317e-05	0.000688418	T98G	ko
D10063_DDX55	DDX55	ENSG00000111364	CXCR4	ENSG00000121966	2.41093	108.252	8.58215e-14	1.28539e-12	HepG2	RNAi_interference
D10448_GRSF1	GRSF1	ENSG00000132463	CXCR4	ENSG00000121966	2.41438	40.0301	4.30967e-07	3.39162e-06	K562	RNAi_interference
D22154_PROX1	PROX1	ENSG00000117707	CXCR4	ENSG00000121966	2.43356	326.501	1.47713e-48	2.9252e-46	HDLEC	siRNA
D20628_EWSR1	EWSR1	ENSG00000182944	CXCR4	ENSG00000121966	2.4524	98.9891	5.67668e-11	9.24243e-10	A673	siRNA
D21166_SFMBT1	SFMBT1	ENSG00000163935	CXCR4	ENSG00000121966	2.45418	65.4714	4.2754e-18	2.10202e-16	786-O	siRNA
D20388_OGT	OGT	ENSG00000147162	CXCR4	ENSG00000121966	2.47726	6.11551	5.89915e-05	0.000299771	S2VP10	ko
D21220_RNF181	RNF181	ENSG00000168894	CXCR4	ENSG00000121966	2.48163	1049.46	6.87389e-13	3.6816e-11	MCF7	siRNA
D22222_PU1	PU1	ENSG00000066336	CXCR4	ENSG00000121966	2.49229	3893.26	1.55123e-107	4.423e-105	HL-60	siRNA
D22124_NUSAP1	NUSAP1	ENSG00000137804	CXCR4	ENSG00000121966	2.52077	238.987	1.32149e-48	3.3082e-47	DU 145	shRNA
D21719_ZFPM2	ZFPM2	ENSG00000169946	CXCR4	ENSG00000121966	2.52824	22.8137	1.2444e-09	1.10777e-08	iPSC-derived cardiac myocytes	siRNA
D20696_SMARCB1	SMARCB1	ENSG00000099956	CXCR4	ENSG00000121966	2.53511	1862.1	2.46031e-159	1.33848e-156	iPSC	mut
D20751_TFAP2C	TFAP2C	ENSG00000087510	CXCR4	ENSG00000121966	2.54827	15.4664	8.28226e-06	2.0243e-05	HCC1954	shRNA
D21534_TCF3	TCF3	ENSG00000071564	CXCR4	ENSG00000121966	2.5721	320.502	3.44861e-64	1.25437e-62	NPC	ko
D22218_PHB2	PHB2	ENSG00000215021	CXCR4	ENSG00000121966	2.61924	405.594	0.000545952	0.00488689	HSPCs	shRNA
D21556_SLC39A7	SLC39A7	ENSG00000112473	CXCR4	ENSG00000121966	2.6441	359.577	4.04298e-84	1.46014e-82	MDA-MB-231	siRNA
D20613_TARDBP	TARDBP	ENSG00000120948	CXCR4	ENSG00000121966	2.71151	1302.78	2.44299e-162	5.82584e-159	SH-SY5Y	mut
D22309_MELK	MELK	ENSG00000165304	CXCR4	ENSG00000121966	2.7668	12.0619	6.6592e-08	4.13937e-07	C4-2b	siRNA
D21869_JMJD1C	JMJD1C	ENSG00000171988	CXCR4	ENSG00000121966	2.82462	579.665	1.85111e-57	2.17012e-54	Kasumi-1	shRNA
D10509_MTPAP	MTPAP	ENSG00000107951	CXCR4	ENSG00000121966	2.8464	17.8495	1.36203e-05	0.000105093	K562	RNAi_interference
D10109_FXR1	FXR1	ENSG00000114416	CXCR4	ENSG00000121966	2.88366	23.7282	4.58414e-06	2.90992e-05	HepG2	RNAi_interference
D10014_AQR	AQR	ENSG00000021776	CXCR4	ENSG00000121966	2.89193	98.1886	3.34172e-16	3.92927e-15	HepG2	RNAi_interference
D20554_KDM6A/B	KDM6A/B	ENSG00000147050/ENSG00000132510	CXCR4	ENSG00000121966	2.90868	12.6695	3.21241e-06	1.64536e-05	UCH1	inhibt
D21619_FAT1	FAT1	ENSG00000083857	CXCR4	ENSG00000121966	2.91785	20.6174	0.00386258	0.0149908	A388	ko
D20857_TGM2	TGM2	ENSG00000198959	CXCR4	ENSG00000121966	2.95946	2671.24	6.57407e-71	2.18701e-68	SW480	shRNA
D20961_LINC00673	LINC00673	ENSG00000227036	CXCR4	ENSG00000121966	2.98972	119.744	3.7421e-43	1.89949e-41	MDA-MB-453	shRNA
D20646_TLE3	TLE3	ENSG00000140332	CXCR4	ENSG00000121966	3.02055	21.7789	1.09575e-07	4.58292e-07	22rv1	siRNA
D21168_PRKCI	PRKCI	ENSG00000163558	CXCR4	ENSG00000121966	3.02568	114.15	6.7892e-34	7.78783e-32	H1299	shRNA
D20422_FBXO11	FBXO11	ENSG00000138081	CXCR4	ENSG00000121966	3.03674	268.697	1.23736e-78	8.65714e-77	HUDEP-2	ko
D10164_METTL3	METTL3	ENSG00000165819	CXCR4	ENSG00000121966	3.07217	812.032	1.73861e-68	1.54502e-66	HepG2	CRISPR_deletion
D21535_TCF3	TCF3	ENSG00000071564	CXCR4	ENSG00000121966	3.09585	443.585	2.69967e-126	1.58723e-124	NPC	ko
D10229_RPL11	RPL11	ENSG00000142676	CXCR4	ENSG00000121966	3.11128	58.4322	6.14999e-11	4.66725e-10	HepG2	CRISPR_deletion
D22248_RPS19	RPS19	ENSG00000105372	CXCR4	ENSG00000121966	3.14508	1046.75	2.29773e-52	1.88718e-50	Erythroid cells	shRNA
D21274_CWC27	CWC27	ENSG00000153015	CXCR4	ENSG00000121966	3.14542	7.59809	7.95186e-05	0.000269661	hTERT RPE-1	siRNA
D22247_RPL5	RPL5	ENSG00000122406	CXCR4	ENSG00000121966	3.15302	1125.17	7.27466e-52	2.72881e-49	Erythroid cells	shRNA
D10230_RPL18	RPL18	ENSG00000063177	CXCR4	ENSG00000121966	3.21501	647.898	3.45066e-93	1.94983e-91	HepG2	CRISPR_deletion
D21667_BRG1	BRG1	ENSG00000127616	CXCR4	ENSG00000121966	3.22478	129.309	1.73609e-09	2.61963e-08	H358	ko
D20850_YAP1	YAP1	ENSG00000137693	CXCR4	ENSG00000121966	3.31342	32.1379	4.1114e-13	5.62257e-11	NLF	ko
D20706_CDK7	CDK7	ENSG00000134058	CXCR4	ENSG00000121966	3.35365	680.209	5.07423e-130	2.01055e-128	LNCaP	siRNA
D20585_KLF6	KLF6	ENSG00000067082	CXCR4	ENSG00000121966	3.37321	5481.31	0	0	HSC	ko
D10266_SRFBP1	SRFBP1	ENSG00000151304	CXCR4	ENSG00000121966	3.37387	153.353	5.03403e-31	6.89594e-30	HepG2	RNAi_interference
D21289_IMPDH1	IMPDH1	ENSG00000106348	CXCR4	ENSG00000121966	3.41682	39.5387	1.26105e-15	8.35131e-15	786-O	shRNA
D22058_DCP2	DCP2	ENSG00000172795	CXCR4	ENSG00000121966	3.45096	57.9563	6.58121e-14	2.52129e-12	HEK293T	ko
D20336_PRRX1	PRRX1	ENSG00000116132	CXCR4	ENSG00000121966	3.53993	48.2803	2.94758e-17	1.62986e-16	BT549	ko
D20917_ILF3	ILF3	ENSG00000129351	CXCR4	ENSG00000121966	3.54015	17.9434	6.17515e-08	7.49847e-07	HepG2	siRNA
D10172_NELFE	NELFE	ENSG00000204356	CXCR4	ENSG00000121966	3.64472	24.9434	1.54323e-05	6.10494e-05	HepG2	RNAi_interference
D10234_RPLP0	RPLP0	ENSG00000089157	CXCR4	ENSG00000121966	3.76451	159.898	8.46112e-31	3.23923e-29	HepG2	RNAi_interference
D21584_KDM5A	KDM5A	ENSG00000073614	CXCR4	ENSG00000121966	3.81113	72.7546	1.05208e-28	1.41733e-27	A673	shRNA
D20786_NDP	NDP	ENSG00000124479	CXCR4	ENSG00000121966	3.95252	35.3662	2.54233e-14	2.70118e-13	GBM	shRNA
D10009_AKAP1	AKAP1	ENSG00000121057	CXCR4	ENSG00000121966	3.96514	38.8553	1.03098e-08	5.8494e-08	HepG2	RNAi_interference
D20142_LYPLA1	LYPLA1	ENSG00000120992	CXCR4	ENSG00000121966	4.08759	132.162	8.75948e-48	7.60374e-45	MDA-MB-231	shRNA
D10322_YTHDC2	YTHDC2	ENSG00000047188	CXCR4	ENSG00000121966	4.222	179.636	1.12896e-14	1.475e-13	HepG2	RNAi_interference
D20722_SUPT6H	SUPT6H	ENSG00000109111	CXCR4	ENSG00000121966	4.30721	20.6181	3.87189e-09	2.77722e-08	GBM	siRNA
D22074_NR2E3	NR2E3	ENSG00000278570	CXCR4	ENSG00000121966	4.31323	1079.51	9.39408e-118	3.99666e-115	HepG2	shRNA
D10269_SRSF1	SRSF1	ENSG00000136450	CXCR4	ENSG00000121966	4.35643	29.6371	5.24843e-06	1.93318e-05	HepG2	RNAi_interference
D21687_MITF	MITF	ENSG00000187098	CXCR4	ENSG00000121966	4.37487	8.04357	1.03569e-06	1.06729e-05	Sk-Mel-28	ko
D21660_MYCNOS	MYCNOS	ENSG00000233718	CXCR4	ENSG00000121966	4.37732	1260.35	3.53504e-08	9.19902e-07	retinoblastoma cell	shRNA
D10221_RBM22	RBM22	ENSG00000086589	CXCR4	ENSG00000121966	4.43457	269.626	2.02719e-57	8.96989e-56	HepG2	RNAi_interference
D20734_SNAI2	SNAI2	ENSG00000019549	CXCR4	ENSG00000121966	4.4386	425.266	1.37483e-87	7.61939e-85	SH-SY5Y	ko
D20885_STAG2	STAG2	ENSG00000101972	CXCR4	ENSG00000121966	4.44005	5.24984	6.89821e-05	0.000379676	K562	mut
D20870_BRD7	BRD7	ENSG00000166164	CXCR4	ENSG00000121966	4.7693	37.0796	4.8409e-18	9.52268e-16	SUM159	ko
D20993_MUC1	MUC1	ENSG00000185499	CXCR4	ENSG00000121966	4.77956	12.669	2.69972e-07	7.71075e-07	SUM149	shRNA
D22157_GDF6	GDF6	ENSG00000156466	CXCR4	ENSG00000121966	4.8181	13.3549	2.02353e-06	6.44175e-06	A375	shRNA
D20733_SNAI2	SNAI2	ENSG00000019549	CXCR4	ENSG00000121966	4.84139	368.52	8.68231e-103	8.36838e-100	SH-SY5Y	ko
D20887_STAG2	STAG2	ENSG00000101972	CXCR4	ENSG00000121966	4.92212	6.99141	6.77274e-06	4.65503e-05	K562	mut
D10208_PTBP1	PTBP1	ENSG00000011304	CXCR4	ENSG00000121966	5.01012	38.1274	7.80083e-07	4.00043e-06	HepG2	RNAi_interference
D10085_EIF4B	EIF4B	ENSG00000063046	CXCR4	ENSG00000121966	5.12208	76.2158	2.85873e-15	5.81528e-14	HepG2	RNAi_interference
D20125_BCOR	BCOR	ENSG00000183337	CXCR4	ENSG00000121966	5.29875	1609.65	9.44652e-145	2.01998e-141	hESCs	shRNA
D22280_IGF2BP2	IGF2BP2	ENSG00000073792	CXCR4	ENSG00000121966	5.45109	508.036	5.97235e-44	2.09285e-41	HepG2	shRNA
D20849_YAP1	YAP1	ENSG00000137693	CXCR4	ENSG00000121966	6.73824	355.103	1.37163e-72	8.96861e-70	NLF	ko
D20512_GRHL2	GRHL2	ENSG00000083307	CXCR4	ENSG00000121966	6.97983	20.4833	6.73177e-14	4.76066e-13	OVCA4209	shRNA
D21031_LOXL2	LOXL2	ENSG00000134013	CXCR4	ENSG00000121966	7.2414	125.599	8.4924e-22	1.41952e-20	KYSE510	shRNA
D20805_GAS41	GAS41	ENSG00000127337	CXCR4	ENSG00000121966	7.85306	270.945	3.29179e-42	9.66255e-41	HCT116	ko
D22376_EZH2	EZH2	ENSG00000106462	CXCR4	ENSG00000121966	7.96847	49.0267	3.34012e-14	1.16495e-12	HDFs	shRNA
D20016_TET1	TET1	ENSG00000138336	CXCR4	ENSG00000121966	8.11347	101.076	5.42811e-15	5.45956e-14	MDA-MB-231	ko
D20018_TET1	TET1	ENSG00000138336	CXCR4	ENSG00000121966	8.99958	206.122	2.65354e-18	2.4729e-17	MDA-MB-231	ko
