# Supplementary material for: LncRNA MEG3/CTCF-CXCR4 axis functions in the regulation of breast cancer cell migration
Source: Noncoding RNA Res. 2025 May 28;14:117–28. doi: 10.1016/j.ncrna.2025.05.014 (PMC12178829; doi:10.1016/j.ncrna.2025.05.014)
Supplement: Multimedia component 4 [file mmc4.xlsx]

## Sheet: RNA-Seq data
Table S4	RNA sequencing data for four cell lines ( MCF7, MCF7-MEG3 OE) and (MCF10A, MCF10A-MEG3-KD)
TABLE SHEETS	DATA
Sheet 1	Downregulated genes upon MEG3-OE in MCF7
Sheet 2	Upregulated genes upon MEG3-OE in MCF7
Sheet 3	Downregulated genes upon MEG3-KD in MCF10A
Sheet 4	Upregulated genes upon MEG3-KD in MCF10A

## Sheet: Sheet 1-MEG3-OE Down
ID	MEG3_OE	MCF7	log2FoldChange	pvalue	padj	GeneName	Chrom	Strand	Start	End	GeneLength	GeneType	GeneDescription
ENSG00000115461	63.1714	11091.7	-7.4532	6.21547e-41	8.5699e-37	IGFBP5	chr2	-	216672105	216695525	6442	protein_coding	insulin_like_growth_factor_binding_protein_5
ENSG00000229807	15.2846	2383.03	-7.27305	1.48582e-35	1.36577e-31	XIST	chrX	-	73820651	73852753	19931	lincRNA	X_inactive_specific_transcript_(non-protein_coding)
ENSG00000121361	16.3035	443.628	-4.75563	3.57496e-18	1.09537e-14	KCNJ8	chr12	-	21764955	21775581	2484	protein_coding	potassium_channel_inwardly_rectifying_subfamily_J_member_8
ENSG00000263639	3.05822	208.072	-6.03207	6.54403e-18	1.80458e-14	MSMB	chr10	-	46033307	46046269	492	protein_coding	microseminoprotein_beta-
ENSG00000111341	12.228	321.924	-4.70454	9.45007e-17	2.36905e-13	MGP	chr12	-	14881181	14885926	2639	protein_coding	matrix_Gla_protein
ENSG00000144290	8.15254	237.517	-4.84373	6.75227e-16	1.55167e-12	SLC4A10	chr2	+	161424332	161985282	7550	protein_coding	solute_carrier_family_4_sodium_bicarbonate_transporter_member_10
ENSG00000183778	12.228	253.22	-4.35837	1.32211e-14	2.63025e-11	B3GALT5	chr21	+	39556442	39673137	14319	protein_coding	Beta-13-galactosyltransferase_5
ENSG00000184867	15.2846	287.572	-4.22281	1.33535e-14	2.63025e-11	ARMCX2	chrX	-	101655281	101659891	3589	protein_coding	armadillo_repeat_containing_X-linked_2
ENSG00000230836	170.153	1875.61	-3.46151	6.7089e-14	1.16155e-10	LINC01293	chr2	+	74940258	74942670	1266	lincRNA	long_intergenic_non-protein_coding_RNA_1293
ENSG00000102683	1.0205	104.035	-6.50879	6.73949e-14	1.16155e-10	SGCG	chr13	+	23180952	23325165	1624	protein_coding	sarcoglycan_gamma
ENSG00000078053	7.13367	175.684	-4.59849	7.94824e-14	1.2893e-10	AMPH	chr7	-	38383704	38631567	5636	protein_coding	amphiphysin
ENSG00000110436	18.3412	282.665	-3.9369	1.84276e-13	2.67453e-10	SLC1A2	chr11	-	35251206	35420063	12331	protein_coding	solute_carrier_family_1_(glial_high_affinity_glutamate_transporter)_member_2
ENSG00000138650	11.2091	209.054	-4.20621	2.20192e-13	3.03601e-10	PCDH10	chr4	+	133149315	133208606	10161	protein_coding	protocadherin_10
ENSG00000105388	19.3601	274.813	-3.81879	6.44231e-13	8.45967e-10	CEACAM5	chr19	+	41708585	41729798	3351	protein_coding	carcinoembryonic_antigen-related_cell_adhesion_molecule_5
ENSG00000196620	9.17141	175.684	-4.24145	7.81659e-13	9.79774e-10	UGT2B15	chr4	-	68537413	68670628	2191	protein_coding	UDP_glucuronosyltransferase_2_family_polypeptide_B15
ENSG00000122679	129.398	1284.76	-3.31038	9.31542e-13	1.11688e-09	RAMP3	chr7	+	45157791	45186302	1427	protein_coding	receptor_(G_protein-coupled)_activity_modifying_protein_3
ENSG00000124749	6.11481	138.387	-4.47276	1.89643e-12	2.09183e-09	COL21A1	chr6	-	56056590	56394094	7078	protein_coding	collagen_type_XXI_alpha_1
ENSG00000132554	14.2657	211.998	-3.88186	2.35494e-12	2.49768e-09	RGS22	chr8	-	99960936	100131268	6363	protein_coding	regulator_of_G-protein_signaling_22
ENSG00000003137	40.7563	448.535	-3.45617	2.62689e-12	2.68294e-09	CYP26B1	chr2	-	72129238	72148038	5015	protein_coding	cytochrome_P450_family_26_subfamily_B_member_1
ENSG00000163638	16.3035	227.702	-3.79382	2.80756e-12	2.76505e-09	ADAMTS9	chr3	-	64515654	64688000	10680	protein_coding	ADAM_metallopeptidase_with_thrombospondin_type_1_motif_9
ENSG00000181143	12.228	190.406	-3.94729	3.0727e-12	2.92182e-09	MUC16	chr19	-	8848844	8981342	43830	protein_coding	mucin_16_cell_surface_associated
ENSG00000173467	154.87	1403.52	-3.1789	4.0983e-12	3.66542e-09	AGR3	chr7	-	16859405	16881987	1160	protein_coding	anterior_gradient_3_protein_disulphide_isomerase_family_member
ENSG00000117983	283.247	2484.13	-3.13205	4.12054e-12	3.66542e-09	MUC5B	chr11	+	1223066	1262172	18598	protein_coding	mucin_5B_oligomeric_mucus/gel-forming
ENSG00000204792	171.172	1527.18	-3.15644	4.79196e-12	4.12947e-09	LINC01291	chr2	+	74918148	74938418	4176	lincRNA	long_intergenic_non-protein_coding_RNA_1291
ENSG00000122641	2.03936	87.3502	-5.33798	1.1557e-11	9.65746e-09	INHBA	chr7	-	41685114	41703108	7532	protein_coding	inhibin_beta_A
ENSG00000204019	1.38778e-17	61.8317	-8.95348	2.69457e-11	2.18546e-08	CT83	chrX	-	116461682	116463003	548	protein_coding	cancer/testis_antigen_83
ENSG00000164128	543.059	4088.85	-2.91223	5.7197e-11	4.50647e-08	NPY1R	chr4	-	163323961	163344832	4180	protein_coding	neuropeptide_Y_receptor_Y1
ENSG00000265972	1072.87	7545.62	-2.81402	1.63229e-10	1.19293e-07	TXNIP	chr1	-	145992435	145996600	3625	protein_coding	thioredoxin_interacting_protein
ENSG00000006747	21.3978	225.739	-3.39163	1.64387e-10	1.19293e-07	SCIN	chr7	+	12570577	12660179	11623	protein_coding	scinderin
ENSG00000187122	17.3224	187.461	-3.42662	1.97605e-10	1.39722e-07	SLIT1	chr10	-	96998038	97185920	9103	protein_coding	slit_guidance_ligand_1
ENSG00000156587	17.3224	183.535	-3.39611	2.8915e-10	1.9934e-07	UBE2L6	chr11	-	57551656	57568284	2197	protein_coding	ubiquitin_conjugating_enzyme_E2L_6
ENSG00000175356	212.945	1514.42	-2.8295	3.01543e-10	2.02813e-07	SCUBE2	chr11	-	9020391	9138114	7099	protein_coding	signal_peptide_CUB_domain_EGF-like_2
ENSG00000146674	132.455	963.813	-2.8621	3.62732e-10	2.3816e-07	IGFBP3	chr7	-	45912245	45921874	4571	protein_coding	insulin_like_growth_factor_binding_protein_3
ENSG00000249395	1.38778e-17	50.054	-8.64931	6.94986e-10	4.45696e-07	CASC9	chr8	-	75223404	75324741	1473	lincRNA	cancer_susceptibility_candidate_9_(non-protein_coding)
ENSG00000126709	261.851	1745.07	-2.73589	8.60802e-10	5.27499e-07	IFI6	chr1	-	27666061	27672218	865	protein_coding	interferon_alpha-inducible_protein_6
ENSG00000253768	2.03936	66.7391	-4.95035	9.57593e-10	5.74056e-07	CTB-33O18.1	chr5	+	173562478	173573199	455	lincRNA	NA
ENSG00000130303	5.09594	88.3317	-4.08306	1.34535e-09	7.72906e-07	BST2	chr19	-	17402939	17405648	1119	protein_coding	bone_marrow_stromal_cell_antigen_2
ENSG00000165949	15.2846	154.091	-3.32321	1.57195e-09	8.84655e-07	IFI27	chr14	+	94104836	94116698	4147	protein_coding	interferon_alpha-inducible_protein_27
ENSG00000162670	1.38778e-17	46.128	-8.53178	2.27371e-09	1.24509e-06	BRINP3	chr1	-	190097662	190478404	4287	protein_coding	bone_morphogenetic_protein/retinoic_acid_inducible_neural-specific_3
ENSG00000182575	74.379	519.202	-2.80129	2.30271e-09	1.24509e-06	NXPH3	chr17	+	49575858	49583827	5648	protein_coding	neurexophilin_3
ENSG00000160180	79.4733	547.665	-2.78285	2.41067e-09	1.2784e-06	TFF3	chr21	-	42311667	42315651	1168	protein_coding	trefoil_factor_3
ENSG00000215182	37.6997	280.702	-2.89235	4.82671e-09	2.51135e-06	MUC5AC	chr11	+	1157953	1201138	17448	protein_coding	mucin_5AC_oligomeric_mucus/gel-forming
ENSG00000116299	602.153	3557.87	-2.56257	4.98934e-09	2.53242e-06	KIAA1324	chr1	+	109113679	109206781	9300	protein_coding	KIAA1324
ENSG00000147255	346.417	2075.83	-2.58268	5.05088e-09	2.53242e-06	IGSF1	chrX	-	131273506	131578899	7051	protein_coding	immunoglobulin_superfamily_member_1
ENSG00000137502	489.059	2876.72	-2.55604	5.82164e-09	2.86674e-06	RAB30	chr11	-	82973133	83071923	11832	protein_coding	RAB30_member_RAS_oncogene_family
ENSG00000101463	12.228	120.721	-3.29044	8.91308e-09	4.23771e-06	SYNDIG1	chr20	+	24469199	24666616	2847	protein_coding	synapse_differentiation_inducing_1
ENSG00000099954	1.38778e-17	41.2206	-8.36997	1.08849e-08	5.08748e-06	CECR2	chr22	+	17359949	17558149	10759	protein_coding	cat_eye_syndrome_chromosome_region_candidate_2
ENSG00000121552	2.03936	55.9428	-4.6963	1.37131e-08	6.00242e-06	CSTA	chr3	+	122325244	122341972	1373	protein_coding	cystatin_A
ENSG00000218336	23.4356	176.665	-2.9077	3.1337e-08	1.32946e-05	TENM3	chr4	+	182143987	182803024	11984	protein_coding	teneurin_transmembrane_protein_3
ENSG00000146205	27.511	197.276	-2.8366	3.51607e-08	1.46908e-05	ANO7	chr2	+	241188509	241225377	5695	protein_coding	anoctamin_7
ENSG00000121966	11.2091	105.017	-3.21382	3.74248e-08	1.54034e-05	CXCR4	chr2	-	136114349	136118165	2224	protein_coding	chemokine_(C-X-C_motif)_receptor_4
ENSG00000244242	685.7	3560.81	-2.37635	4.67785e-08	1.84319e-05	IFITM10	chr11	-	1732410	1750591	4784	protein_coding	interferon_induced_transmembrane_protein_10
ENSG00000143341	812.04	4192.88	-2.36814	4.91538e-08	1.90419e-05	HMCN1	chr1	+	185734551	186190949	18579	protein_coding	hemicentin_1
ENSG00000109321	376.983	1964.92	-2.38152	5.38296e-08	2.03343e-05	AREG	chr4	+	74445134	74455009	1648	protein_coding	amphiregulin
ENSG00000151632	226.19	1193.48	-2.39893	5.78865e-08	2.09123e-05	AKR1C2	chr10	-	4922564	5135226	6703	protein_coding	aldo-keto_reductase_family_1_member_C2
ENSG00000103528	7.13367	79.4984	-3.45576	5.93568e-08	2.09849e-05	SYT17	chr16	+	19167971	19268334	7538	protein_coding	synaptotagmin_17
ENSG00000089127	10.1903	96.1836	-3.22313	6.41101e-08	2.20987e-05	OAS1	chr12	+	112906777	112933222	4947	protein_coding	2'-5'-oligoadenylate_synthetase_1
ENSG00000196405	1626.12	8159.05	-2.32688	7.00708e-08	2.38552e-05	EVL	chr14	+	99971449	100144236	10621	protein_coding	Enah/Vasp-like
ENSG00000273706	3.05822	55.9428	-4.1394	7.10818e-08	2.39043e-05	LHX1	chr17	+	36936785	36944612	4882	protein_coding	LIM_homeobox_1
ENSG00000084628	28.5299	191.387	-2.74067	8.17164e-08	2.7039e-05	NKAIN1	chr1	-	31179745	31239554	2987	protein_coding	Na+/K+_transporting_ATPase_interacting_1
ENSG00000180354	100.87	541.776	-2.42378	1.06271e-07	3.40758e-05	MTURN	chr7	+	30134810	30162762	6532	protein_coding	maturin_neural_progenitor_differentiation_regulator_homolog_(Xenopus)
ENSG00000156398	929.21	4519.72	-2.28201	1.26256e-07	4.00188e-05	SFXN2	chr10	+	102714538	102743492	8034	protein_coding	sideroflexin_2
ENSG00000106541	3332.72	16037.4	-2.26663	1.36138e-07	4.26606e-05	AGR2	chr7	-	16791811	16833433	2845	protein_coding	anterior_gradient_2_protein_disulphide_isomerase_family_member
ENSG00000100867	31.5865	199.239	-2.65241	1.54192e-07	4.77754e-05	DHRS2	chr14	+	23630115	23645639	7556	protein_coding	dehydrogenase/reductase_(SDR_family)_member_2
ENSG00000223749	19.3601	132.498	-2.76703	2.06777e-07	6.33565e-05	MIR503HG	chrX	-	134543337	134546632	1678	lincRNA	MIR503_host_gene
ENSG00000147256	33.6242	204.146	-2.59764	2.20306e-07	6.67601e-05	ARHGAP36	chrX	+	131058242	131089883	3173	protein_coding	Rho_GTPase_activating_protein_36
ENSG00000215386	1.38778e-17	32.3873	-8.02323	2.40483e-07	7.20823e-05	MIR99AHG	chr21	+	16070522	16627397	5503	lincRNA	mir-99a-let-7c_cluster_host_gene
ENSG00000197937	2.03936	45.1466	-4.38774	2.67252e-07	7.75763e-05	ZNF347	chr19	-	53124072	53159075	9131	protein_coding	zinc_finger_protein_347
ENSG00000107014	67.2469	350.387	-2.37929	3.19203e-07	9.07457e-05	RLN2	chr9	-	5299868	5304969	1278	protein_coding	relaxin_2
ENSG00000119938	143.662	695.868	-2.27516	3.75395e-07	0.000103519	PPP1R3C	chr10	-	91628442	91633054	2524	protein_coding	protein_phosphatase_1_regulatory_subunit_3C
ENSG00000197043	120.228	585.942	-2.28382	3.90719e-07	0.000106678	ANXA6	chr5	-	151100712	151157882	5427	protein_coding	annexin_A6
ENSG00000101336	21.3978	134.461	-2.64472	4.76352e-07	0.000127533	HCK	chr20	+	32052188	32101856	3092	protein_coding	HCK_proto-oncogene_Src_family_tyrosine_kinase
ENSG00000139352	18.3412	120.721	-2.71035	4.88212e-07	0.000129264	ASCL1	chr12	+	102957686	102960516	2472	protein_coding	achaete-scute_family_bHLH_transcription_factor_1
ENSG00000155093	6.11481	63.7947	-3.3571	4.94727e-07	0.000129264	PTPRN2	chr7	-	157539056	158587788	4833	protein_coding	protein_tyrosine_phosphatase_receptor_type_N_polypeptide_2
ENSG00000145451	10.1903	82.4428	-3.00105	5.38137e-07	0.000138688	GLRA3	chr4	-	174636914	174829314	9599	protein_coding	glycine_receptor_alpha_3
ENSG00000185432	17.3224	114.832	-2.72016	5.81917e-07	0.00014722	METTL7A	chr12	+	50923472	50932517	4083	protein_coding	methyltransferase_like_7A
ENSG00000168461	1487.55	6510.16	-2.12966	6.81523e-07	0.000170852	RAB31	chr18	+	9708165	9862551	5586	protein_coding	RAB31_member_RAS_oncogene_family
ENSG00000102362	641.889	2836.48	-2.14349	6.88014e-07	0.000170925	SYTL4	chrX	-	100674491	100732123	7428	protein_coding	synaptotagmin_like_4
ENSG00000096968	369.851	1623.37	-2.13361	9.1776e-07	0.000222001	JAK2	chr9	+	4985033	5128183	5794	protein_coding	Janus_kinase_2
ENSG00000141424	6649.14	28411.9	-2.09524	9.34069e-07	0.000223161	SLC39A6	chr18	-	36108532	36129385	3682	protein_coding	solute_carrier_family_39_(zinc_transporter)_member_6
ENSG00000168386	16.3035	105.017	-2.67823	1.2006e-06	0.000273617	FILIP1L	chr3	-	99830141	100114513	5903	protein_coding	filamin_A_interacting_protein_1-like
ENSG00000124664	832.417	3536.27	-2.08669	1.23219e-06	0.000278515	SPDEF	chr6	-	34537802	34556333	1914	protein_coding	SAM_pointed_domain_containing_ETS_transcription_factor
ENSG00000168405	3.05822	45.1466	-3.83084	1.25988e-06	0.00028246	CMAHP	chr6	-	25081068	25166555	4570	unitary_pseudogene	cytidine_monophospho-N-acetylneuraminic_acid_hydroxylase_pseudogene
ENSG00000142319	1.0205	34.3503	-4.91366	1.29886e-06	0.000288851	SLC6A3	chr5	-	1392790	1445430	4461	protein_coding	solute_carrier_family_6_(neurotransmitter_transporter)_member_3
ENSG00000233030	27.511	155.072	-2.48958	1.43587e-06	0.000316765	RP11-196G18.3	chr1	-	149785659	149793020	3543	antisense	NA
ENSG00000196932	73.3601	342.535	-2.22129	1.47888e-06	0.000321114	TMEM26	chr10	-	61406643	61453450	6907	protein_coding	transmembrane_protein_26
ENSG00000167757	308.719	1293.59	-2.06658	2.07548e-06	0.000447137	KLK11	chr19	-	51022216	51028039	3113	protein_coding	kallikrein_related_peptidase_11
ENSG00000111799	437.096	1797.09	-2.03933	2.38891e-06	0.000502875	COL12A1	chr6	-	75084326	75206051	12481	protein_coding	collagen_type_XII_alpha_1
ENSG00000250303	33.6242	170.776	-2.34032	3.12235e-06	0.000647384	RP11-356J5.12	chr11	+	112270749	112362534	5018	lincRNA	NA
ENSG00000264589	1.0205	30.4243	-4.73925	3.67596e-06	0.000745355	MAPT-AS1	chr17	-	45799390	45895630	4679	antisense	MAPT_antisense_RNA_1
ENSG00000118513	497.209	1975.72	-1.99019	3.84212e-06	0.000773359	MYB	chr6	+	135181315	135219173	5493	protein_coding	v-myb_avian_myeloblastosis_viral_oncogene_homolog
ENSG00000156049	100.87	430.869	-2.09342	3.88715e-06	0.000776754	GNA14	chr9	-	77423079	77648307	2721	protein_coding	guanine_nucleotide_binding_protein_(G_protein)_alpha_14
ENSG00000254337	126.341	527.054	-2.05956	4.06555e-06	0.000806558	RP11-865I6.2	chr8	-	68848742	68852763	515	lincRNA	NA
ENSG00000081277	201.738	819.535	-2.02167	4.2566e-06	0.000838428	PKP1	chr1	+	201283452	201332993	6211	protein_coding	plakophilin_1
ENSG00000170271	74.379	320.943	-2.10753	4.76444e-06	0.00092524	FAXDC2	chr5	-	154818491	154859252	7222	protein_coding	fatty_acid_hydroxylase_domain_containing_2
ENSG00000112183	87.6243	372.961	-2.08808	5.15618e-06	0.000994313	RBM24	chr6	+	17281346	17293875	3444	protein_coding	RNA_binding_motif_protein_24
ENSG00000165731	859.927	3306.61	-1.94291	5.62354e-06	0.00107691	RET	chr10	+	43077027	43130351	6661	protein_coding	ret_proto-oncogene
ENSG00000138639	48.9073	220.832	-2.17202	5.90306e-06	0.00111495	ARHGAP24	chr4	+	85475114	86002670	7908	protein_coding	Rho_GTPase_activating_protein_24
ENSG00000197046	94.7564	394.554	-2.05651	6.16502e-06	0.00115651	SIGLEC15	chr18	+	45825512	45844080	3598	protein_coding	sialic_acid_binding_Ig-like_lectin_15
ENSG00000165194	26.4922	134.461	-2.33821	6.87743e-06	0.001272	PCDH19	chrX	-	100291644	100410273	9756	protein_coding	protocadherin_19
ENSG00000187134	20.379	107.961	-2.39834	6.91908e-06	0.001272	AKR1C1	chr10	+	4963253	5107522	8834	protein_coding	aldo-keto_reductase_family_1_member_C1
ENSG00000021826	7.13367	55.9428	-2.94976	7.49803e-06	0.00134263	CPS1	chr2	+	210477682	210679107	10444	protein_coding	carbamoyl-phosphate_synthase_1
ENSG00000154330	7.13367	55.9428	-2.94976	7.49803e-06	0.00134263	PGM5	chr9	+	68328308	68531061	7426	protein_coding	phosphoglucomutase_5
ENSG00000236209	13.2469	79.4984	-2.57419	7.66358e-06	0.00136343	AC104135.2	chr2	-	74919555	74924846	763	lincRNA	NA
ENSG00000104419	275.096	1058.03	-1.9429	7.90507e-06	0.00139737	NDRG1	chr8	-	133237171	133302022	9823	protein_coding	N-myc_downstream_regulated_1
ENSG00000179083	1.38778e-17	22.5725	-7.50481	8.28134e-06	0.00143034	FAM133A	chrX	+	93674013	93712274	3381	protein_coding	family_with_sequence_similarity_133_member_A
ENSG00000261295	1.38778e-17	22.5725	-7.50481	8.28134e-06	0.00143034	RP11-524D16__A.3	chrX	+	100673330	100673981	652	antisense	NA
ENSG00000207422	101.888	413.202	-2.01855	8.29902e-06	0.00143034	RNU6-813P	chr6	-	151615773	151615879	107	snRNA	RNA_U6_small_nuclear_813_pseudogene
ENSG00000102271	5.09594	47.1095	-3.17795	8.67405e-06	0.00148569	KLHL4	chrX	+	87517749	87670050	5818	protein_coding	kelch_like_family_member_4
ENSG00000188886	3.05822	38.2762	-3.59339	9.34721e-06	0.0015911	ASTL	chr2	-	96123850	96138436	1654	protein_coding	astacin-like_metallo-endopeptidase_(M12_family)
ENSG00000105974	375.964	1404.5	-1.90104	1.06232e-05	0.00176474	CAV1	chr7	+	116524785	116561184	4082	protein_coding	caveolin_1
ENSG00000153976	57.0582	240.461	-2.07294	1.08553e-05	0.00179249	HS3ST3A1	chr17	-	13495689	13601927	2628	protein_coding	heparan_sulfate-glucosamine_3-sulfotransferase_3A1
ENSG00000182993	24.4544	122.684	-2.321	1.09976e-05	0.00180518	C12orf60	chr12	+	14803572	14906586	4570	protein_coding	chromosome_12_open_reading_frame_60
ENSG00000183036	100.87	397.498	-1.97715	1.24012e-05	0.00198823	PCP4	chr21	+	39867317	39929397	1106	protein_coding	Purkinje_cell_protein_4
ENSG00000244425	1.38778e-17	21.591	-7.44104	1.26863e-05	0.00201056	RN7SL268P	chr22	-	23879493	23879790	298	misc_RNA	RNA_7SL_cytoplasmic_268_pseudogene
ENSG00000170379	19.3601	99.128	-2.34888	1.35076e-05	0.002123	TCAF2	chr7	+	143620950	143730409	6466	protein_coding	TRPM8_channel-associated_factor_2
ENSG00000100219	10224.3	36628.9	-1.84096	1.37719e-05	0.00213356	XBP1	chr22	-	28794555	28800597	3028	protein_coding	X-box_binding_protein_1
ENSG00000185745	14.2657	79.4984	-2.46824	1.42143e-05	0.00218979	IFIT1	chr10	+	89392546	89406486	4613	protein_coding	interferon_induced_protein_with_tetratricopeptide_repeats_1
ENSG00000172551	6.11481	49.0725	-2.97943	1.46563e-05	0.00224534	MUCL1	chr12	+	54830519	54858393	1250	protein_coding	mucin-like_1
ENSG00000141682	127.36	484.85	-1.9276	1.51847e-05	0.00231344	PMAIP1	chr18	+	59899948	59904306	2235	protein_coding	phorbol-12-myristate-13-acetate-induced_protein_1
ENSG00000226057	1.0205	26.4984	-4.54081	1.57535e-05	0.00238691	PHF2P2	chr13	-	18946755	19062718	2865	transcribed_unprocessed_pseudogene	PHD_finger_protein_2_pseudogene_2
ENSG00000144452	15.2846	82.4428	-2.42193	1.59378e-05	0.00239736	ABCA12	chr2	-	214931542	215138428	9416	protein_coding	ATP_binding_cassette_subfamily_A_member_12
ENSG00000172716	10.1903	63.7947	-2.63174	1.66253e-05	0.00247816	SLFN11	chr17	-	35350305	35373701	5982	protein_coding	schlafen_family_member_11
ENSG00000079150	3.05822	36.3132	-3.5177	1.70381e-05	0.00252603	FKBP7	chr2	-	178463664	178478600	3080	protein_coding	FK506_binding_protein_7
ENSG00000137628	9.17141	59.8688	-2.69035	1.72465e-05	0.00254325	DDX60	chr4	-	168216293	168318807	6750	protein_coding	DEAD_(Asp-Glu-Ala-Asp)_box_polypeptide_60
ENSG00000183346	5.09594	44.1651	-3.0851	1.86809e-05	0.00271128	C10orf107	chr10	+	61662961	61766766	1685	protein_coding	chromosome_10_open_reading_frame_107
ENSG00000277268	1.38778e-17	20.6095	-7.37432	1.95811e-05	0.00281233	RP11-445F12.1	chr17	-	36861674	36936661	2544	antisense	NA
ENSG00000196549	2.03936	30.4243	-3.8203	2.05601e-05	0.0029225	MME	chr3	+	155024124	155183729	9620	protein_coding	membrane_metallo-endopeptidase
ENSG00000156042	2.03936	31.4058	-3.86592	2.05601e-05	0.0029225	CFAP70	chr10	-	73253759	73358859	7428	protein_coding	cilia_and_flagella_associated_protein_70
ENSG00000197249	64.1903	254.202	-1.9835	2.13308e-05	0.00300112	SERPINA1	chr14	-	94376747	94390693	4902	protein_coding	serpin_peptidase_inhibitor_clade_A_(alpha-1_antiproteinase_antitrypsin)_member_1
ENSG00000111716	29.5488	133.48	-2.17081	2.2918e-05	0.00317131	LDHB	chr12	-	21635342	21757857	2983	protein_coding	lactate_dehydrogenase_B
ENSG00000112175	1.0205	25.5169	-4.48663	2.29623e-05	0.00317131	BMP5	chr6	-	55753645	55875564	3952	protein_coding	bone_morphogenetic_protein_5
ENSG00000145908	3.05822	35.3318	-3.47831	2.31155e-05	0.00317131	ZNF300	chr5	-	150894392	150904983	4411	protein_coding	zinc_finger_protein_300
ENSG00000100027	13.2469	72.628	-2.44401	2.44221e-05	0.00330129	YPEL1	chr22	-	21697544	21735834	4713	protein_coding	yippee_like_1
ENSG00000116690	9.17141	57.9058	-2.64236	2.58959e-05	0.00346653	PRG4	chr1	+	186296279	186314562	5044	protein_coding	proteoglycan_4
ENSG00000080200	14.2657	75.5725	-2.39529	2.70266e-05	0.00360042	CRYBG3	chr3	+	97822040	97944963	10929	protein_coding	crystallin_beta-gamma_domain_containing_3
ENSG00000141469	8.15254	53.9799	-2.70881	2.74112e-05	0.00363409	SLC14A1	chr18	+	45724127	45752520	6376	protein_coding	solute_carrier_family_14_(urea_transporter)_member_1_(Kidd_blood_group)
ENSG00000058091	84.5677	320.943	-1.9226	2.78354e-05	0.00367268	CDK14	chr7	+	90466424	91210590	6841	protein_coding	cyclin-dependent_kinase_14
ENSG00000241361	20.379	97.165	-2.24653	2.82291e-05	0.00370689	SLC25A24P1	chr1	+	108272943	108337853	1882	transcribed_unprocessed_pseudogene	SLC25A24_pseudogene_1
ENSG00000162433	178.304	636.979	-1.8362	2.88308e-05	0.00376795	AK4	chr1	+	65147549	65232145	7578	protein_coding	adenylate_kinase_4
ENSG00000165566	1.38778e-17	19.6281	-7.30437	3.04594e-05	0.00396202	AMER2	chr13	-	25161684	25172288	10605	protein_coding	APC_membrane_recruitment_protein_2
ENSG00000185885	29.5488	130.535	-2.13866	3.0822e-05	0.00399036	IFITM1	chr11	+	313506	315272	1080	protein_coding	interferon_induced_transmembrane_protein_1
ENSG00000141968	3.05822	34.3503	-3.43781	3.14646e-05	0.00403566	VAV1	chr19	+	6772714	6857366	4305	protein_coding	vav_guanine_nucleotide_exchange_factor_1
ENSG00000121413	9.17141	56.9243	-2.61775	3.17962e-05	0.00405931	ZSCAN18	chr19	-	58083838	58118427	8307	protein_coding	zinc_finger_and_SCAN_domain_containing_18
ENSG00000226476	1.0205	24.5355	-4.43032	3.36527e-05	0.00427653	RP11-776H12.1	chr1	-	60515716	60640491	10622	lincRNA	NA
ENSG00000147041	1405.02	4742.51	-1.75497	3.47913e-05	0.00438913	SYTL5	chrX	+	38006582	38128819	4791	protein_coding	synaptotagmin_like_5
ENSG00000162981	32.6054	140.35	-2.1017	3.48571e-05	0.00438913	FAM84A	chr2	+	14632686	14650814	8384	protein_coding	family_with_sequence_similarity_84_member_A
ENSG00000198221	6.11481	45.1466	-2.85945	3.88578e-05	0.00487065	MLLT4-AS1	chr6	-	167823876	167826709	2362	lincRNA	MLLT4_antisense_RNA_1_(head_to_head)
ENSG00000134627	3.05822	33.3688	-3.39614	4.29727e-05	0.00533791	PIWIL4	chr11	+	94543840	94621421	4558	protein_coding	piwi-like_RNA-mediated_gene_silencing_4
ENSG00000260742	10.1903	58.8873	-2.5165	4.39671e-05	0.00543694	RP11-366L5.1	chr2	-	181887851	181891663	3813	antisense	NA
ENSG00000172197	360.681	1220.96	-1.75888	4.45264e-05	0.00548152	MBOAT1	chr6	-	20102145	20212399	1794	protein_coding	membrane_bound_O-acyltransferase_domain_containing_1
ENSG00000135052	438.115	1469.28	-1.74544	4.70902e-05	0.00577137	GOLM1	chr9	-	86026146	86100173	4233	protein_coding	golgi_membrane_protein_1
ENSG00000204740	27.511	119.739	-2.11688	4.73929e-05	0.00578278	MALRD1	chr10	+	19048771	19790401	7781	protein_coding	MAM_and_LDL_receptor_class_A_domain_containing_1
ENSG00000229676	1.38778e-17	18.6466	-7.23085	4.77659e-05	0.00580261	ZNF492	chr19	+	22634324	22667670	4245	protein_coding	zinc_finger_protein_492
ENSG00000016402	1.0205	23.554	-4.37173	4.95961e-05	0.00597232	IL20RA	chr6	-	136999971	137045180	4730	protein_coding	interleukin_20_receptor_subunit_alpha
ENSG00000137571	1.0205	23.554	-4.37173	4.95961e-05	0.00597232	SLCO5A1	chr8	-	69667047	69835064	9992	protein_coding	solute_carrier_organic_anion_transporter_family_member_5A1
ENSG00000134759	1631.21	5355.94	-1.71512	5.06368e-05	0.00607113	ELP2	chr18	+	36129444	36180556	11068	protein_coding	elongator_acetyltransferase_complex_subunit_2
ENSG00000132746	84.5677	307.202	-1.8595	5.09168e-05	0.00607827	ALDH3B2	chr11	-	67662162	67681200	3235	protein_coding	aldehyde_dehydrogenase_3_family_member_B2
ENSG00000168350	321.964	1080.61	-1.74649	5.14196e-05	0.00611184	DEGS2	chr14	-	100143957	100160163	4466	protein_coding	delta(4)-desaturase_sphingolipid_2
ENSG00000138821	606.228	1992.4	-1.71638	5.70106e-05	0.00668989	SLC39A8	chr4	-	102251041	102431258	6480	protein_coding	solute_carrier_family_39_(zinc_transporter)_member_8
ENSG00000196427	30.5676	127.591	-2.05707	5.78889e-05	0.00673563	NBPF4	chr1	-	108223341	108244081	2586	protein_coding	neuroblastoma_breakpoint_family_member_4
ENSG00000019186	3.05822	32.3873	-3.35324	5.88889e-05	0.0068232	CYP24A1	chr20	-	54153449	54173973	3972	protein_coding	cytochrome_P450_family_24_subfamily_A_member_1
ENSG00000135116	6.11481	43.1836	-2.79551	6.40322e-05	0.00738808	HRK	chr12	-	116856144	116881441	6853	protein_coding	harakiri_BCL2_interacting_protein
ENSG00000080224	39.7375	156.054	-1.97017	6.56274e-05	0.00754059	EPHA6	chr3	+	96814581	97752460	6291	protein_coding	EPH_receptor_A6
ENSG00000164619	137.549	471.109	-1.77521	6.65574e-05	0.00761572	BMPER	chr7	+	33904911	34155872	5888	protein_coding	BMP_binding_endothelial_regulator
ENSG00000143578	239.436	794.998	-1.7308	7.00177e-05	0.00797854	CREB3L4	chr1	+	153967534	153974363	2904	protein_coding	cAMP_responsive_element_binding_protein_3-like_4
ENSG00000154654	787.587	2538.11	-1.68809	7.23458e-05	0.00820926	NCAM2	chr21	+	20998315	21543329	8380	protein_coding	neural_cell_adhesion_molecule_2
ENSG00000102359	14.2657	69.6836	-2.27846	7.26378e-05	0.00820926	SRPX2	chrX	+	100644218	100671299	2368	protein_coding	sushi-repeat_containing_protein_X-linked_2
ENSG00000140600	1.0205	22.5725	-4.31067	7.35111e-05	0.00827405	SH3GL3	chr15	+	83447228	83618743	3363	protein_coding	SH3-domain_GRB2-like_3
ENSG00000150337	19.3601	86.3688	-2.15037	7.87675e-05	0.00872327	FCGR1A	chr1	+	149782671	149792518	2998	protein_coding	Fc_fragment_of_IgG_high_affinity_Ia_receptor_(CD64)
ENSG00000188959	3.05822	31.4058	-3.30902	8.09767e-05	0.00886117	C9orf152	chr9	-	110190048	110208189	2947	protein_coding	chromosome_9_open_reading_frame_152
ENSG00000224652	8.15254	49.0725	-2.57164	8.25185e-05	0.00899419	LINC00885	chr3	+	196142636	196160890	1828	lincRNA	long_intergenic_non-protein_coding_RNA_885
ENSG00000026508	530.832	1697.96	-1.67725	8.59178e-05	0.00929125	CD44	chr11	+	35138870	35232402	10057	protein_coding	CD44_molecule_(Indian_blood_group)
ENSG00000170017	793.7	2517.5	-1.66517	8.91268e-05	0.00956817	ALCAM	chr3	+	105366909	105576900	7179	protein_coding	activated_leukocyte_cell_adhesion_molecule
ENSG00000273802	106.983	362.165	-1.75811	9.37424e-05	0.00994246	HIST1H2BG	chr6	-	26215159	26216692	1534	protein_coding	histone_cluster_1_H2bg
ENSG00000232677	8.15254	48.091	-2.54257	0.000103342	0.0109186	LINC00665	chr19	-	36313067	36331718	7201	lincRNA	long_intergenic_non-protein_coding_RNA_665
ENSG00000141665	11.2091	57.9058	-2.35639	0.000104403	0.0109469	FBXO15	chr18	-	74073353	74147865	6198	protein_coding	F-box_protein_15
ENSG00000119714	127.36	420.072	-1.72076	0.000108071	0.0112459	GPR68	chr14	-	91232532	91253925	3278	protein_coding	G_protein-coupled_receptor_68
ENSG00000080709	1.0205	21.591	-4.2469	0.000109596	0.0113191	KCNN2	chr5	+	114360945	114496500	3864	protein_coding	potassium_channel_calcium_activated_intermediate/small_conductance_subfamily_N_alpha_member_2
ENSG00000278876	1.0205	21.591	-4.2469	0.000109596	0.0113191	RP11-498C9.4	chr17	+	81862778	81863102	325	TEC	NA
ENSG00000159167	205.813	662.498	-1.68599	0.000111153	0.0114371	STC1	chr8	-	23841915	23854807	4149	protein_coding	stanniocalcin_1
ENSG00000069431	3.05822	29.4429	-3.21629	0.000111734	0.0114542	ABCC9	chr12	-	21797401	21941402	11421	protein_coding	ATP_binding_cassette_subfamily_C_member_9
ENSG00000157404	7.13367	44.1651	-2.60958	0.000118807	0.0120449	KIT	chr4	+	54657918	54740715	5563	protein_coding	v-kit_Hardy-Zuckerman_4_feline_sarcoma_viral_oncogene_homolog
ENSG00000137975	1.38778e-17	16.6836	-7.07151	0.000120499	0.0121717	CLCA2	chr1	+	86424086	86456558	4496	protein_coding	chloride_channel_accessory_2
ENSG00000135773	57.0582	201.202	-1.81593	0.000122056	0.0122394	CAPN9	chr1	+	230747384	230802003	2593	protein_coding	calpain_9
ENSG00000140526	2800.87	8598.75	-1.61821	0.00012282	0.0122713	ABHD2	chr15	+	89087459	89202360	10345	protein_coding	abhydrolase_domain_containing_2
ENSG00000129595	39.7375	148.202	-1.89575	0.000127011	0.0125988	EPB41L4A	chr5	-	112142441	112419316	8582	protein_coding	erythrocyte_membrane_protein_band_4.1_like_4A
ENSG00000166888	169.134	542.757	-1.68143	0.000127685	0.0126202	STAT6	chr12	-	57095408	57132139	7298	protein_coding	signal_transducer_and_activator_of_transcription_6_interleukin-4_induced
ENSG00000143995	104.945	345.48	-1.7178	0.000134291	0.0131787	MEIS1	chr2	+	66433452	66573869	10934	protein_coding	Meis_homeobox_1
ENSG00000242265	6.11481	40.2392	-2.69393	0.000137515	0.0134387	PEG10	chr7	+	94656325	94669695	6689	protein_coding	paternally_expressed_10
ENSG00000143365	4.07708	33.3688	-2.99534	0.000137915	0.0134387	RORC	chr1	-	151806071	151831872	6109	protein_coding	RAR-related_orphan_receptor_C
ENSG00000184564	218.039	687.035	-1.65524	0.000142159	0.0137069	SLITRK6	chr13	-	85792790	85799488	4318	protein_coding	SLIT_and_NTRK_like_family_member_6
ENSG00000226471	31.5865	121.702	-1.94185	0.00014346	0.0137841	CTA-292E10.6	chr22	+	28800683	28848559	1470	antisense	NA
ENSG00000177108	15.2846	68.7021	-2.15933	0.000146896	0.0139401	ZDHHC22	chr14	-	77131270	77142734	3862	protein_coding	zinc_finger_DHHC-type_containing_22
ENSG00000102313	10.1903	52.9984	-2.36483	0.000147018	0.0139401	ITIH6	chrX	-	54748899	54798240	5497	protein_coding	inter-alpha-trypsin_inhibitor_heavy_chain_family_member_6
ENSG00000254531	116.153	375.906	-1.6933	0.000151338	0.0141949	FLJ20021	chr4	+	101347780	101348883	790	lincRNA	uncharacterized_LOC90024
ENSG00000144218	26.4922	105.998	-1.99542	0.000153251	0.0142783	AFF3	chr2	-	99545419	100142739	12737	protein_coding	AF4/FMR2_family_member_3
ENSG00000260810	17.3224	74.591	-2.09857	0.000153781	0.0142783	CTD-2547L24.4	chr14	+	91258299	91259003	705	lincRNA	NA
ENSG00000254231	32.6054	123.665	-1.91928	0.000159186	0.0147306	CTD-2284J15.1	chr8	-	86333274	86343314	1673	processed_transcript	NA
ENSG00000124575	5.09594	36.3132	-2.80358	0.000159961	0.0147326	HIST1H1D	chr6	-	26234268	26234933	666	protein_coding	histone_cluster_1_H1d
ENSG00000196208	10143.9	30459.3	-1.58626	0.000160276	0.0147326	GREB1	chr2	+	11482341	11642788	12361	protein_coding	growth_regulation_by_estrogen_in_breast_cancer_1
ENSG00000125148	680.606	2067	-1.60247	0.000163468	0.0149101	MT2A	chr16	+	56608199	56609497	1299	protein_coding	metallothionein_2A
ENSG00000197977	962.832	2907.14	-1.59412	0.000164363	0.0149101	ELOVL2	chr6	-	10980759	11044314	3997	protein_coding	ELOVL_fatty_acid_elongase_2
ENSG00000184809	1.0205	20.6095	-4.18018	0.000164371	0.0149101	B3GALT5-AS1	chr21	-	39597147	39612821	2516	antisense	B3GALT5_antisense_RNA_1
ENSG00000129451	6.11481	39.2577	-2.65842	0.000178139	0.0159007	KLK10	chr19	-	51012739	51020175	3853	protein_coding	kallikrein_related_peptidase_10
ENSG00000100968	55.0205	188.443	-1.77382	0.000178174	0.0159007	NFATC4	chr14	+	24365673	24379604	8437	protein_coding	nuclear_factor_of_activated_T-cells_cytoplasmic_calcineurin-dependent_4
ENSG00000249364	49.9261	172.739	-1.78822	0.00019128	0.0168209	RP11-434D9.1	chr5	+	67379378	67805238	3250	lincRNA	NA
ENSG00000222014	28.5299	109.924	-1.9414	0.000192634	0.0168209	RAB6C	chr2	+	129979664	129982738	3075	protein_coding	RAB6C_member_RAS_oncogene_family
ENSG00000106688	38.7186	140.35	-1.85464	0.000193187	0.0168209	SLC1A1	chr9	+	4490444	4587469	3998	protein_coding	solute_carrier_family_1_(neuronal/epithelial_high_affinity_glutamate_transporter_system_Xag)_member_1
ENSG00000215478	1.38778e-17	15.7021	-6.98472	0.000193974	0.0168209	CES5AP1	chr22	-	23359603	23387731	1560	transcribed_unprocessed_pseudogene	carboxylesterase_5A_pseudogene_1
ENSG00000167785	71.3224	234.572	-1.71589	0.000196801	0.0170125	ZNF558	chr19	-	8806170	8832328	8184	protein_coding	zinc_finger_protein_558
ENSG00000064205	482.945	1443.76	-1.57965	0.000212908	0.0181287	WISP2	chr20	+	44714844	44728509	4981	protein_coding	WNT1_inducible_signaling_pathway_protein_2
ENSG00000167555	27.511	105.998	-1.94122	0.00021465	0.0181287	ZNF528	chr19	+	52397849	52418412	8530	protein_coding	zinc_finger_protein_528
ENSG00000073282	3.05822	27.4799	-3.11719	0.000214972	0.0181287	TP63	chr3	+	189631416	189897279	7454	protein_coding	tumor_protein_p63
ENSG00000178538	105.964	334.683	-1.65809	0.000225909	0.0189929	CA8	chr8	-	60187347	60281412	5783	protein_coding	carbonic_anhydrase_VIII
ENSG00000169031	6.11481	38.2762	-2.62201	0.000231229	0.019381	COL4A3	chr2	+	227164565	227314792	9124	protein_coding	collagen_type_IV_alpha_3_(Goodpasture_antigen)
ENSG00000145526	13.2469	59.8688	-2.16582	0.000236256	0.0197424	CDH18	chr5	-	19472951	20575873	4853	protein_coding	cadherin_18_type_2
ENSG00000164742	4653.17	13564.1	-1.54348	0.000238656	0.0197443	ADCY1	chr7	+	45574140	45723116	13530	protein_coding	adenylate_cyclase_1_(brain)
ENSG00000166025	467.662	1386.83	-1.568	0.000239859	0.0197443	AMOTL1	chr11	+	94706431	94876753	10035	protein_coding	angiomotin_like_1
ENSG00000107518	55.0205	183.535	-1.73578	0.000247151	0.0202355	ATRNL1	chr10	+	115093365	115948992	9824	protein_coding	attractin_like_1
ENSG00000180964	1.0205	19.6281	-4.11022	0.000248027	0.0202355	TCEAL8	chrX	-	103252995	103255203	1222	protein_coding	transcription_elongation_factor_A_(SII)-like_8
ENSG00000269155	1.0205	19.6281	-4.11022	0.000248027	0.0202355	RP3-431P23.5	chr6	+	167795530	167798248	2719	lincRNA	NA
ENSG00000163520	4.07708	31.4058	-2.90822	0.000252157	0.0204514	FBLN2	chr3	+	13549131	13638422	4812	protein_coding	fibulin_2
ENSG00000153234	150.794	462.276	-1.61539	0.000256701	0.0206982	NR4A2	chr2	-	156324432	156342348	3967	protein_coding	nuclear_receptor_subfamily_4_group_A_member_2
ENSG00000119508	57.0582	188.443	-1.72147	0.000260827	0.0209696	NR4A3	chr9	+	99821855	99866891	6314	protein_coding	nuclear_receptor_subfamily_4_group_A_member_3
ENSG00000275713	62.1526	203.165	-1.7068	0.000269328	0.0215275	HIST1H2BH	chr6	+	26251651	26253710	2060	protein_coding	histone_cluster_1_H2bh
ENSG00000151892	7790.27	22412.1	-1.52452	0.000280055	0.0223202	GFRA1	chr10	-	116056925	116273467	9678	protein_coding	GDNF_family_receptor_alpha_1
ENSG00000224903	12.228	55.9428	-2.18254	0.000281038	0.022334	AC005534.8	chr7	-	156654185	156657693	742	antisense	NA
ENSG00000198797	17.3224	70.6651	-2.0207	0.000284129	0.0225148	BRINP2	chr1	+	177171497	177282422	3953	protein_coding	bone_morphogenetic_protein/retinoic_acid_inducible_neural-specific_2
ENSG00000169851	56.0394	183.535	-1.70937	0.000298763	0.0234831	PCDH7	chr4	+	30720415	31146805	12249	protein_coding	protocadherin_7
ENSG00000152661	3.05822	26.4984	-3.06496	0.000299755	0.0234831	GJA1	chr6	+	121435692	121449727	3037	protein_coding	gap_junction_protein_alpha_1
ENSG00000173917	3.05822	26.4984	-3.06496	0.000299755	0.0234831	HOXB2	chr17	-	48540894	48544989	2336	protein_coding	homeobox_B2
ENSG00000160111	51.9639	171.758	-1.72243	0.000308854	0.0240592	CPAMD8	chr19	-	16892947	17026815	10199	protein_coding	C3_and_PZP-like_alpha-2-macroglobulin_domain_containing_8
ENSG00000205106	1.38778e-17	14.7206	-6.89237	0.000315208	0.0243478	DKFZp779M0652	chr11	+	45771432	45772358	649	lincRNA	uncharacterized_DKFZp779M0652
ENSG00000197888	1.38778e-17	14.7206	-6.89237	0.000315208	0.0243478	UGT2B17	chr4	-	68537184	68568527	2077	protein_coding	UDP_glucuronosyltransferase_2_family_polypeptide_B17
ENSG00000088881	31.5865	113.85	-1.84573	0.000319166	0.0245847	EBF4	chr20	+	2692878	2760108	3717	protein_coding	early_B-cell_factor_4
ENSG00000277159	52.9828	173.721	-1.71087	0.000327799	0.0251134	RP11-88E10.4	chr13	-	112602828	112606417	3590	lincRNA	NA
ENSG00000114270	60.1148	194.332	-1.69071	0.000327851	0.0251134	COL7A1	chr3	-	48564073	48595267	11071	protein_coding	collagen_type_VII_alpha_1
ENSG00000196593	2.03936	22.5725	-3.39172	0.000348534	0.0264735	ANKRD20A19P	chr13	-	23939557	23946782	2796	transcribed_unprocessed_pseudogene	ankyrin_repeat_domain_20_family_member_A19_pseudogene
ENSG00000104205	246.568	722.368	-1.55028	0.000349447	0.0264735	SGK3	chr8	+	66712418	66862022	6007	protein_coding	serum/glucocorticoid_regulated_kinase_family_member_3
ENSG00000259977	56.0394	180.591	-1.68605	0.000363318	0.0274489	AL121578.2	chrX	+	37906147	37949405	710	lincRNA	NA
ENSG00000235205	1.0205	18.6466	-4.0367	0.000376589	0.0281431	TATDN2P3	chr13	+	23243520	23247184	3665	processed_pseudogene	TatD_DNase_domain_containing_2_pseudogene_3
ENSG00000196668	1.0205	18.6466	-4.0367	0.000376589	0.0281431	LINC00173	chr12	+	116533422	116536518	2065	processed_transcript	long_intergenic_non-protein_coding_RNA_173
ENSG00000184659	1.0205	18.6466	-4.0367	0.000376589	0.0281431	FOXD4L4	chr9	+	65736555	65738784	2230	protein_coding	forkhead_box_D4-like_4
ENSG00000223523	50.945	165.869	-1.70064	0.000384966	0.0286914	AC079613.1	chr2	-	188598791	188839445	797	sense_overlapping	NA
ENSG00000163449	7.13367	39.2577	-2.44016	0.000404469	0.0299829	TMEM169	chr2	+	216081866	216102783	3628	protein_coding	transmembrane_protein_169
ENSG00000139211	233.323	674.276	-1.53052	0.000407531	0.0301289	AMIGO2	chr12	-	47075707	47079951	3956	protein_coding	adhesion_molecule_with_Ig-like_domain_2
ENSG00000280399	3.05822	25.5169	-3.01077	0.000419448	0.0308445	RP11-80P20.3	chr3	+	138482065	138485755	3691	TEC	NA
ENSG00000173706	72.3413	222.795	-1.62118	0.00043268	0.0316758	HEG1	chr3	-	124965710	125055958	9925	protein_coding	heart_development_protein_with_EGF-like_domains_1
ENSG00000163644	464.606	1315.18	-1.50094	0.000433049	0.0316758	PPM1K	chr4	-	88257620	88284769	11371	protein_coding	protein_phosphatase_Mg2+/Mn2+_dependent_1K
ENSG00000168675	246.568	703.72	-1.51256	0.000476845	0.0345131	LDLRAD4	chr18	+	13217498	13652755	16759	protein_coding	low_density_lipoprotein_receptor_class_A_domain_containing_4
ENSG00000150764	35.662	120.721	-1.75574	0.000487059	0.03516	DIXDC1	chr11	+	111927144	112022584	8509	protein_coding	DIX_domain_containing_1
ENSG00000217275	5.09594	32.3873	-2.63912	0.000495363	0.0356662	RP1-34B20.4	chr6	+	26202156	26202654	499	processed_pseudogene	NA
ENSG00000100033	29.5488	104.035	-1.81165	0.000499773	0.03589	PRODH	chr22	-	18912777	18936553	8776	protein_coding	proline_dehydrogenase_(oxidase)_1
ENSG00000169218	1.38778e-17	13.7392	-6.7937	0.000517265	0.036481	RSPO1	chr1	-	37611350	37634923	3089	protein_coding	R-spondin_1
ENSG00000170965	1.38778e-17	13.7392	-6.7937	0.000517265	0.036481	PLAC1	chrX	-	134565838	134764322	1916	protein_coding	placenta_specific_1
ENSG00000283075	1.38778e-17	13.7392	-6.7937	0.000517265	0.036481	RP11-124N19.4	chr13	+	22931537	22931999	463	lincRNA	NA
ENSG00000156968	1.38778e-17	13.7392	-6.7937	0.000517265	0.036481	MPV17L	chr16	+	15395754	15413268	6009	protein_coding	MPV17_mitochondrial_membrane_protein-like
ENSG00000184388	1.38778e-17	13.7392	-6.7937	0.000517265	0.036481	PABPC1L2B	chrX	+	73003517	73005713	2197	protein_coding	poly(A)_binding_protein_cytoplasmic_1-like_2B
ENSG00000124302	39.7375	130.535	-1.71279	0.000537329	0.0377995	CHST8	chr19	+	33621955	33773509	3052	protein_coding	carbohydrate_(N-acetylgalactosamine_4-0)_sulfotransferase_8
ENSG00000234869	42.7941	139.369	-1.70058	0.000549512	0.0385581	RP3-439F8.1	chr22	+	46541495	46548196	2949	antisense	NA
ENSG00000277224	15.2846	60.8503	-1.98458	0.000558249	0.0388744	HIST1H2BF	chr6	+	26199520	26200715	1196	protein_coding	histone_cluster_1_H2bf
ENSG00000130653	189.511	538.831	-1.50695	0.000568037	0.0394564	PNPLA7	chr9	-	137459953	137550534	9976	protein_coding	patatin_like_phospholipase_domain_containing_7
ENSG00000224189	14.2657	57.9058	-2.01188	0.000573157	0.039712	HAGLR	chr2	-	176173195	176188958	4851	antisense	HOXD_antisense_growth-associated_long_non-coding_RNA
ENSG00000245573	1.0205	17.6651	-3.95923	0.000575412	0.0397684	BDNF-AS	chr11	+	27506838	27698174	3726	antisense	BDNF_antisense_RNA
ENSG00000262223	23.4356	86.3688	-1.87635	0.000580014	0.0398945	RP11-1055B8.3	chr17	-	81376001	81385360	1078	lincRNA	NA
ENSG00000115221	80.4922	241.443	-1.58331	0.000580131	0.0398945	ITGB6	chr2	-	160099666	160271888	6357	protein_coding	integrin_subunit_beta_6
ENSG00000232400	4.07708	27.4799	-2.71639	0.000636793	0.0424159	RAD17P1	chr7	-	16864267	16866308	2042	processed_pseudogene	RAD17_checkpoint_clamp_loader_component_pseudogene_1
ENSG00000174788	8.15254	40.2392	-2.28614	0.000660415	0.0437779	PCP2	chr19	-	7631611	7633748	799	protein_coding	Purkinje_cell_protein_2
ENSG00000138642	136.53	388.665	-1.50848	0.000678755	0.0447784	HERC6	chr4	+	88378739	88443111	5793	protein_coding	HECT_and_RLD_domain_containing_E3_ubiquitin_protein_ligase_family_member_6
ENSG00000203697	67.2469	201.202	-1.57937	0.000683479	0.0449451	CAPN8	chr1	-	223538007	223665734	5192	protein_coding	calpain_8
ENSG00000205978	55.0205	167.832	-1.60683	0.000716849	0.0468432	NYNRIN	chr14	+	24398786	24419288	7955	protein_coding	NYN_domain_and_retroviral_integrase_containing
ENSG00000178685	44.8318	141.332	-1.65382	0.000724588	0.047237	PARP10	chr8	-	143977153	144012772	6033	protein_coding	poly(ADP-ribose)_polymerase_family_member_10
ENSG00000156113	2.03936	20.6095	-3.26123	0.000739506	0.04787	KCNMA1	chr10	-	76869601	77638595	19248	protein_coding	potassium_channel_calcium_activated_large_conductance_subfamily_M_alpha_member_1
ENSG00000182348	2.03936	20.6095	-3.26123	0.000739506	0.04787	ZNF804B	chr7	+	88759368	89337057	4685	protein_coding	zinc_finger_protein_804B
ENSG00000168026	32.6054	107.961	-1.72357	0.000774571	0.0499055	TTC21A	chr3	+	39107704	39138903	7677	protein_coding	tetratricopeptide_repeat_domain_21A

## Sheet: Sheet 2-MEG3-OE Up
ID	MEG3_OE	MCF7	log2FoldChange	pvalue	padj	GeneName	Chrom	Strand	Start	End	GeneLength	GeneType	GeneDescription
ENSG00000214548	37312	6.86879	12.381	3.22579e-69	8.89544e-65	MEG3	chr14	+	100779410	100861031	15769	lincRNA	maternally_expressed_3_(non-protein_coding)
ENSG00000229425	1240.98	5.88731	7.68912	2.49853e-33	1.72248e-29	AJ006998.2	chr21	-	15370500	15627342	8941	lincRNA	NA
ENSG00000163017	866.04	13.7392	5.96505	1.79376e-25	9.89297e-22	ACTG2	chr2	+	73892314	73919865	3811	protein_coding	actin_gamma_2_smooth_muscle_enteric
ENSG00000163273	401.436	3.92434	6.63123	2.7392e-23	1.25894e-19	NPPC	chr2	-	231921820	231926403	1071	protein_coding	natriuretic_peptide_C
ENSG00000138829	1474.3	54.9614	4.74228	4.16502e-21	1.64078e-17	FBN2	chr5	-	128257909	128659185	13196	protein_coding	fibrillin_2
ENSG00000182168	929.21	36.3132	4.67261	6.91747e-20	2.38445e-16	UNC5C	chr4	-	95162504	95549206	10685	protein_coding	unc-5_netrin_receptor_C
ENSG00000128422	422.832	31.4058	3.7456	1.19117e-13	1.82488e-10	KRT17	chr17	-	41619437	41624842	2537	protein_coding	keratin_17_type_I
ENSG00000171992	798.795	77.5354	3.36277	1.01506e-12	1.1663e-09	SYNPO	chr5	+	150601080	150659220	10258	protein_coding	synaptopodin
ENSG00000184254	582.794	70.6651	3.04164	1.14559e-10	8.77522e-08	ALDH1A3	chr15	+	100877714	100916626	5772	protein_coding	aldehyde_dehydrogenase_1_family_member_A3
ENSG00000177335	76.4167	2.94285	4.64018	7.64727e-10	4.79275e-07	C8orf31	chr8	+	143039209	143059942	2929	processed_transcript	chromosome_8_open_reading_frame_31
ENSG00000127831	136.53	11.7762	3.52115	1.29911e-09	7.62216e-07	VIL1	chr2	+	218419092	218453295	6920	protein_coding	villin_1
ENSG00000271474	72.3413	3.92434	4.16096	7.94879e-09	3.84554e-06	RP11-710C12.1	chr4	+	95549129	95552457	3329	antisense	NA
ENSG00000008517	255.738	36.3132	2.81177	1.13874e-08	5.23363e-06	IL32	chr16	+	3065297	3082192	3209	protein_coding	interleukin_32
ENSG00000069482	727.474	120.721	2.58996	1.2077e-08	5.45961e-06	GAL	chr11	+	68683779	68691175	1300	protein_coding	galanin/GMAP_prepropeptide
ENSG00000134013	752.946	126.609	2.57096	1.25516e-08	5.58262e-06	LOXL2	chr8	-	23297189	23425328	5707	protein_coding	lysyl_oxidase_like_2
ENSG00000136717	246.568	35.3318	2.79851	1.53227e-08	6.60219e-06	BIN1	chr2	-	127048027	127107355	6929	protein_coding	bridging_integrator_1
ENSG00000177469	1264.42	235.554	2.42371	4.14702e-08	1.68174e-05	PTRF	chr17	-	42402452	42423517	3828	protein_coding	polymerase_I_and_transcript_release_factor
ENSG00000138772	2017.36	383.757	2.39382	4.67883e-08	1.84319e-05	ANXA3	chr4	+	78551519	78610451	5123	protein_coding	annexin_A3
ENSG00000137868	372.908	62.8132	2.56725	4.97178e-08	1.90419e-05	STRA6	chr15	-	74179466	74212267	7690	protein_coding	stimulated_by_retinoic_acid_6
ENSG00000259583	86.6054	7.85027	3.44262	5.49278e-08	2.04688e-05	RP11-66B24.4	chr15	-	100892859	100919283	6792	antisense	NA
ENSG00000237988	35.662	1.38778e-17	8.16155	5.79163e-08	2.09123e-05	OR2I1P	chr6	+	29553219	29554166	948	unprocessed_pseudogene	olfactory_receptor_family_2_subfamily_I_member_1_pseudogene
ENSG00000172164	101.888	10.7947	3.22352	5.83932e-08	2.09123e-05	SNTB1	chr8	-	120535745	120813273	6747	protein_coding	syntrophin_beta_1_(dystrophin-associated_protein_A1_59kDa_basic_component_1)
ENSG00000272808	504.342	90.2947	2.48002	6.28188e-08	2.19277e-05	RP11-66B24.7	chr15	+	100849831	100865457	5068	processed_transcript	NA
ENSG00000196878	1946.04	382.776	2.34558	8.23641e-08	2.7039e-05	LAMB3	chr1	-	209614870	209652466	4688	protein_coding	laminin_subunit_beta_3
ENSG00000118257	204.794	32.3873	2.65592	9.62411e-08	3.12229e-05	NRP2	chr2	+	205681990	205798133	13896	protein_coding	neuropilin_2
ENSG00000110042	698.945	141.332	2.30506	2.54779e-07	7.55462e-05	DTX4	chr11	+	59171430	59208587	6072	protein_coding	deltex_4_E3_ubiquitin_ligase
ENSG00000233725	210.907	36.3132	2.53387	2.6418e-07	7.75002e-05	LINC00284	chr13	+	43908669	44030461	5160	lincRNA	long_intergenic_non-protein_coding_RNA_284
ENSG00000172478	105.964	13.7392	2.93566	2.9659e-07	8.51955e-05	C2orf54	chr2	-	240886048	240896889	2772	protein_coding	chromosome_2_open_reading_frame_54
ENSG00000162390	258.794	47.1095	2.45453	3.22644e-07	9.07882e-05	ACOT11	chr1	+	54542257	54639192	9768	protein_coding	acyl-CoA_thioesterase_11
ENSG00000136205	3496.76	761.628	2.19867	3.58659e-07	9.99029e-05	TNS3	chr7	-	47275154	47582558	11797	protein_coding	tensin_3
ENSG00000092929	3457.02	761.628	2.18218	4.32556e-07	0.000116943	UNC13D	chr17	-	75827225	75844717	7752	protein_coding	unc-13_homolog_D_(C._elegans)
ENSG00000135480	234.341	43.1836	2.43659	4.96881e-07	0.000129264	KRT7	chr12	+	52232520	52252186	4093	protein_coding	keratin_7_type_II
ENSG00000204131	138.568	22.5725	2.61117	5.64551e-07	0.000144149	NHSL2	chrX	+	71910818	72161750	17702	protein_coding	NHS_like_2
ENSG00000006534	742.757	161.943	2.19652	7.72287e-07	0.000190148	ALDH3B1	chr11	+	68008578	68029282	6626	protein_coding	aldehyde_dehydrogenase_3_family_member_B1
ENSG00000115380	591.964	128.572	2.20181	8.57786e-07	0.00020933	EFEMP1	chr2	-	55865967	55924139	3962	protein_coding	EGF_containing_fibulin-like_extracellular_matrix_protein_1
ENSG00000168487	1515.06	345.48	2.13229	9.38739e-07	0.000223161	BMP1	chr8	+	22164736	22212326	7471	protein_coding	bone_morphogenetic_protein_1
ENSG00000153294	194.605	36.3132	2.41788	9.56358e-07	0.000225406	ADGRF4	chr6	+	47685864	47722021	3391	protein_coding	adhesion_G_protein-coupled_receptor_F4
ENSG00000005001	2612.38	604.591	2.1111	9.86408e-07	0.000230519	PRSS22	chr16	-	2852727	2858170	2387	protein_coding	protease_serine_22
ENSG00000160326	1090.19	247.332	2.13949	1.03464e-06	0.000239759	SLC2A6	chr9	-	133471095	133479137	3540	protein_coding	solute_carrier_family_2_(facilitated_glucose_transporter)_member_6
ENSG00000171004	696.908	155.072	2.1671	1.09647e-06	0.000251968	HS6ST2	chrX	-	132626016	132961395	4948	protein_coding	heparan_sulfate_6-O-sulfotransferase_2
ENSG00000162458	1236.91	288.554	2.09934	1.45046e-06	0.000317443	FBLIM1	chr1	+	15756607	15786594	4716	protein_coding	filamin_binding_LIM_protein_1
ENSG00000116016	4678.65	1149.31	2.0252	2.19496e-06	0.000465647	EPAS1	chr2	+	46293667	46386703	7302	protein_coding	endothelial_PAS_domain_protein_1
ENSG00000103642	3609.85	883.331	2.03076	2.19517e-06	0.000465647	LACTB	chr15	+	63121800	63142061	3972	protein_coding	lactamase_beta
ENSG00000162496	948.568	229.665	2.04561	3.10823e-06	0.000647384	DHRS3	chr1	-	12567910	12617731	3036	protein_coding	dehydrogenase/reductase_(SDR_family)_member_3
ENSG00000237864	25.4733	1.38778e-17	7.67814	3.60565e-06	0.000736514	LINC00322	chr21	-	43322417	43332039	699	lincRNA	long_intergenic_non-protein_coding_RNA_322
ENSG00000196188	25.4733	1.38778e-17	7.67814	3.60565e-06	0.000736514	CTSE	chr1	-	206009264	206023909	2671	protein_coding	cathepsin_E
ENSG00000105825	683.662	166.85	2.0339	4.28958e-06	0.000838932	TFPI2	chr7	-	93885397	93890991	2663	protein_coding	tissue_factor_pathway_inhibitor_2
ENSG00000175874	275.096	62.8132	2.12854	5.727e-06	0.00108916	CREG2	chr2	-	101345551	101387595	7150	protein_coding	cellular_repressor_of_E1A-stimulated_genes_2
ENSG00000144824	189.511	41.2206	2.19736	6.54494e-06	0.00121948	PHLDB2	chr3	+	111732497	111976517	12109	protein_coding	pleckstrin_homology-like_domain_family_B_member_2
ENSG00000158055	335.209	80.4799	2.05663	7.05654e-06	0.00128868	GRHL3	chr1	+	24319322	24364482	3940	protein_coding	grainyhead-like_transcription_factor_3
ENSG00000073464	95.7752	16.6836	2.51218	7.25603e-06	0.0013164	CLCN4	chrX	+	10156945	10237660	6789	protein_coding	chloride_channel_voltage-sensitive_4
ENSG00000115963	1904.27	504.48	1.9161	8.238e-06	0.00143034	RND3	chr2	-	150468195	150539011	3594	protein_coding	Rho_family_GTPase_3
ENSG00000142798	3477.4	942.22	1.88373	9.95313e-06	0.00168385	HSPG2	chr1	-	21822245	21937297	17684	protein_coding	heparan_sulfate_proteoglycan_2
ENSG00000180611	2240.49	602.628	1.89425	1.00903e-05	0.00169664	MB21D2	chr3	-	192796815	192918161	3368	protein_coding	Mab-21_domain_containing_2
ENSG00000148468	168.115	37.2947	2.16858	1.04646e-05	0.00174892	FAM171A1	chr10	-	15211643	15371062	3955	protein_coding	family_with_sequence_similarity_171_member_A1
ENSG00000170382	237.398	55.9428	2.08277	1.10743e-05	0.00180701	LRRN2	chr1	-	204617170	204685733	5681	protein_coding	leucine_rich_repeat_neuronal_2
ENSG00000132031	395.323	100.109	1.98008	1.2129e-05	0.00196244	MATN3	chr2	-	19992111	20012694	3118	protein_coding	matrilin_3
ENSG00000109654	760.078	201.202	1.91683	1.21692e-05	0.00196244	TRIM2	chr4	+	153152342	153339320	9425	protein_coding	tripartite_motif_containing_2
ENSG00000222009	22.4167	1.38778e-17	7.49467	1.26863e-05	0.00201056	BTBD19	chr1	+	44808482	44815585	3520	protein_coding	BTB_(POZ)_domain_containing_19
ENSG00000166897	183.398	42.2021	2.11624	1.35498e-05	0.002123	ELFN2	chr22	-	37367960	37427470	8782	protein_coding	extracellular_leucine-rich_repeat_and_fibronectin_type_III_domain_containing_2
ENSG00000142156	972.002	262.054	1.89058	1.37697e-05	0.00213356	COL6A1	chr21	+	45981737	46005050	5343	protein_coding	collagen_type_VI_alpha_1
ENSG00000198108	68.2658	10.7947	2.64663	1.59963e-05	0.00239736	CHSY3	chr5	+	129904472	130186634	3938	protein_coding	chondroitin_sulfate_synthase_3
ENSG00000112902	1224.68	338.609	1.85432	1.79471e-05	0.0026325	SEMA5A	chr5	-	9035026	9546075	12097	protein_coding	sema_domain_seven_thrombospondin_repeats_(type_1_and_type_1-like)_transmembrane_domain_(TM)_and_short_cytoplasmic_domain_(semaphorin)_5A
ENSG00000127990	92.7186	17.6651	2.38358	1.84866e-05	0.00269728	SGCE	chr7	-	94585230	94656209	2547	protein_coding	sarcoglycan_epsilon
ENSG00000179776	21.3978	1.38778e-17	7.42794	1.95811e-05	0.00281233	CDH5	chr16	+	66366622	66404786	5972	protein_coding	cadherin_5_type_2_(vascular_endothelium)
ENSG00000176049	59.096	8.83176	2.72477	2.1119e-05	0.00298655	JAKMIP2	chr5	-	147585439	147782848	9275	protein_coding	janus_kinase_and_microtubule_interacting_protein_2
ENSG00000196126	2202.8	628.146	1.80995	2.29346e-05	0.00317131	HLA-DRB1	chr6	-	32552990	32589848	1304	protein_coding	major_histocompatibility_complex_class_II_DR_beta_1
ENSG00000254416	591.964	161.943	1.8692	2.30095e-05	0.00317131	RP11-347E10.1	chr11	+	110355130	110406400	781	lincRNA	NA
ENSG00000102901	3968.49	1141.46	1.7976	2.32494e-05	0.00317388	CENPT	chr16	-	67828157	67847811	5539	protein_coding	centromere_protein_T
ENSG00000243566	1605.74	456.387	1.81462	2.34559e-05	0.0031863	UPK3B	chr7	+	76510428	76516521	2660	protein_coding	uroplakin_3B
ENSG00000066468	1019.89	288.554	1.82104	2.55558e-05	0.00343769	FGFR2	chr10	-	121478334	121598458	7486	protein_coding	fibroblast_growth_factor_receptor_2
ENSG00000260852	840.568	239.48	1.81091	3.11153e-05	0.00400951	FBXL19-AS1	chr16	-	30919319	30923269	3951	antisense	FBXL19_antisense_RNA_1_(head_to_head)
ENSG00000144199	185.436	47.1095	1.97392	4.17391e-05	0.00520813	FAHD2B	chr2	-	97083583	97094882	2662	protein_coding	fumarylacetoacetate_hydrolase_domain_containing_2B
ENSG00000204616	98.8318	22.5725	2.12415	5.25822e-05	0.0062232	TRIM31	chr6	-	30102897	30113106	3535	protein_coding	tripartite_motif_containing_31
ENSG00000134198	39.7375	4.90582	2.98566	5.36474e-05	0.00632214	TSPAN2	chr1	-	115048011	115089500	3410	protein_coding	tetraspanin_2
ENSG00000168135	68.2658	12.7577	2.40816	5.74146e-05	0.00670874	KCNJ4	chr22	-	38426327	38455199	2065	protein_coding	potassium_channel_inwardly_rectifying_subfamily_J_member_4
ENSG00000100678	18.3412	1.38778e-17	7.20694	7.55368e-05	0.00843321	SLC8A3	chr14	-	70044217	70189070	8444	protein_coding	solute_carrier_family_8_(sodium/calcium_exchanger)_member_3
ENSG00000224247	18.3412	1.38778e-17	7.20694	7.55368e-05	0.00843321	AJ009632.3	chr21	-	15493932	15496124	1376	lincRNA	NA
ENSG00000074657	189.511	51.0354	1.89008	7.82987e-05	0.00870631	ZNF532	chr18	+	58862600	58986480	11951	protein_coding	zinc_finger_protein_532
ENSG00000137267	685.7	208.072	1.71988	7.99528e-05	0.00880707	TUBB2A	chr6	-	3153669	3157526	1727	protein_coding	tubulin_beta_2A_class_IIa
ENSG00000172159	230.266	63.7947	1.84971	8.0163e-05	0.00880707	FRMD3	chr9	-	83242990	83538546	6486	protein_coding	FERM_domain_containing_3
ENSG00000169213	381.058	111.887	1.7668	8.34828e-05	0.00906347	RAB3B	chr1	-	51907956	51990764	12844	protein_coding	RAB3B_member_RAS_oncogene_family
ENSG00000166831	130.417	33.3688	1.96246	8.93745e-05	0.00956817	RBPMS2	chr15	-	64739892	64775587	2101	protein_coding	RNA_binding_protein_with_multiple_splicing_2
ENSG00000171551	97.813	23.554	2.04814	8.95194e-05	0.00956817	ECEL1	chr2	-	232479827	232487828	2972	protein_coding	endothelin_converting_enzyme-like_1
ENSG00000125089	44.8318	6.86879	2.68402	9.34767e-05	0.00994246	SH3TC1	chr4	+	8182072	8241803	10593	protein_coding	SH3_domain_and_tetratricopeptide_repeats_1
ENSG00000174099	58.0771	10.7947	2.41389	0.000104403	0.0109469	MSRB3	chr12	+	65278643	65488244	5791	protein_coding	methionine_sulfoxide_reductase_B3
ENSG00000229391	202.756	56.9243	1.8303	0.000107704	0.0112459	HLA-DRB6	chr6	-	32552713	32560022	1326	transcribed_unprocessed_pseudogene	major_histocompatibility_complex_class_II_DR_beta_6_(pseudogene)
ENSG00000099250	4050	1306.35	1.63229	0.000112398	0.0114796	NRP1	chr10	-	33177492	33336262	11522	protein_coding	neuropilin_1
ENSG00000136167	644.945	201.202	1.6799	0.00011711	0.0119167	LCP1	chr13	-	46125920	46211871	5061	protein_coding	lymphocyte_cytosolic_protein_1_(L-plastin)
ENSG00000101298	36.6809	4.90582	2.87056	0.000121298	0.0122077	SNPH	chr20	+	1266316	1309328	5574	protein_coding	syntaphilin
ENSG00000101115	718.304	225.739	1.66938	0.000125629	0.0125067	SALL4	chr20	-	51782331	51802520	5772	protein_coding	spalt-like_transcription_factor_4
ENSG00000242732	396.341	120.721	1.71401	0.000128926	0.0126974	RGAG4	chrX	-	72127110	72131901	4779	protein_coding	retrotransposon_gag_domain_containing_4
ENSG00000198910	2669.44	872.535	1.61311	0.000141082	0.0136586	L1CAM	chrX	-	153861514	153909223	7423	protein_coding	L1_cell_adhesion_molecule
ENSG00000102904	116.153	30.4243	1.92827	0.000141163	0.0136586	TSNAXIP1	chr16	+	67806765	67832148	3852	protein_coding	translin-associated_factor_X_interacting_protein_1
ENSG00000107438	2929.25	961.85	1.60652	0.000146556	0.0139401	PDLIM1	chr10	-	95237572	95291024	2239	protein_coding	PDZ_and_LIM_domain_1
ENSG00000125775	93.7375	23.554	1.98682	0.000147105	0.0139401	SDCBP2	chr20	-	1309909	1329239	2653	protein_coding	syndecan_binding_protein_2
ENSG00000125398	866.04	277.758	1.64016	0.000148163	0.0139923	SOX9	chr17	+	72121020	72126420	3935	protein_coding	SRY-box_9
ENSG00000076356	331.134	101.091	1.71049	0.000149603	0.0140801	PLXNA2	chr1	-	208022242	208244320	13781	protein_coding	plexin_A2
ENSG00000145685	1495.7	487.794	1.61622	0.00015341	0.0142783	LHFPL2	chr5	-	78485215	78770021	7977	protein_coding	lipoma_HMGIC_fusion_partner-like_2
ENSG00000102024	84.5677	19.6281	2.10002	0.00016141	0.0147875	PLS3	chrX	+	115561174	115650861	4099	protein_coding	plastin_3
ENSG00000115295	175.247	50.054	1.80521	0.000166145	0.0150217	CLIP4	chr2	+	29097705	29189643	7775	protein_coding	CAP-Gly_domain_containing_linker_protein_family_member_4
ENSG00000132170	1112.61	363.146	1.61498	0.000167717	0.0151143	PPARG	chr3	+	12287368	12434356	4046	protein_coding	peroxisome_proliferator-activated_receptor_gamma
ENSG00000101160	452.379	143.295	1.65767	0.000176656	0.0158679	CTSZ	chr20	-	58995185	59007247	2038	protein_coding	cathepsin_Z
ENSG00000196924	90499	30467.1	1.57064	0.000183462	0.0163198	FLNA	chrX	-	154348524	154374638	10585	protein_coding	filamin_A
ENSG00000189127	346.417	107.961	1.68082	0.000187184	0.0165752	ANKRD34B	chr5	-	80556755	80570488	4024	protein_coding	ankyrin_repeat_domain_34B
ENSG00000135318	224.153	66.7391	1.74594	0.000187535	0.0165752	NT5E	chr6	+	85449584	85495791	4533	protein_coding	5'-nucleotidase_ecto_(CD73)
ENSG00000173175	1586.38	527.054	1.58948	0.000191753	0.0168209	ADCY5	chr3	-	123282296	123449758	8873	protein_coding	adenylate_cyclase_5
ENSG00000145936	16.3035	1.38778e-17	7.03824	0.000193974	0.0168209	KCNMB1	chr5	-	170374671	170389677	6079	protein_coding	potassium_channel_subfamily_M_regulatory_beta_subunit_1
ENSG00000213937	1557.85	520.183	1.58223	0.000203659	0.0175503	CLDN9	chr16	+	3012456	3014505	2050	protein_coding	claudin_9
ENSG00000102048	240.455	72.628	1.7254	0.000206502	0.0177399	ASB9	chrX	-	15235288	15270467	2363	protein_coding	ankyrin_repeat_and_SOCS_box_containing_9
ENSG00000151715	384.115	121.702	1.65715	0.00021053	0.0180298	TMEM45B	chr11	+	129815819	129860003	3027	protein_coding	transmembrane_protein_45B
ENSG00000164236	87.6243	21.591	2.0145	0.000214066	0.0181287	ANKRD33B	chr5	+	10564330	10657816	9783	protein_coding	ankyrin_repeat_domain_33B
ENSG00000163898	102.907	27.4799	1.9	0.000214792	0.0181287	LIPH	chr3	-	185506262	185552613	4122	protein_coding	lipase_member_H
ENSG00000173930	108.002	29.4429	1.87052	0.000238795	0.0197443	SLCO4C1	chr5	-	102233986	102296549	5334	protein_coding	solute_carrier_organic_anion_transporter_family_member_4C1
ENSG00000169896	108.002	29.4429	1.87052	0.000238795	0.0197443	ITGAM	chr16	+	31259990	31332892	5665	protein_coding	integrin_subunit_alpha_M
ENSG00000153814	104.945	28.4614	1.87785	0.000239681	0.0197443	JAZF1	chr7	-	27830573	28180743	4020	protein_coding	JAZF_zinc_finger_1
ENSG00000105855	335.209	106.98	1.64655	0.000251774	0.0204514	ITGB8	chr7	+	20330702	20415754	15156	protein_coding	integrin_subunit_beta_8
ENSG00000069011	849.738	284.628	1.57751	0.000256676	0.0206982	PITX1	chr5	-	135027735	135034813	3511	protein_coding	paired-like_homeodomain_1
ENSG00000140465	46.8695	8.83176	2.39115	0.000266845	0.021391	CYP1A1	chr15	-	74719542	74725610	3435	protein_coding	cytochrome_P450_family_1_subfamily_A_member_1
ENSG00000151612	432.002	142.313	1.6011	0.00028733	0.0227032	ZNF827	chr4	-	145757627	145938635	8433	protein_coding	zinc_finger_protein_827
ENSG00000154237	450.342	149.184	1.5931	0.000304455	0.0237837	LRRK1	chr15	+	100919215	101078254	17600	protein_coding	leucine-rich_repeat_kinase_1
ENSG00000185215	1410.12	485.831	1.53704	0.000311593	0.0242042	TNFAIP2	chr14	+	103123442	103137439	5029	protein_coding	TNF_alpha_induced_protein_2
ENSG00000156127	1054.53	363.146	1.53764	0.000332162	0.0253731	BATF	chr14	+	75522425	75547015	980	protein_coding	basic_leucine_zipper_transcription_factor_ATF-like
ENSG00000104856	492.115	164.887	1.57677	0.000334361	0.0254706	RELB	chr19	+	45001430	45038198	3035	protein_coding	v-rel_avian_reticuloendotheliosis_viral_oncogene_homolog_B
ENSG00000152804	446.266	150.165	1.57054	0.000367503	0.0276892	HHEX	chr10	+	92689951	92695646	2525	protein_coding	hematopoietically_expressed_homeobox
ENSG00000170523	142.643	43.1836	1.72088	0.000396901	0.0295012	KRT83	chr12	-	52314301	52321398	1875	protein_coding	keratin_83_type_II
ENSG00000153208	162.002	50.054	1.69191	0.000418886	0.0308445	MERTK	chr2	+	111898479	112029561	4700	protein_coding	MER_proto-oncogene_tyrosine_kinase
ENSG00000160161	548.153	189.424	1.53232	0.000437225	0.0318966	CILP2	chr19	+	19538248	19546659	4360	protein_coding	cartilage_intermediate_layer_protein_2
ENSG00000011201	82.5299	21.591	1.92821	0.000470989	0.0341789	ANOS1	chrX	-	8528874	8732187	7132	protein_coding	anosmin_1
ENSG00000107719	61.1337	14.7206	2.04469	0.000558249	0.0388744	PALD1	chr10	+	70478821	70568449	4555	protein_coding	phosphatase_domain_containing_paladin_1
ENSG00000186832	72.3413	18.6466	1.94861	0.000584284	0.0399751	KRT16	chr17	-	41609778	41615899	2475	protein_coding	keratin_16_type_I
ENSG00000176092	96.7941	28.4614	1.76135	0.000585652	0.0399751	AIM1L	chr1	-	26321859	26354130	5871	protein_coding	absent_in_melanoma_1-like
ENSG00000035664	279.172	95.2021	1.55081	0.000607084	0.0410317	DAPK2	chr15	-	63907036	64072033	13612	protein_coding	death-associated_protein_kinase_2
ENSG00000176399	142.643	45.1466	1.65693	0.000618569	0.0416086	DMRTA1	chr9	+	22446841	22455740	5569	protein_coding	DMRT-like_family_A1
ENSG00000078804	318.907	109.924	1.53553	0.000621129	0.0416746	TP53INP2	chr20	+	34704290	34713439	4228	protein_coding	tumor_protein_p53_inducible_nuclear_protein_2
ENSG00000138347	28.5299	3.92434	2.82239	0.000636793	0.0424159	MYPN	chr10	+	68106117	68212017	7060	protein_coding	myopalladin
ENSG00000139915	115.134	35.3318	1.70066	0.000662374	0.0438024	MDGA2	chr14	-	46839629	47674954	8226	protein_coding	MAM_domain_containing_glycosylphosphatidylinositol_anchor_2
ENSG00000137825	240.455	82.4428	1.54283	0.000727413	0.0473093	ITPKA	chr15	+	41493393	41503551	2092	protein_coding	inositol-trisphosphate_3-kinase_A

## Sheet: Sheet 3-MEG3-KD Down
ID	MEG3_KD	MCF10A	log2FoldChange	pvalue	padj	GeneName	Chrom	Strand	Start	End	GeneLength	GeneType	GeneDescription
ENSG00000257315	11.0086	535.585	-5.58847	5.16343e-22	3.1049e-18	ZBED6	chr1	+	203796309	203800558	4250	protein_coding	zinc_finger_BED-type_containing_6
ENSG00000080200	15.0117	537.583	-5.15071	2.27746e-20	9.12994e-17	CRYBG3	chr3	+	97822040	97944963	10929	protein_coding	crystallin_beta-gamma_domain_containing_3
ENSG00000112972	202.157	4088.83	-4.33729	1.04364e-19	3.5861e-16	HMGCS1	chr5	-	43289395	43313512	4702	protein_coding	3-hydroxy-3-methylglutaryl-CoA_synthase_1
ENSG00000113810	283.219	4765.31	-4.07198	4.44763e-18	1.33723e-14	SMC4	chr3	+	160399274	160434962	8457	protein_coding	structural_maintenance_of_chromosomes_4
ENSG00000229807	294.228	4796.28	-4.02633	8.65525e-18	2.31316e-14	XIST	chrX	-	73820651	73852753	19931	lincRNA	X_inactive_specific_transcript_(non-protein_coding)
ENSG00000243232	5.00394	211.836	-5.36901	1.28662e-16	3.09471e-13	PCDHAC2	chr5	+	140966235	141012344	6318	protein_coding	protocadherin_alpha_subfamily_C_2
ENSG00000188211	27.021	517.599	-4.25337	2.25396e-16	4.92859e-13	NCR3LG1	chr11	+	17351726	17377341	6438	protein_coding	natural_killer_cell_cytotoxicity_receptor_3_ligand_1
ENSG00000198146	73.0567	1095.15	-3.90367	5.79942e-16	1.16245e-12	ZNF770	chr15	-	34978341	34988287	5439	protein_coding	zinc_finger_protein_770
ENSG00000136231	30.0233	501.611	-4.05678	2.18023e-15	4.03393e-12	IGF2BP3	chr7	-	23310209	23470467	8511	protein_coding	insulin_like_growth_factor_2_mRNA_binding_protein_3
ENSG00000173166	28.0218	437.661	-3.95919	1.28238e-14	1.64154e-11	RAPH1	chr2	-	203394345	203535410	11697	protein_coding	Ras_association_(RalGDS/AF-6)_and_pleckstrin_homology_domains_1
ENSG00000110344	74.0574	956.259	-3.68844	1.29669e-14	1.64154e-11	UBE4A	chr11	+	118359585	118399211	6576	protein_coding	ubiquitination_factor_E4A
ENSG00000001630	7.00549	186.855	-4.71275	2.45315e-14	2.80979e-11	CYP51A1	chr7	-	92112151	92142952	4074	protein_coding	cytochrome_P450_family_51_subfamily_A_member_1
ENSG00000115464	226.175	2537.03	-3.4869	3.38507e-14	3.70096e-11	USP34	chr2	-	61187463	61470769	18125	protein_coding	ubiquitin_specific_peptidase_34
ENSG00000223459	6.00472	165.871	-4.7592	6.7876e-14	6.80259e-11	TCAF1P1	chr7	+	143598040	143604839	2232	unprocessed_pseudogene	TRPM8_channel-associated_factor_1_pseudogene_1
ENSG00000004700	134.104	1487.85	-3.47058	8.34345e-14	8.0274e-11	RECQL	chr12	-	21468911	21501669	3778	protein_coding	RecQ_helicase-like
ENSG00000151693	249.193	2644.95	-3.40725	9.67066e-14	8.78396e-11	ASAP2	chr2	+	9206765	9405683	7248	protein_coding	ArfGAP_with_SH3_domain_ankyrin_repeat_and_PH_domain_2
ENSG00000146414	31.0241	426.669	-3.77628	9.86018e-14	8.78396e-11	SHPRH	chr6	-	145864245	145964423	17637	protein_coding	SNF2_histone_linker_PHD_RING_helicase_E3_ubiquitin_protein_ligase
ENSG00000135913	27.021	382.703	-3.81789	1.13648e-13	9.76278e-11	USP37	chr2	-	218450251	218568361	9290	protein_coding	ubiquitin_specific_peptidase_37
ENSG00000037749	113.088	1237.04	-3.44993	1.50291e-13	1.16611e-10	MFAP3	chr5	+	154038906	154220478	4792	protein_coding	microfibrillar_associated_protein_3
ENSG00000118007	114.088	1180.08	-3.36924	4.6085e-13	3.3195e-10	STAG1	chr3	-	136336233	136752403	7846	protein_coding	stromal_antigen_1
ENSG00000248383	35.0272	432.664	-3.62198	4.69226e-13	3.3195e-10	PCDHAC1	chr5	+	140926369	141012344	6943	protein_coding	protocadherin_alpha_subfamily_C_1
ENSG00000136925	23.0179	315.755	-3.77074	5.3665e-13	3.68801e-10	TSTD2	chr9	-	97600080	97633575	5875	protein_coding	thiosulfate_sulfurtransferase_(rhodanese)-like_domain_containing_2
ENSG00000135720	315.244	3042.64	-3.27027	5.56626e-13	3.71903e-10	DYNC1LI2	chr16	-	66720893	66751798	8278	protein_coding	dynein_cytoplasmic_1_light_intermediate_chain_2
ENSG00000102908	196.152	1889.53	-3.26716	8.84167e-13	5.59654e-10	NFAT5	chr16	+	69565094	69704666	16401	protein_coding	nuclear_factor_of_activated_T-cells_5_tonicity-responsive
ENSG00000240184	67.052	712.448	-3.407	9.11687e-13	5.62277e-10	PCDHGC3	chr5	+	141475947	141512979	5432	protein_coding	protocadherin_gamma_subfamily_C_3
ENSG00000170160	8.00627	161.874	-4.31638	1.24253e-12	7.35639e-10	CCDC144A	chr17	+	16689537	16777881	15566	protein_coding	coiled-coil_domain_containing_144A
ENSG00000166004	26.0202	329.744	-3.65728	1.25395e-12	7.35639e-10	CEP295	chr11	+	93661639	93730358	9495	protein_coding	centrosomal_protein_295kDa
ENSG00000176986	170.132	1609.75	-3.24117	1.50081e-12	8.59501e-10	SEC24C	chr10	+	73744384	73772161	5341	protein_coding	SEC24_homolog_C_COPII_coat_complex_component
ENSG00000218226	14.0109	208.838	-3.88582	3.08121e-12	1.72354e-09	TATDN2P2	chr6	-	158609706	158621636	2226	processed_pseudogene	TatD_DNase_domain_containing_2_pseudogene_2
ENSG00000281183	1.38778e-17	67.9473	-9.089	6.14343e-12	3.35836e-09	NPTN-IT1	chr15	-	73567012	73569294	2283	sense_intronic	NPTN_intronic_transcript_1
ENSG00000132405	125.097	1125.13	-3.16769	6.37287e-12	3.40637e-09	TBC1D14	chr4	+	6909242	7033118	6241	protein_coding	TBC1_domain_family_member_14
ENSG00000166439	58.045	567.56	-3.28674	6.90668e-12	3.61144e-09	RNF169	chr11	+	74748868	74842413	7823	protein_coding	ring_finger_protein_169
ENSG00000168143	41.0319	422.672	-3.36076	8.329e-12	4.2625e-09	FAM83B	chr6	+	54846771	54942022	3167	protein_coding	family_with_sequence_similarity_83_member_B
ENSG00000072736	44.0342	439.659	-3.31601	1.16063e-11	5.69725e-09	NFATC3	chr16	+	68084751	68229259	8806	protein_coding	nuclear_factor_of_activated_T-cells_cytoplasmic_calcineurin-dependent_3
ENSG00000266302	1.38778e-17	64.9496	-9.02402	1.27257e-11	6.12181e-09	RP11-219A15.1	chr17	+	16690261	16804453	8804	protein_coding	NA
ENSG00000279192	4.00317	105.918	-4.68303	1.46614e-11	6.91473e-09	PWAR5	chr15	+	24985053	24988232	3180	TEC	Prader_Willi/Angelman_region_RNA_5
ENSG00000151718	169.131	1411.91	-3.06049	1.78801e-11	8.27059e-09	WWC2	chr4	+	183099293	183320777	9966	protein_coding	WW_and_C2_domain_containing_2
ENSG00000164142	45.035	428.668	-3.24717	2.65888e-11	1.14204e-08	FAM160A1	chr4	+	151409216	151663632	4932	protein_coding	family_with_sequence_similarity_160_member_A1
ENSG00000041982	317.246	2512.05	-2.9847	2.82099e-11	1.19041e-08	TNC	chr9	-	115019578	115118257	9636	protein_coding	tenascin_C
ENSG00000198780	34.0264	339.737	-3.31493	3.24064e-11	1.34392e-08	FAM169A	chr5	-	74777574	74866951	6860	protein_coding	family_with_sequence_similarity_169_member_A
ENSG00000176597	269.209	2114.36	-2.97284	3.7257e-11	1.51716e-08	B3GNT5	chr3	+	183253244	183298504	8140	protein_coding	UDP-GlcNAc:betaGal_beta-13-N-acetylglucosaminyltransferase_5
ENSG00000180530	156.121	1234.04	-2.98165	5.6589e-11	2.19538e-08	NRIP1	chr21	-	14961235	15065000	7940	protein_coding	nuclear_receptor_interacting_protein_1
ENSG00000151694	121.094	959.256	-2.98449	7.79991e-11	2.94494e-08	ADAM17	chr2	-	9488486	9555792	5491	protein_coding	ADAM_metallopeptidase_domain_17
ENSG00000125107	711.551	5248.93	-2.88276	7.83587e-11	2.94494e-08	CNOT1	chr16	-	58519951	58629886	10852	protein_coding	CCR4-NOT_transcription_complex_subunit_1
ENSG00000263001	148.115	1132.12	-2.93318	1.14705e-10	4.11791e-08	GTF2I	chr7	+	74657667	74760692	10438	protein_coding	general_transcription_factor_IIi
ENSG00000188167	12.0094	149.884	-3.62788	2.42545e-10	8.33418e-08	TMPPE	chr3	-	33090421	33096801	3966	protein_coding	transmembrane_protein_with_metallophosphoesterase_domain
ENSG00000273760	126.098	923.284	-2.871	3.21805e-10	1.07505e-07	CH17-360D5.3	chr10	-	47970043	47973496	826	lincRNA	NA
ENSG00000144426	75.0582	577.552	-2.94178	3.27126e-10	1.07786e-07	NBEAL1	chr2	+	203014879	203226378	16376	protein_coding	neurobeachin_like_1
ENSG00000172292	106.082	786.39	-2.88859	3.37305e-10	1.09638e-07	CERS6	chr2	+	168455862	168775137	7241	protein_coding	ceramide_synthase_6
ENSG00000167306	71.0551	546.576	-2.94121	3.73522e-10	1.18215e-07	MYO5B	chr18	-	49822813	50195093	10488	protein_coding	myosin_VB
ENSG00000251664	13.0101	152.881	-3.5421	3.89767e-10	1.21754e-07	PCDHA12	chr5	+	140875302	141012344	5454	protein_coding	protocadherin_alpha_12
ENSG00000177463	230.178	1587.77	-2.78551	4.90405e-10	1.51227e-07	NR2C2	chr3	+	14947584	15053600	11821	protein_coding	nuclear_receptor_subfamily_2_group_C_member_2
ENSG00000212907	973.754	6456.99	-2.72908	5.01985e-10	1.52838e-07	MT-ND4L	chrMT	+	10470	10766	297	protein_coding	mitochondrially_encoded_NADH:ubiquinone_oxidoreductase_core_subunit_4L
ENSG00000090061	54.0419	422.672	-2.96448	5.6503e-10	1.69883e-07	CCNK	chr14	+	99481169	99535044	8220	protein_coding	cyclin_K
ENSG00000156675	79.0613	581.549	-2.87689	6.66474e-10	1.93141e-07	RAB11FIP1	chr8	-	37858618	37899467	9602	protein_coding	RAB11_family_interacting_protein_1_(class_I)
ENSG00000123104	167.13	1137.12	-2.76542	8.6644e-10	2.42331e-07	ITPR2	chr12	-	26336515	26833198	12750	protein_coding	inositol_145-trisphosphate_receptor_type_2
ENSG00000053438	11.0086	131.898	-3.5678	9.24161e-10	2.52601e-07	NNAT	chr20	+	37521215	37523693	1297	protein_coding	neuronatin
ENSG00000185900	49.0381	370.713	-2.91514	1.38845e-09	3.66994e-07	POMK	chr8	+	43093506	43123434	1877	protein_coding	protein-O-mannose_kinase
ENSG00000197822	34.0264	275.786	-3.01419	1.43691e-09	3.75674e-07	OCLN	chr5	+	69492292	69558104	6761	protein_coding	occludin
ENSG00000173889	199.154	1296.99	-2.70245	1.60769e-09	4.07051e-07	PHC3	chr3	-	170086732	170181749	16919	protein_coding	polyhomeotic_homolog_3_(Drosophila)
ENSG00000145715	289.224	1840.57	-2.66937	1.81607e-09	4.45733e-07	RASA1	chr5	+	87267888	87391931	5232	protein_coding	RAS_p21_protein_activator_(GTPase_activating_protein)_1
ENSG00000271303	7.00549	99.9225	-3.81055	1.86624e-09	4.53422e-07	SRXN1	chr20	-	646615	653370	2698	protein_coding	sulfiredoxin_1
ENSG00000243156	266.206	1685.69	-2.66216	2.10521e-09	5.06084e-07	MICAL3	chr22	-	17787649	18024559	22354	protein_coding	microtubule_associated_monooxygenase_calponin_and_LIM_domain_containing_3
ENSG00000122008	94.0729	629.512	-2.74075	2.61497e-09	6.1066e-07	POLK	chr5	+	75511756	75601144	9105	protein_coding	polymerase_(DNA_directed)_kappa
ENSG00000279519	8.00627	103.919	-3.67759	2.84893e-09	6.58898e-07	RP11-288C18.1	chr2	-	36839922	36842539	2618	TEC	NA
ENSG00000112210	46.0357	336.739	-2.86743	3.01619e-09	6.8606e-07	RAB23	chr6	-	57186992	57222314	4926	protein_coding	RAB23_member_RAS_oncogene_family
ENSG00000140382	86.0667	576.553	-2.74215	3.02342e-09	6.8606e-07	HMG20A	chr15	+	77420412	77485607	6403	protein_coding	high_mobility_group_20A
ENSG00000239264	12.0094	128.9	-3.41049	3.13599e-09	6.98426e-07	TXNDC5	chr6	-	7881517	7910814	4387	protein_coding	thioredoxin_domain_containing_5_(endoplasmic_reticulum)
ENSG00000119285	882.684	5217.95	-2.56335	4.52041e-09	9.79543e-07	HEATR1	chr1	-	236549005	236604504	9049	protein_coding	HEAT_repeat_containing_1
ENSG00000273136	31.0241	239.814	-2.94541	4.72159e-09	1.00503e-06	NBPF26	chr1	+	120805418	120841481	4899	protein_coding	neuroblastoma_breakpoint_family_member_26
ENSG00000092853	189.147	1162.1	-2.61836	4.82247e-09	1.0175e-06	CLSPN	chr1	-	35720218	35769967	5411	protein_coding	claspin
ENSG00000227473	11.0086	117.909	-3.40621	5.90397e-09	1.19335e-06	TSSK5P	chr8	-	144141214	144143664	907	unitary_pseudogene	testis-specific_serine_kinase_5_pseudogene
ENSG00000178502	14.0109	135.895	-3.26638	6.08751e-09	1.21011e-06	KLHL11	chr17	-	41853545	41865431	2383	protein_coding	kelch_like_family_member_11
ENSG00000162924	57.0443	385.701	-2.75464	6.45554e-09	1.25222e-06	REL	chr2	+	60881521	60931610	11255	protein_coding	v-rel_avian_reticuloendotheliosis_viral_oncogene_homolog
ENSG00000270872	13.0101	128.9	-3.29615	6.86704e-09	1.32138e-06	SRGAP2D	chr1	+	143975087	144068350	1021	unprocessed_pseudogene	SLIT-ROBO_Rho_GTPase_activating_protein_2D_(pseudogene)
ENSG00000154608	1.38778e-17	41.9674	-8.39549	7.89453e-09	1.46799e-06	CEP170P1	chr4	+	118467590	118554204	4737	transcribed_unprocessed_pseudogene	centrosomal_protein_170kDa_pseudogene_1
ENSG00000146411	6.00472	84.9341	-3.79459	7.93412e-09	1.46799e-06	SLC2A12	chr6	-	133988697	134052636	4468	protein_coding	solute_carrier_family_2_(facilitated_glucose_transporter)_member_12
ENSG00000008311	60.0466	396.692	-2.72132	8.47086e-09	1.54356e-06	AASS	chr7	-	122075647	122144280	4591	protein_coding	aminoadipate-semialdehyde_synthase
ENSG00000196678	56.0435	372.711	-2.73071	8.99924e-09	1.61536e-06	ERI2	chr16	-	20780193	20900349	6761	protein_coding	ERI1_exoribonuclease_family_member_2
ENSG00000162885	223.173	1305.99	-2.54824	9.86992e-09	1.73334e-06	B3GALNT2	chr1	-	235449923	235504481	5702	protein_coding	beta-13-N-acetylgalactosaminyltransferase_2
ENSG00000156869	27.021	206.84	-2.93058	9.89355e-09	1.73334e-06	FRRS1	chr1	-	99708703	99766631	3868	protein_coding	ferric-chelate_reductase_1
ENSG00000268592	7.00549	89.9302	-3.65875	9.94476e-09	1.73334e-06	RAET1E-AS1	chr6	+	149863494	149919507	1210	antisense	RAET1E_antisense_RNA_1
ENSG00000115816	225.175	1315.98	-2.54636	1.0027e-08	1.73511e-06	CEBPZ	chr2	-	37201612	37231713	3629	protein_coding	CCAAT/enhancer_binding_protein_(C/EBP)_zeta
ENSG00000264343	4.00317	69.9457	-4.08526	1.21334e-08	2.05525e-06	NOTCH2NL	chr1	-	146146203	146229026	6443	protein_coding	notch_2_N-terminal_like
ENSG00000134363	160.124	942.269	-2.55602	1.22468e-08	2.05994e-06	FST	chr5	+	53480409	53487134	2969	protein_coding	follistatin
ENSG00000198690	116.09	697.459	-2.58557	1.27968e-08	2.12347e-06	FAN1	chr15	+	30903852	30943108	6194	protein_coding	FANCD2/FANCI-associated_nuclease_1
ENSG00000076685	126.098	751.417	-2.57388	1.31455e-08	2.16567e-06	NT5C2	chr10	-	103088017	103193306	5156	protein_coding	5'-nucleotidase_cytosolic_II
ENSG00000099194	6680.18	36641.6	-2.4555	1.39974e-08	2.29034e-06	SCD	chr10	+	100347124	100364834	5362	protein_coding	stearoyl-CoA_desaturase_(delta-9-desaturase)
ENSG00000092531	116.09	688.466	-2.56685	1.60277e-08	2.58734e-06	SNAP23	chr15	+	42491233	42545356	5900	protein_coding	synaptosome_associated_protein_23kDa
ENSG00000112379	37.0288	253.803	-2.77284	1.87174e-08	2.96191e-06	ARFGEF3	chr6	+	138161921	138344663	14877	protein_coding	ARFGEF_family_member_3
ENSG00000164649	235.182	1310.98	-2.47817	2.21365e-08	3.39139e-06	CDCA7L	chr7	-	21900900	21946084	4074	protein_coding	cell_division_cycle_associated_7-like
ENSG00000197714	15.0117	130.898	-3.11371	2.25394e-08	3.43126e-06	ZNF460	chr19	+	57280051	57293569	3505	protein_coding	zinc_finger_protein_460
ENSG00000134278	157.122	893.307	-2.50633	2.2729e-08	3.43837e-06	SPIRE1	chr18	-	12446512	12658134	6544	protein_coding	spire-type_actin_nucleation_factor_1
ENSG00000240891	2.00162	53.9581	-4.66859	2.29544e-08	3.43942e-06	PLCXD2	chr3	+	111674676	111846447	2927	protein_coding	phosphatidylinositol-specific_phospholipase_C_X_domain_containing_2
ENSG00000137801	10210.9	54334.9	-2.41175	2.36588e-08	3.50318e-06	THBS1	chr15	+	39581079	39599466	9158	protein_coding	thrombospondin_1
ENSG00000112305	14.0109	124.903	-3.14482	2.374e-08	3.50318e-06	SMAP1	chr6	+	70667776	70862015	4161	protein_coding	small_ArfGAP_1
ENSG00000089505	11.0086	107.916	-3.2786	2.41601e-08	3.51112e-06	CMTM1	chr16	+	66566393	66579137	1465	protein_coding	CKLF-like_MARVEL_transmembrane_domain_containing_1
ENSG00000096433	1980.53	10554.8	-2.41387	2.43777e-08	3.51112e-06	ITPR3	chr6	+	33620365	33696574	9870	protein_coding	inositol_145-trisphosphate_receptor_type_3
ENSG00000146592	99.0768	574.554	-2.53432	2.90951e-08	4.09254e-06	CREB5	chr7	+	28299321	28825894	11674	protein_coding	cAMP_responsive_element_binding_protein_5
ENSG00000181826	31.0241	214.833	-2.7868	2.98922e-08	4.18022e-06	RELL1	chr4	-	37590800	37686376	1947	protein_coding	RELT-like_1
ENSG00000204767	18.014	144.888	-2.99902	3.01701e-08	4.19469e-06	FAM196B	chr5	-	169864264	169980740	2999	protein_coding	family_with_sequence_similarity_196_member_B
ENSG00000198301	129.1	731.433	-2.50109	3.04455e-08	4.20865e-06	SDAD1	chr4	-	75940950	75990962	3491	protein_coding	SDA1_domain_containing_1
ENSG00000198018	60.0466	367.715	-2.61193	3.08441e-08	4.23939e-06	ENTPD7	chr10	+	99659506	99706240	3657	protein_coding	ectonucleoside_triphosphate_diphosphohydrolase_7
ENSG00000066933	163.126	901.301	-2.46511	3.56844e-08	4.76843e-06	MYO9A	chr15	-	71822289	72118577	20253	protein_coding	myosin_IXA
ENSG00000226688	21.0163	158.877	-2.91091	3.78317e-08	4.99982e-06	ENTPD1-AS1	chr10	-	95753206	96090238	12528	antisense	ENTPD1_antisense_RNA_1
ENSG00000188158	55.0427	336.739	-2.61027	3.87743e-08	5.06868e-06	NHS	chrX	+	17375420	17735994	10168	protein_coding	NHS_actin_remodeling_regulator
ENSG00000187987	1.38778e-17	36.9713	-8.21321	4.10802e-08	5.28397e-06	ZSCAN23	chr6	-	28431930	28443502	3283	protein_coding	zinc_finger_and_SCAN_domain_containing_23
ENSG00000183742	11.0086	103.919	-3.22422	4.33718e-08	5.54905e-06	MACC1	chr7	-	20134655	20217404	9898	protein_coding	metastasis_associated_in_colon_cancer_1
ENSG00000233757	8.00627	86.9325	-3.42043	4.61867e-08	5.87793e-06	AC092835.2	chr2	+	95207535	95259774	2304	protein_coding	NA
ENSG00000157570	66.0512	388.699	-2.55473	4.83795e-08	6.12283e-06	TSPAN18	chr11	+	44726465	44932421	5871	protein_coding	tetraspanin_18
ENSG00000116675	75.0582	434.663	-2.53183	4.86202e-08	6.12283e-06	DNAJC6	chr1	+	65248219	65415869	6954	protein_coding	DnaJ_heat_shock_protein_family_(Hsp40)_member_C6
ENSG00000212232	18.014	139.891	-2.94843	5.2669e-08	6.53015e-06	SNORD17	chr20	-	17962710	17962946	237	snoRNA	small_nucleolar_RNA_C/D_box_17
ENSG00000165525	172.133	925.283	-2.42551	5.39633e-08	6.55545e-06	NEMF	chr14	-	49782083	49853203	9426	protein_coding	nuclear_export_mediator_factor
ENSG00000136010	265.206	1389.92	-2.38927	5.85956e-08	7.04699e-06	ALDH1L2	chr12	-	105019784	105084577	8507	protein_coding	aldehyde_dehydrogenase_1_family_member_L2
ENSG00000188206	15.0117	122.905	-3.02289	6.07803e-08	7.27338e-06	HNRNPU-AS1	chr1	-	244840638	244846903	5007	antisense	NA
ENSG00000261150	132.102	716.444	-2.43809	6.20696e-08	7.36781e-06	EPPK1	chr8	-	143857324	143878464	16002	protein_coding	epiplakin_1
ENSG00000183458	83.0644	468.637	-2.49438	6.2182e-08	7.36781e-06	RP11-958N24.1	chr16	+	14911551	14935708	6830	transcribed_unprocessed_pseudogene	NA
ENSG00000120868	114.088	624.516	-2.45129	6.26296e-08	7.38446e-06	APAF1	chr12	+	98645141	98735433	7908	protein_coding	apoptotic_peptidase_activating_factor_1
ENSG00000177932	37.0288	233.819	-2.65458	7.21815e-08	8.46918e-06	ZNF354C	chr5	+	179060415	179083537	5411	protein_coding	zinc_finger_protein_354C
ENSG00000143375	34.0264	216.832	-2.66739	8.26776e-08	9.48521e-06	CGN	chr1	+	151510510	151538692	6616	protein_coding	cingulin
ENSG00000185164	255.198	1311.98	-2.36149	8.3207e-08	9.48521e-06	NOMO2	chr16	-	18417325	18562211	6801	protein_coding	NODAL_modulator_2
ENSG00000151835	575.446	2882.76	-2.32445	8.86893e-08	1.00152e-05	SACS	chr13	-	23328823	23433728	15909	protein_coding	sacsin_molecular_chaperone
ENSG00000217165	7.00549	76.9403	-3.43402	1.03931e-07	1.16272e-05	ANKRD18EP	chr6	+	39110321	39112952	2632	processed_pseudogene	ankyrin_repeat_domain_18E_pseudogene
ENSG00000138829	1506.17	7375.28	-2.29172	1.06556e-07	1.18657e-05	FBN2	chr5	-	128257909	128659185	13196	protein_coding	fibrillin_2
ENSG00000258976	1.38778e-17	33.9736	-8.09164	1.16814e-07	1.27715e-05	CTD-2207P18.2	chr14	-	74614693	74616647	717	lincRNA	NA
ENSG00000166411	207.161	1051.18	-2.3425	1.2066e-07	1.31323e-05	IDH3A	chr15	+	78131498	78171949	6832	protein_coding	isocitrate_dehydrogenase_3_(NAD+)_alpha
ENSG00000219201	5.00394	64.9496	-3.66538	1.29022e-07	1.39792e-05	RP11-181C21.4	chr1	-	77810861	77811781	921	processed_pseudogene	NA
ENSG00000033867	310.24	1531.81	-2.30332	1.45369e-07	1.56097e-05	SLC4A7	chr3	-	27372721	27484420	9616	protein_coding	solute_carrier_family_4_sodium_bicarbonate_cotransporter_member_7
ENSG00000135392	69.0536	376.708	-2.44553	1.53297e-07	1.63878e-05	DNAJC14	chr12	-	55820960	55830824	4190	protein_coding	DnaJ_heat_shock_protein_family_(Hsp40)_member_C14
ENSG00000145734	359.278	1757.64	-2.29006	1.57302e-07	1.67415e-05	BDP1	chr5	+	71455615	71567820	12436	protein_coding	B_double_prime_1_subunit_of_RNA_polymerase_III_transcription_initiation_factor_IIIB
ENSG00000165732	2595.01	12375.4	-2.25361	1.6008e-07	1.69621e-05	DDX21	chr10	+	68956128	68985073	5020	protein_coding	DEAD_(Asp-Glu-Ala-Asp)_box_helicase_21
ENSG00000095564	293.227	1440.88	-2.29637	1.62462e-07	1.7139e-05	BTAF1	chr10	+	91923769	92030325	7582	protein_coding	B-TFIID_TATA-box_binding_protein_associated_factor_1
ENSG00000269559	1.38778e-17	32.9744	-8.04874	1.67165e-07	1.7433e-05	RP11-629B11.5	chr4	-	74156511	74158373	1863	antisense	NA
ENSG00000181143	85.066	450.651	-2.40364	1.68148e-07	1.7433e-05	MUC16	chr19	-	8848844	8981342	43830	protein_coding	mucin_16_cell_surface_associated
ENSG00000028116	91.0706	478.629	-2.39225	1.71207e-07	1.75984e-05	VRK2	chr2	+	57907651	58159920	3509	protein_coding	vaccinia_related_kinase_2
ENSG00000068650	422.327	2044.41	-2.27492	1.76015e-07	1.80157e-05	ATP11A	chr13	+	112690329	112887168	13733	protein_coding	ATPase_class_VI_type_11A
ENSG00000130723	1140.88	5428.79	-2.25035	1.77338e-07	1.80742e-05	PRRC2B	chr9	+	131394093	131500197	12293	protein_coding	proline-rich_coiled-coil_2B
ENSG00000196083	191.148	948.265	-2.30985	1.87405e-07	1.88944e-05	IL1RAP	chr3	+	190514051	190659750	11558	protein_coding	interleukin_1_receptor_accessory_protein
ENSG00000083857	2818.18	13308.7	-2.23948	1.87742e-07	1.88944e-05	FAT1	chr4	-	186587783	186726722	16177	protein_coding	FAT_atypical_cadherin_1
ENSG00000229152	14.0109	108.915	-2.94743	1.95949e-07	1.95567e-05	ANKRD10-IT1	chr13	-	110894639	110899172	800	sense_intronic	ANKRD10_intronic_transcript_1
ENSG00000246859	6.00472	67.9473	-3.47319	2.14026e-07	2.10982e-05	STARD4-AS1	chr5	+	111512226	111739726	5647	antisense	STARD4_antisense_RNA_1
ENSG00000118193	652.506	3097.6	-2.24687	2.15547e-07	2.11614e-05	KIF14	chr1	-	200551497	200620734	7277	protein_coding	kinesin_family_member_14
ENSG00000083097	98.076	501.611	-2.35312	2.37608e-07	2.30451e-05	DOPEY1	chr6	+	83067666	83171350	10045	protein_coding	dopey_family_member_1
ENSG00000160551	732.568	3446.33	-2.23383	2.43593e-07	2.35307e-05	TAOK1	chr17	+	29390464	29551904	16980	protein_coding	TAO_kinase_1
ENSG00000160218	271.21	1300.99	-2.2616	2.52984e-07	2.42431e-05	TRAPPC10	chr21	+	44012319	44106552	11941	protein_coding	trafficking_protein_particle_complex_10
ENSG00000163629	549.426	2578	-2.23	2.67939e-07	2.55744e-05	PTPN13	chr4	+	86594315	86815171	9496	protein_coding	protein_tyrosine_phosphatase_non-receptor_type_13_(APO-1/CD95_(Fas)-associated_phosphatase)
ENSG00000263142	32.0249	191.851	-2.57805	2.69984e-07	2.56331e-05	LRRC37A17P	chr17	+	46978481	47054569	5074	transcribed_unprocessed_pseudogene	leucine-rich_repeat_containing_37_member_A17_pseudogene
ENSG00000215447	8.00627	76.9403	-3.24454	2.75391e-07	2.59469e-05	BX322557.10	chr21	+	45288052	45291738	1549	processed_transcript	NA
ENSG00000137642	145.112	709.45	-2.28854	3.09191e-07	2.88254e-05	SORL1	chr11	+	121452203	121633693	19449	protein_coding	sortilin-related_receptor_L(DLR_class)_A_repeats_containing
ENSG00000101670	629.488	2918.74	-2.21287	3.12932e-07	2.90616e-05	LIPG	chr18	+	49560699	49599182	13112	protein_coding	lipase_endothelial
ENSG00000175305	41.0319	230.821	-2.48835	3.31004e-07	3.01577e-05	CCNE2	chr8	-	94879770	94896678	4397	protein_coding	cyclin_E2
ENSG00000269825	34.0264	197.847	-2.53528	3.50444e-07	3.13354e-05	CTD-3099C6.9	chr19	-	52650437	52653284	2848	sense_intronic	NA
ENSG00000186480	517.401	2379.16	-2.20082	3.80261e-07	3.37506e-05	INSIG1	chr7	+	155297776	155310235	3650	protein_coding	insulin_induced_gene_1
ENSG00000135249	86.0667	431.665	-2.32471	3.97667e-07	3.51658e-05	RINT1	chr7	+	105532085	105567677	3655	protein_coding	RAD50_interactor_1
ENSG00000107186	192.149	908.296	-2.2402	4.09824e-07	3.56003e-05	MPDZ	chr9	-	13105704	13279590	11273	protein_coding	multiple_PDZ_domain_protein
ENSG00000118412	188.146	890.31	-2.2417	4.09982e-07	3.56003e-05	CASP8AP2	chr6	+	89829894	89874436	8171	protein_coding	caspase_8_associated_protein_2
ENSG00000189143	138.107	665.484	-2.26758	4.12052e-07	3.56514e-05	CLDN4	chr7	+	73799542	73832693	4702	protein_coding	claudin_4
ENSG00000143970	401.311	1838.57	-2.19544	4.39739e-07	3.76407e-05	ASXL2	chr2	-	25733753	25878516	13023	protein_coding	additional_sex_combs_like_2_transcriptional_regulator
ENSG00000224116	1.38778e-17	29.9767	-7.91178	5.05952e-07	4.21096e-05	INHBA-AS1	chr7	+	41693916	41779388	5417	antisense	INHBA_antisense_RNA_1
ENSG00000278991	1.38778e-17	29.9767	-7.91178	5.05952e-07	4.21096e-05	RP11-797A18.5	chr15	-	77063397	77064910	1514	TEC	NA
ENSG00000228253	16.0125	110.914	-2.78259	5.39201e-07	4.45684e-05	MT-ATP8	chrMT	+	8366	8572	207	protein_coding	mitochondrially_encoded_ATP_synthase_8
ENSG00000144366	29.0226	169.868	-2.54403	5.4214e-07	4.46579e-05	GULP1	chr2	+	188291669	188595931	11979	protein_coding	GULP_engulfment_adaptor_PTB_domain_containing_1
ENSG00000145819	67.052	338.737	-2.33466	5.52303e-07	4.53397e-05	ARHGAP26	chr5	+	142770384	143229011	13347	protein_coding	Rho_GTPase_activating_protein_26
ENSG00000103479	195.151	903.3	-2.20989	5.67236e-07	4.64072e-05	RBL2	chr16	+	53433977	53491649	7320	protein_coding	retinoblastoma-like_2
ENSG00000154874	8.00627	72.9434	-3.16771	5.82005e-07	4.72938e-05	CCDC144B	chr17	-	18537800	18625617	9762	transcribed_unprocessed_pseudogene	coiled-coil_domain_containing_144B_(pseudogene)
ENSG00000172197	27.021	159.876	-2.55927	5.94991e-07	4.81863e-05	MBOAT1	chr6	-	20102145	20212399	1794	protein_coding	membrane_bound_O-acyltransferase_domain_containing_1
ENSG00000155657	81.0629	397.692	-2.29277	6.21352e-07	4.98179e-05	TTN	chr2	-	178525989	178830802	118976	protein_coding	titin
ENSG00000163293	126.098	593.54	-2.23368	6.46164e-07	5.15802e-05	NIPAL1	chr4	+	47914142	48040173	5983	protein_coding	NIPA-like_domain_containing_1
ENSG00000111684	63.0489	317.754	-2.33108	6.4762e-07	5.15802e-05	LPCAT3	chr12	-	6976186	7018510	4725	protein_coding	lysophosphatidylcholine_acyltransferase_3
ENSG00000134324	518.402	2301.22	-2.14998	6.71711e-07	5.31469e-05	LPIN1	chr2	+	11677595	11827409	11861	protein_coding	lipin_1
ENSG00000198752	708.549	3126.58	-2.14145	6.93203e-07	5.46676e-05	CDC42BPB	chr14	-	102932379	103057462	8009	protein_coding	CDC42_binding_protein_kinase_beta_(DMPK-like)
ENSG00000263535	20.0156	126.902	-2.65696	7.04708e-07	5.53933e-05	AK4P1	chr17	+	31345521	31346187	667	processed_pseudogene	adenylate_kinase_4_pseudogene_1
ENSG00000130164	2104.63	9169.89	-2.12327	7.13022e-07	5.58642e-05	LDLR	chr19	+	11089362	11133816	7718	protein_coding	low_density_lipoprotein_receptor
ENSG00000104549	1480.15	6428.02	-2.11854	7.71099e-07	5.87397e-05	SQLE	chr8	+	124998497	125022283	4305	protein_coding	squalene_epoxidase
ENSG00000049192	128.099	595.538	-2.21583	7.71701e-07	5.87397e-05	ADAMTS6	chr5	-	65148736	65481920	8567	protein_coding	ADAM_metallopeptidase_with_thrombospondin_type_1_motif_6
ENSG00000150627	9.00704	75.9411	-3.05825	8.04485e-07	6.08499e-05	WDR17	chr4	+	176065834	176182818	7808	protein_coding	WD_repeat_domain_17
ENSG00000177570	53.0412	269.791	-2.34393	8.1458e-07	6.13831e-05	SAMD12	chr8	-	118189459	118621995	10756	protein_coding	sterile_alpha_motif_domain_containing_12
ENSG00000011405	462.358	2032.42	-2.13582	8.16637e-07	6.13831e-05	PIK3C2A	chr11	-	17077730	17207983	9204	protein_coding	phosphatidylinositol-4-phosphate_3-kinase_catalytic_subunit_type_2_alpha
ENSG00000206538	423.328	1862.56	-2.13711	8.24538e-07	6.17839e-05	VGLL3	chr3	-	86937969	86991119	11574	protein_coding	vestigial_like_family_member_3
ENSG00000179277	8.00627	70.9449	-3.1277	8.52654e-07	6.3495e-05	MEIS3P1	chr17	+	15786618	15787575	958	processed_pseudogene	Meis_homeobox_3_pseudogene_1
ENSG00000151208	994.771	4302.66	-2.11265	8.58365e-07	6.3723e-05	DLG5	chr10	-	77790791	77926526	10271	protein_coding	discs_large_homolog_5_(Drosophila)
ENSG00000185722	510.395	2227.27	-2.12532	8.87084e-07	6.5451e-05	ANKFY1	chr17	-	4163907	4263977	14120	protein_coding	ankyrin_repeat_and_FYVE_domain_containing_1
ENSG00000102384	139.108	636.506	-2.19296	9.06953e-07	6.67123e-05	CENPI	chrX	+	101098218	101163681	4321	protein_coding	centromere_protein_I
ENSG00000100344	91.0706	430.666	-2.23995	9.18566e-07	6.73224e-05	PNPLA3	chr22	+	43923739	43964488	3232	protein_coding	patatin_like_phospholipase_domain_containing_3
ENSG00000167447	124.096	569.558	-2.19725	9.78252e-07	7.06604e-05	SMG8	chr17	+	59209400	59215247	3752	protein_coding	SMG8_nonsense_mediated_mRNA_decay_factor
ENSG00000138738	25.0194	145.887	-2.53778	9.8297e-07	7.07886e-05	PRDM5	chr4	-	120684919	120922870	9517	protein_coding	PR_domain_containing_5
ENSG00000183808	141.109	641.503	-2.18365	9.89075e-07	7.10156e-05	RBM12B	chr8	-	93729356	93741017	7618	protein_coding	RNA_binding_motif_protein_12B
ENSG00000265660	13.0101	92.9279	-2.82463	9.96636e-07	7.13455e-05	MIR4664	chr8	-	143733083	143733153	71	miRNA	microRNA_4664
ENSG00000097096	27.021	153.881	-2.50418	1.05105e-06	7.50175e-05	SYDE2	chr1	-	85156873	85201046	6451	protein_coding	synapse_defective_1_Rho_GTPase_homolog_2_(C._elegans)
ENSG00000134954	1175.91	5010.12	-2.09095	1.07013e-06	7.61535e-05	ETS1	chr11	-	128458761	128587558	7149	protein_coding	v-ets_avian_erythroblastosis_virus_E26_oncogene_homolog_1
ENSG00000253729	3289.55	13900.2	-2.0791	1.13783e-06	8.02588e-05	PRKDC	chr8	-	47773108	47960183	15417	protein_coding	protein_kinase_DNA-activated_catalytic_polypeptide
ENSG00000133657	1276.99	5414.8	-2.08405	1.14479e-06	8.04135e-05	ATP13A3	chr3	-	194402672	194498364	11864	protein_coding	ATPase_type_13A3
ENSG00000196159	178.138	792.386	-2.15242	1.14671e-06	8.04135e-05	FAT4	chr4	+	125316399	125492932	16439	protein_coding	FAT_atypical_cadherin_4
ENSG00000115808	319.247	1385.93	-2.11767	1.15123e-06	8.0496e-05	STRN	chr2	-	36843640	36966472	8345	protein_coding	striatin
ENSG00000255423	2.00162	39.9689	-4.2368	1.16337e-06	8.08741e-05	EBLN2	chr3	+	73061659	73063337	1679	protein_coding	endogenous_Bornavirus-like_nucleoprotein_2
ENSG00000095951	155.12	691.464	-2.15537	1.25464e-06	8.63726e-05	HIVEP1	chr6	+	12008762	12164999	10979	protein_coding	human_immunodeficiency_virus_type_I_enhancer_binding_protein_1
ENSG00000150093	8510.59	35670.3	-2.06738	1.26401e-06	8.63726e-05	ITGB1	chr10	-	32900319	33005792	6011	protein_coding	integrin_subunit_beta_1
ENSG00000171522	28.0218	155.879	-2.47055	1.30678e-06	8.87912e-05	PTGER4	chr5	+	40679498	40693735	3961	protein_coding	prostaglandin_E_receptor_4
ENSG00000107854	476.369	2026.43	-2.0885	1.35845e-06	9.15441e-05	TNKS2	chr10	+	91798312	91865276	6157	protein_coding	tankyrase_TRF1-interacting_ankyrin-related_ADP-ribose_polymerase_2
ENSG00000140262	411.319	1754.64	-2.09251	1.35872e-06	9.15441e-05	TCF12	chr15	+	56918623	57299281	9446	protein_coding	transcription_factor_12
ENSG00000115020	314.244	1348.95	-2.10145	1.38403e-06	9.29891e-05	PIKFYVE	chr2	+	208266267	208358751	10832	protein_coding	phosphoinositide_kinase_FYVE_finger_containing
ENSG00000229729	17.0132	107.916	-2.6563	1.43753e-06	9.63145e-05	RP11-159G9.5	chr3	+	88059274	88138973	1690	lincRNA	NA
ENSG00000197969	375.291	1593.76	-2.08599	1.51184e-06	0.000100359	VPS13A	chr9	+	77177353	77421541	20196	protein_coding	vacuolar_protein_sorting_13_homolog_A_(S._cerevisiae)
ENSG00000139436	96.0745	437.661	-2.18612	1.51459e-06	0.000100359	GIT2	chr12	-	109929792	109996389	13542	protein_coding	G_protein-coupled_receptor_kinase_interacting_ArfGAP_2
ENSG00000122641	668.518	2801.83	-2.06712	1.59256e-06	0.000104594	INHBA	chr7	-	41685114	41703108	7532	protein_coding	inhibin_beta_A
ENSG00000131473	2716.1	11216.3	-2.04594	1.64898e-06	0.000107488	ACLY	chr17	-	41866908	41930542	5217	protein_coding	ATP_citrate_lyase
ENSG00000136688	9.00704	71.9442	-2.98038	1.67985e-06	0.000109204	IL36G	chr2	+	112973203	112985665	1380	protein_coding	interleukin_36_gamma
ENSG00000179104	67.052	314.756	-2.22877	1.70774e-06	0.000110718	TMTC2	chr12	+	82686880	83134870	8323	protein_coding	transmembrane_and_tetratricopeptide_repeat_containing_2
ENSG00000180801	264.205	1125.13	-2.08984	1.71866e-06	0.000111022	ARSJ	chr4	-	113900284	113979727	5024	protein_coding	arylsulfatase_family_member_J
ENSG00000130396	889.689	3695.13	-2.0541	1.72546e-06	0.000111022	MLLT4	chr6	+	167826922	167972023	13720	protein_coding	myeloid/lymphoid_or_mixed-lineage_leukemia;_translocated_to_4
ENSG00000235499	1.00084	32.9744	-4.87782	1.82875e-06	0.000115755	AC073046.25	chr2	+	73985132	73986343	390	lincRNA	NA
ENSG00000038382	1360.05	5591.66	-2.03951	1.85108e-06	0.000116861	TRIO	chr5	+	14143702	14532128	17500	protein_coding	trio_Rho_guanine_nucleotide_exchange_factor
ENSG00000137962	859.666	3555.24	-2.04794	1.85749e-06	0.000116958	ARHGAP29	chr1	-	94148988	94275068	15524	protein_coding	Rho_GTPase_activating_protein_29
ENSG00000204959	154.119	667.482	-2.11378	1.97158e-06	0.000122856	ARHGEF34P	chr7	-	144272445	144286966	4532	unprocessed_pseudogene	Rho_guanine_nucleotide_exchange_factor_34_pseudogene
ENSG00000156970	416.323	1730.66	-2.05522	2.02437e-06	0.000125172	BUB1B	chr15	+	40161023	40221136	4476	protein_coding	BUB1B_mitotic_checkpoint_serine/threonine_kinase
ENSG00000186063	1128.87	4619.42	-2.03271	2.03029e-06	0.000125217	AIDA	chr1	-	222668013	222713210	4232	protein_coding	axin_interactor_dorsalization_associated
ENSG00000262663	7.00549	61.9519	-3.122	2.06249e-06	0.000126877	RP11-497H17.1	chr17	+	82918282	82918785	504	lincRNA	NA
ENSG00000157193	617.478	2544.03	-2.04243	2.07293e-06	0.000127087	LRP8	chr1	-	53242364	53328070	10258	protein_coding	LDL_receptor_related_protein_8
ENSG00000254198	17.0132	104.919	-2.6157	2.13695e-06	0.000129026	RP11-598P20.3	chr8	-	43125995	43126397	403	processed_pseudogene	NA
ENSG00000212237	2.00162	37.9705	-4.16304	2.1457e-06	0.000129026	RNA5SP18	chr1	-	228647912	228648032	121	rRNA	RNA_5S_ribosomal_pseudogene_18
ENSG00000182585	211.164	894.307	-2.08176	2.15628e-06	0.000129339	EPGN	chr4	+	74308473	74315307	1814	protein_coding	epithelial_mitogen
ENSG00000130779	616.478	2531.04	-2.03739	2.18943e-06	0.000130782	CLIP1	chr12	-	122271432	122422632	16293	protein_coding	CAP-Gly_domain_containing_linker_protein_1
ENSG00000179295	1848.43	7502.18	-2.02093	2.20911e-06	0.000130876	PTPN11	chr12	+	112418351	112509913	7017	protein_coding	protein_tyrosine_phosphatase_non-receptor_type_11
ENSG00000102743	112.087	490.62	-2.12875	2.28427e-06	0.000134996	SLC25A15	chr13	+	40789412	40810111	1837	protein_coding	solute_carrier_family_25_(mitochondrial_carrier;_ornithine_transporter)_member_15
ENSG00000159082	98.076	432.664	-2.13986	2.39997e-06	0.000139607	SYNJ1	chr21	-	32628759	32728048	8070	protein_coding	synaptojanin_1
ENSG00000251603	1.38778e-17	25.9798	-7.70625	2.40377e-06	0.000139607	RP11-164P12.4	chr4	+	151667224	151670502	304	antisense	NA
ENSG00000116830	383.297	1578.78	-2.04192	2.40872e-06	0.000139607	TTF2	chr1	+	117060303	117107453	10181	protein_coding	transcription_termination_factor_RNA_polymerase_II
ENSG00000165891	365.283	1502.83	-2.04023	2.50036e-06	0.000142853	E2F7	chr12	-	77021247	77065580	6303	protein_coding	E2F_transcription_factor_7
ENSG00000171587	5.00394	51.9596	-3.34415	2.52371e-06	0.000143846	DSCAM	chr21	-	40010999	40847139	8577	protein_coding	Down_syndrome_cell_adhesion_molecule
ENSG00000113712	1243.96	5012.11	-2.01037	2.55691e-06	0.000145394	CSNK1A1	chr5	-	149492197	149551552	7745	protein_coding	casein_kinase_1_alpha_1
ENSG00000137812	394.306	1613.75	-2.03268	2.62912e-06	0.0001487	CASC5	chr15	+	40594020	40664342	10250	protein_coding	cancer_susceptibility_candidate_5
ENSG00000058063	487.378	1980.46	-2.02245	2.74733e-06	0.000153922	ATP11B	chr3	+	182793500	182921635	9196	protein_coding	ATPase_class_VI_type_11B
ENSG00000179899	4.00317	46.9635	-3.51183	2.75169e-06	0.000153922	PHC1P1	chr12	-	55411727	55414787	3061	processed_pseudogene	polyhomeotic_homolog_1_(Drosophila)_pseudogene_1
ENSG00000174010	72.0559	323.749	-2.16575	2.90036e-06	0.000160005	KLHL15	chrX	-	23983720	24027186	6272	protein_coding	kelch_like_family_member_15
ENSG00000047315	910.706	3647.17	-2.00157	2.91257e-06	0.000160312	POLR2B	chr4	+	56977722	57031168	5901	protein_coding	polymerase_(RNA)_II_(DNA_directed)_polypeptide_B_140kDa
ENSG00000272933	140.109	592.541	-2.07939	3.0259e-06	0.000165038	RP11-47A8.5	chr10	-	102642792	102644140	1349	lincRNA	NA
ENSG00000156299	98.076	425.67	-2.11635	3.06665e-06	0.000166506	TIAM1	chr21	-	31118416	31559977	8751	protein_coding	T-cell_lymphoma_invasion_and_metastasis_1
ENSG00000067798	148.115	623.516	-2.07278	3.07898e-06	0.000166799	NAV3	chr12	+	77830905	78213008	11153	protein_coding	neuron_navigator_3
ENSG00000061918	15.0117	93.9271	-2.63542	3.08661e-06	0.000166837	GUCY1B3	chr4	+	155758992	155807591	3724	protein_coding	guanylate_cyclase_1_soluble_beta_3
ENSG00000155846	151.117	634.508	-2.06906	3.14407e-06	0.000169182	PPARGC1B	chr5	+	149730298	149855022	12889	protein_coding	peroxisome_proliferator-activated_receptor_gamma_coactivator_1_beta
ENSG00000099219	304.236	1238.04	-2.02435	3.21019e-06	0.000171588	ERMP1	chr9	-	5765076	5833117	6528	protein_coding	endoplasmic_reticulum_metallopeptidase_1
ENSG00000151612	200.155	826.359	-2.04497	3.30458e-06	0.000175464	ZNF827	chr4	-	145757627	145938635	8433	protein_coding	zinc_finger_protein_827
ENSG00000152217	96.0745	414.678	-2.10833	3.42329e-06	0.000180679	SETBP1	chr18	+	44680173	45068510	11151	protein_coding	SET_binding_protein_1
ENSG00000151012	242.188	987.234	-2.02671	3.53802e-06	0.000185498	SLC7A11	chr4	-	138164097	138242349	9645	protein_coding	solute_carrier_family_7_(anionic_amino_acid_transporter_light_chain_xc-_system)_member_11
ENSG00000128512	120.093	507.606	-2.07841	3.5759e-06	0.000185498	DOCK4	chr7	-	111726110	112206411	11348	protein_coding	dedicator_of_cytokinesis_4
ENSG00000066279	1301.01	5126.03	-1.97811	3.59299e-06	0.000185498	ASPM	chr1	-	197084128	197146694	10938	protein_coding	abnormal_spindle_microtubule_assembly
ENSG00000250251	117.091	495.616	-2.08042	3.60054e-06	0.000185498	PKD1P6	chr16	-	15125242	15154564	6015	transcribed_unprocessed_pseudogene	polycystic_kidney_disease_1_(autosomal_dominant)_pseudogene_6
ENSG00000256894	1.38778e-17	24.9806	-7.64994	3.60565e-06	0.000185498	RP11-283G6.3	chr12	-	26125155	26126617	826	antisense	NA
ENSG00000196367	873.677	3460.32	-1.98558	3.60923e-06	0.000185498	TRRAP	chr7	+	98877933	99013243	13218	protein_coding	transformation/transcription_domain-associated_protein
ENSG00000180263	362.281	1453.87	-2.00435	3.66988e-06	0.000187664	FGD6	chr12	-	95076749	95217482	10044	protein_coding	FYVE_RhoGEF_and_PH_domain_containing_6
ENSG00000113161	857.665	3388.37	-1.98195	3.76449e-06	0.000190225	HMGCR	chr5	+	75336329	75362104	6215	protein_coding	3-hydroxy-3-methylglutaryl-CoA_reductase
ENSG00000205730	518.402	2060.4	-1.99052	3.78239e-06	0.00019033	ITPRIPL2	chr16	+	19113932	19121629	7440	protein_coding	inositol_145-trisphosphate_receptor_interacting_protein-like_2
ENSG00000134824	1211.94	4759.31	-1.97332	3.80609e-06	0.000191123	FADS2	chr11	+	61792980	61867354	11026	protein_coding	fatty_acid_desaturase_2
ENSG00000254681	93.0722	399.69	-2.10098	3.85163e-06	0.000193007	PKD1P5	chr16	-	18374521	18401940	10291	transcribed_unprocessed_pseudogene	polycystic_kidney_disease_1_(autosomal_dominant)_pseudogene_5
ENSG00000209042	3.00239	40.9682	-3.7159	3.889e-06	0.000194258	SNORD12C	chr20	+	49278940	49279028	89	snoRNA	small_nucleolar_RNA_C/D_box_12C
ENSG00000108021	805.624	3177.54	-1.97956	3.89276e-06	0.000194258	FAM208B	chr10	+	5684838	5763740	10960	protein_coding	family_with_sequence_similarity_208_member_B
ENSG00000176406	39.0303	187.854	-2.2633	3.93135e-06	0.000195373	RIMS2	chr8	+	103500748	104256094	13621	protein_coding	regulating_synaptic_membrane_exocytosis_2
ENSG00000068305	260.202	1050.19	-2.01242	3.94511e-06	0.000195653	MEF2A	chr15	+	99565417	99716466	6925	protein_coding	myocyte_enhancer_factor_2A
ENSG00000101596	525.407	2079.39	-1.98439	4.01907e-06	0.000198502	SMCHD1	chr18	+	2655738	2805017	12210	protein_coding	structural_maintenance_of_chromosomes_flexible_hinge_domain_containing_1
ENSG00000111799	1405.09	5489.74	-1.96598	4.0576e-06	0.000199995	COL12A1	chr6	-	75084326	75206051	12481	protein_coding	collagen_type_XII_alpha_1
ENSG00000172059	45.035	209.837	-2.21702	4.38998e-06	0.000215055	KLF11	chr2	+	10042849	10054836	4589	protein_coding	Kruppel-like_factor_11
ENSG00000160294	606.47	2375.16	-1.96929	4.53172e-06	0.000220651	MCM3AP	chr21	-	46235126	46286297	9360	protein_coding	minichromosome_maintenance_complex_component_3_associated_protein
ENSG00000197632	544.422	2134.35	-1.97075	4.59221e-06	0.000222695	SERPINB2	chr18	+	63871692	63903890	2748	protein_coding	serpin_peptidase_inhibitor_clade_B_(ovalbumin)_member_2
ENSG00000146918	688.534	2691.91	-1.96684	4.61178e-06	0.000223193	NCAPG2	chr7	-	158631311	158704829	6988	protein_coding	non-SMC_condensin_II_complex_subunit_G2
ENSG00000178695	498.386	1953.49	-1.97045	4.7266e-06	0.000226472	KCTD12	chr13	-	76880166	76886390	6225	protein_coding	potassium_channel_tetramerization_domain_containing_12
ENSG00000133816	710.551	2768.85	-1.96209	4.81092e-06	0.000230054	MICAL2	chr11	+	12094008	12263789	15809	protein_coding	microtubule_associated_monooxygenase_calponin_and_LIM_domain_containing_2
ENSG00000138031	397.308	1561.79	-1.97453	4.84222e-06	0.000231091	ADCY3	chr2	-	24819169	24919839	6058	protein_coding	adenylate_cyclase_3
ENSG00000120137	1271.99	4914.19	-1.94977	4.85801e-06	0.000231386	PANK3	chr5	-	168548495	168579600	10580	protein_coding	pantothenate_kinase_3
ENSG00000172469	135.105	552.571	-2.03108	5.17114e-06	0.000244931	MANEA	chr6	+	95577543	95609457	5187	protein_coding	mannosidase_endo-alpha
ENSG00000168906	2281.77	8753.21	-1.9396	5.18318e-06	0.000244931	MAT2A	chr2	+	85539165	85545280	4487	protein_coding	methionine_adenosyltransferase_II_alpha
ENSG00000239653	3.00239	39.9689	-3.68039	5.19332e-06	0.000244931	PSMD6-AS2	chr3	+	64004022	64012148	2456	antisense	PSMD6_antisense_RNA_2
ENSG00000156011	199.154	796.382	-1.9989	5.36128e-06	0.000251277	PSD3	chr8	-	18527301	19084730	15213	protein_coding	pleckstrin_and_Sec7_domain_containing_3
ENSG00000196313	544.422	2112.36	-1.95581	5.36873e-06	0.000251277	POM121	chr7	+	72879365	72951440	9822	protein_coding	POM121_transmembrane_nucleoporin
ENSG00000196912	30.0233	148.884	-2.30526	5.42162e-06	0.000252848	ANKRD36B	chr2	-	97492663	97589965	6771	protein_coding	ankyrin_repeat_domain_36B
ENSG00000234338	1.38778e-17	23.9813	-7.59135	5.44527e-06	0.000252848	RP11-797H7.1	chr7	-	64835280	64836882	1603	processed_pseudogene	NA
ENSG00000269984	1.38778e-17	23.9813	-7.59135	5.44527e-06	0.000252848	RP11-362K14.5	chr3	-	169777192	169780334	3143	antisense	NA
ENSG00000156103	11.0086	73.9426	-2.73393	5.4672e-06	0.000253377	MMP16	chr8	-	88032009	88328025	12115	protein_coding	matrix_metallopeptidase_16
ENSG00000187079	1263.98	4842.25	-1.9376	5.52294e-06	0.000253936	TEAD1	chr11	+	12674591	12944483	10379	protein_coding	TEA_domain_family_member_1_(SV40_transcriptional_enhancer_factor)
ENSG00000256663	16.0125	93.9271	-2.54305	5.53205e-06	0.000253936	RP11-424C20.2	chr12	+	20551590	20553012	1423	processed_pseudogene	NA
ENSG00000138081	187.145	748.42	-1.99897	5.60033e-06	0.000255607	FBXO11	chr2	-	47789316	47905793	7074	protein_coding	F-box_protein_11
ENSG00000174373	211.164	839.349	-1.99027	5.634e-06	0.000256258	RALGAPA1	chr14	-	35538352	35809304	13265	protein_coding	Ral_GTPase_activating_protein_alpha_subunit_1_(catalytic)
ENSG00000270231	216.168	858.334	-1.98877	5.6359e-06	0.000256258	NBPF8	chr1	+	120436353	120467739	5330	unprocessed_pseudogene	neuroblastoma_breakpoint_family_member_8
ENSG00000170006	374.29	1457.87	-1.96128	5.68493e-06	0.000257356	TMEM154	chr4	-	152618632	152680165	11587	protein_coding	transmembrane_protein_154
ENSG00000177076	6.00472	52.9589	-3.1144	5.70285e-06	0.000257356	ACER2	chr9	+	19409059	19452020	2238	protein_coding	alkaline_ceramidase_2
ENSG00000186174	1172.91	4480.53	-1.93346	5.80961e-06	0.000261683	BCL9L	chr11	-	118893875	118925608	10470	protein_coding	B-cell_CLL/lymphoma_9-like
ENSG00000197102	4312.34	16382.3	-1.92556	5.85618e-06	0.000263047	DYNC1H1	chr14	+	101964528	102050792	15826	protein_coding	dynein_cytoplasmic_1_heavy_chain_1
ENSG00000112414	350.271	1363.94	-1.96086	5.86177e-06	0.000263047	ADGRG6	chr6	+	142301854	142446266	8473	protein_coding	adhesion_G_protein-coupled_receptor_G6
ENSG00000142949	2631.04	9988.26	-1.92455	6.02519e-06	0.000268378	PTPRF	chr1	+	43525187	43623666	10712	protein_coding	protein_tyrosine_phosphatase_receptor_type_F
ENSG00000102189	352.273	1365.94	-1.95475	6.22996e-06	0.000276986	EEA1	chr12	-	92770637	92929331	10150	protein_coding	early_endosome_antigen_1
ENSG00000205213	487.378	1874.55	-1.94316	6.27393e-06	0.000277913	LGR4	chr11	-	27365961	27472775	6340	protein_coding	leucine-rich_repeat_containing_G_protein-coupled_receptor_4
ENSG00000140479	73.0567	310.759	-2.08682	6.33252e-06	0.000279993	PCSK6	chr15	-	101297142	101525202	13239	protein_coding	proprotein_convertase_subtilisin/kexin_type_6
ENSG00000198108	43.0334	196.847	-2.19028	6.36378e-06	0.000280859	CHSY3	chr5	+	129904472	130186634	3938	protein_coding	chondroitin_sulfate_synthase_3
ENSG00000233230	15.0117	88.931	-2.55667	6.43792e-06	0.00028361	AC079807.2	chr2	+	47905678	47907810	856	antisense	NA
ENSG00000139146	562.436	2154.33	-1.93724	6.45565e-06	0.000283872	FAM60A	chr12	-	31280584	31327058	5748	protein_coding	family_with_sequence_similarity_60_member_A
ENSG00000138448	1735.34	6564.91	-1.91948	6.50376e-06	0.000285465	ITGAV	chr2	+	186590065	186680901	8211	protein_coding	integrin_subunit_alpha_V
ENSG00000254612	13.0101	80.9372	-2.62561	6.51721e-06	0.000285535	RP11-676M6.1	chr11	-	127940913	127941654	742	processed_pseudogene	NA
ENSG00000100522	390.302	1503.83	-1.94564	6.58034e-06	0.000286832	GNPNAT1	chr14	-	52775194	52791668	4009	protein_coding	glucosamine-phosphate_N-acetyltransferase_1
ENSG00000136824	741.575	2827.81	-1.93084	6.59942e-06	0.000286832	SMC2	chr9	+	104094260	104141417	6468	protein_coding	structural_maintenance_of_chromosomes_2
ENSG00000126746	173.134	687.467	-1.98862	6.60644e-06	0.000286832	ZNF384	chr12	-	6666477	6689572	5181	protein_coding	zinc_finger_protein_384
ENSG00000131389	540.419	2065.4	-1.93402	6.7468e-06	0.000292398	SLC6A6	chr3	+	14402576	14489349	8254	protein_coding	solute_carrier_family_6_(neurotransmitter_transporter)_member_6
ENSG00000109756	234.181	914.291	-1.96445	6.89177e-06	0.000297608	RAPGEF2	chr4	+	159104178	159360169	12005	protein_coding	Rap_guanine_nucleotide_exchange_factor_2
ENSG00000133401	285.221	1105.14	-1.95361	6.92712e-06	0.000298599	PDZD2	chr5	+	31639410	32110931	15642	protein_coding	PDZ_domain_containing_2
ENSG00000051825	226.175	883.315	-1.96489	7.0053e-06	0.000301429	MPHOSPH9	chr12	-	123152320	123244014	10304	protein_coding	M-phase_phosphoprotein_9
ENSG00000142798	1679.3	6319.1	-1.91178	7.06185e-06	0.000303319	HSPG2	chr1	-	21822245	21937297	17684	protein_coding	heparan_sulfate_proteoglycan_2
ENSG00000104093	235.182	916.289	-1.96145	7.08945e-06	0.000303634	DMXL2	chr15	-	51447711	51622833	13807	protein_coding	Dmx-like_2
ENSG00000101898	6.00472	51.9596	-3.08698	7.19999e-06	0.000307059	MCTS2P	chr20	+	31547504	31548049	546	processed_pseudogene	malignant_T-cell_amplified_sequence_2_pseudogene
ENSG00000143669	228.177	888.311	-1.96033	7.30216e-06	0.000310865	LYST	chr1	-	235661041	235883640	19614	protein_coding	lysosomal_trafficking_regulator
ENSG00000178385	23.0179	118.908	-2.36272	7.3941e-06	0.000314223	PLEKHM3	chr2	-	207828303	208025560	4656	protein_coding	pleckstrin_homology_domain_containing_M3
ENSG00000150995	46.0357	205.84	-2.15767	7.51217e-06	0.000317319	ITPR1	chr3	+	4493348	4847840	12895	protein_coding	inositol_145-trisphosphate_receptor_type_1
ENSG00000187605	288.223	1110.14	-1.94502	7.52807e-06	0.000317319	TET3	chr2	+	73986404	74108176	12271	protein_coding	tet_methylcytosine_dioxygenase_3
ENSG00000143418	986.765	3709.12	-1.91017	7.5461e-06	0.000317319	CERS2	chr1	-	150960583	150975004	4644	protein_coding	ceramide_synthase_2
ENSG00000263826	8.00627	59.9535	-2.88531	7.67894e-06	0.00032192	RP11-573D15.9	chr3	-	186781780	186784179	2400	antisense	NA
ENSG00000112159	799.62	3014.66	-1.91445	7.69471e-06	0.00032192	MDN1	chr6	-	89642499	89819723	18602	protein_coding	midasin_AAA_ATPase_1
ENSG00000163755	179.139	701.456	-1.96853	7.90344e-06	0.000327761	HPS3	chr3	+	149129584	149173732	6256	protein_coding	Hermansky-Pudlak_syndrome_3
ENSG00000188419	345.268	1316.98	-1.93106	8.01671e-06	0.000331886	CHM	chrX	-	85861180	86047562	8645	protein_coding	choroideremia_(Rab_escort_protein_1)
ENSG00000114439	833.646	3128.57	-1.90784	8.16845e-06	0.000337587	BBX	chr3	+	107522936	107811324	11877	protein_coding	bobby_sox_homolog_(Drosophila)
ENSG00000038219	513.398	1937.5	-1.91579	8.19791e-06	0.000338224	BOD1L1	chr4	-	13568738	13627723	15860	protein_coding	biorientation_of_chromosomes_in_cell_division_1-like_1
ENSG00000248213	1.38778e-17	22.9821	-7.53027	8.28134e-06	0.000341081	CICP16	chr4	-	118635970	118638782	2813	processed_pseudogene	capicua_transcriptional_repressor_pseudogene_16
ENSG00000132466	1176.91	4389.6	-1.89897	8.31009e-06	0.00034168	ANKRD17	chr4	-	73073376	73258798	12041	protein_coding	ankyrin_repeat_domain_17
ENSG00000140396	200.155	776.398	-1.95501	8.38186e-06	0.000344043	NCOA2	chr8	-	70109762	70403805	10026	protein_coding	nuclear_receptor_coactivator_2
ENSG00000152818	485.376	1830.58	-1.91485	8.4107e-06	0.000344638	UTRN	chr6	+	144285701	144853034	14604	protein_coding	utrophin
ENSG00000110395	649.503	2440.11	-1.90933	8.50154e-06	0.000347768	CBL	chr11	+	119206276	119308149	11231	protein_coding	Cbl_proto-oncogene_E3_ubiquitin_protein_ligase
ENSG00000114904	128.099	507.606	-1.9854	8.66514e-06	0.000352427	NEK4	chr3	-	52708449	52770949	6391	protein_coding	NIMA-related_kinase_4
ENSG00000104177	63.0489	266.793	-2.079	8.74683e-06	0.000354785	MYEF2	chr15	-	48134631	48178517	14067	protein_coding	myelin_expression_factor_2
ENSG00000155034	282.219	1075.17	-1.9292	8.94096e-06	0.000362049	FBXL18	chr7	-	5431335	5513798	5088	protein_coding	F-box_and_leucine-rich_repeat_protein_18
ENSG00000157212	150.116	587.544	-1.96772	8.96582e-06	0.000362362	PAXIP1	chr7	-	154943687	155003084	9643	protein_coding	PAX_interacting_(with_transcription-activation_domain)_protein_1
ENSG00000164171	1099.85	4082.83	-1.89214	8.97883e-06	0.000362362	ITGA2	chr5	+	52989326	53094779	7910	protein_coding	integrin_subunit_alpha_2
ENSG00000119737	12.0094	74.9418	-2.62909	9.17307e-06	0.000368347	GPR75	chr2	-	53852913	53859989	2115	protein_coding	G_protein-coupled_receptor_75
ENSG00000157999	3.00239	37.9705	-3.60662	9.34721e-06	0.000374476	ANKRD61	chr7	+	6031376	6036386	1257	protein_coding	ankyrin_repeat_domain_61
ENSG00000115306	3141.43	11574	-1.88135	9.35685e-06	0.000374476	SPTBN1	chr2	+	54456285	54671445	18504	protein_coding	spectrin_beta_non-erythrocytic_1
ENSG00000134780	10.0078	66.948	-2.72671	9.41047e-06	0.000375835	DAGLA	chr11	+	61680433	61747001	5757	protein_coding	diacylglycerol_lipase_alpha
ENSG00000116678	74.0574	305.763	-2.04385	9.5141e-06	0.000377006	LEPR	chr1	+	65420652	65641559	11370	protein_coding	leptin_receptor
ENSG00000168615	2257.75	8315.55	-1.88087	9.54329e-06	0.000377176	ADAM9	chr8	+	38996869	39105144	6913	protein_coding	ADAM_metallopeptidase_domain_9
ENSG00000116539	785.609	2919.74	-1.89379	9.54976e-06	0.000377176	ASH1L	chr1	-	155335268	155562807	13296	protein_coding	ash1_(absent_small_or_homeotic)-like_(Drosophila)
ENSG00000198162	507.393	1893.53	-1.89964	9.70353e-06	0.000382621	MAN1A2	chr1	+	117367449	117528872	9667	protein_coding	mannosidase_alpha_class_1A_member_2
ENSG00000115339	488.378	1823.59	-1.90044	9.73025e-06	0.000383047	GALNT3	chr2	-	165747591	165794682	4686	protein_coding	polypeptide_N-acetylgalactosaminyltransferase_3
ENSG00000174028	43.0334	190.852	-2.14569	9.82888e-06	0.000386298	FAM3C2	chrX	+	23075758	23076767	681	processed_pseudogene	family_with_sequence_similarity_3_member_C2_(pseudogene)
ENSG00000185483	50.0388	215.833	-2.10603	1.04035e-05	0.000404339	ROR1	chr1	+	63774022	64181498	6715	protein_coding	receptor_tyrosine_kinase-like_orphan_receptor_1
ENSG00000163507	356.276	1333.97	-1.90428	1.04056e-05	0.000404339	KIAA1524	chr3	-	108549869	108589644	4579	protein_coding	KIAA1524
ENSG00000134255	182.141	697.459	-1.93632	1.08185e-05	0.000418355	CEPT1	chr1	+	111139627	111185102	8413	protein_coding	choline/ethanolamine_phosphotransferase_1
ENSG00000259863	25.0194	122.905	-2.2907	1.09976e-05	0.000422881	SH3RF3-AS1	chr2	-	109127327	109128930	1604	lincRNA	SH3RF3_antisense_RNA_1
ENSG00000163349	492.382	1820.59	-1.88629	1.12114e-05	0.000427364	HIPK1	chr1	+	113929192	113977869	9280	protein_coding	homeodomain_interacting_protein_kinase_1
ENSG00000136111	255.198	960.255	-1.91128	1.12881e-05	0.000429298	TBC1D4	chr13	-	75284665	75482114	6658	protein_coding	TBC1_domain_family_member_4
ENSG00000104517	1335.03	4873.22	-1.8679	1.12978e-05	0.000429298	UBR5	chr8	-	102253012	102412841	13085	protein_coding	ubiquitin_protein_ligase_E3_component_n-recognin_5
ENSG00000198862	416.323	1543.8	-1.8904	1.13252e-05	0.000429662	LTN1	chr21	-	28928144	28992956	8876	protein_coding	listerin_E3_ubiquitin_protein_ligase_1
ENSG00000109805	597.463	2200.29	-1.88056	1.13772e-05	0.000430277	NCAPG	chr4	+	17810902	17844862	4921	protein_coding	non-SMC_condensin_I_complex_subunit_G
ENSG00000137145	242.188	912.293	-1.91282	1.14344e-05	0.000431083	DENND4C	chr9	+	19230435	19373545	8745	protein_coding	DENN/MADD_domain_containing_4C
ENSG00000196943	253.196	951.262	-1.90907	1.15922e-05	0.000433597	NOP9	chr14	+	24299862	24309124	6033	protein_coding	NOP9_nucleolar_protein
ENSG00000250588	48.0373	206.84	-2.10341	1.16143e-05	0.000433597	IQCJ-SCHIP1	chr3	+	158962235	159897366	4409	protein_coding	IQCJ-SCHIP1_readthrough
ENSG00000117523	3073.38	11157.3	-1.86005	1.16472e-05	0.000433597	PRRC2C	chr1	+	171485551	171593511	13921	protein_coding	proline-rich_coiled-coil_2C
ENSG00000280347	33.0257	151.882	-2.19703	1.1652e-05	0.000433597	AC000123.2	chr7	-	127359785	127364759	4975	TEC	NA
ENSG00000046604	2220.72	8069.74	-1.86144	1.16536e-05	0.000433597	DSG2	chr18	+	31498043	31549008	6190	protein_coding	desmoglein_2
ENSG00000196110	8.00627	57.955	-2.8365	1.16659e-05	0.000433597	ZNF699	chr19	-	9294275	9309838	3623	protein_coding	zinc_finger_protein_699
ENSG00000165097	205.159	776.398	-1.91941	1.18219e-05	0.000438141	KDM1B	chr6	+	18155329	18223853	4595	protein_coding	lysine_(K)-specific_demethylase_1B
ENSG00000204519	47.0365	202.843	-2.10557	1.18924e-05	0.000440074	ZNF551	chr19	+	57681969	57717301	4709	protein_coding	zinc_finger_protein_551
ENSG00000120756	172.133	656.491	-1.93048	1.19635e-05	0.000442026	PLS1	chr3	+	142596387	142713664	5294	protein_coding	plastin_1
ENSG00000088387	609.472	2232.27	-1.87266	1.22674e-05	0.000451865	DOCK9	chr13	-	98793487	99086625	13945	protein_coding	dedicator_of_cytokinesis_9
ENSG00000197779	40.0311	176.863	-2.13996	1.22946e-05	0.000452175	ZNF81	chrX	+	47836902	48002561	8443	protein_coding	zinc_finger_protein_81
ENSG00000075391	598.464	2191.3	-1.87223	1.23749e-05	0.000453738	RASAL2	chr1	+	178094141	178484147	16044	protein_coding	RAS_protein_activator_like_2
ENSG00000238018	3.00239	36.9713	-3.56828	1.25995e-05	0.000458174	AC093110.3	chr2	-	54661011	54680045	1236	antisense	NA
ENSG00000120215	3.00239	36.9713	-3.56828	1.25995e-05	0.000458174	MLANA	chr9	+	5890802	5910606	3083	protein_coding	melan-A
ENSG00000176542	143.111	548.575	-1.93762	1.26295e-05	0.000458174	USF3	chr3	-	113648385	113696646	13738	protein_coding	upstream_transcription_factor_family_member_3
ENSG00000254838	1.38778e-17	21.9829	-7.46649	1.26863e-05	0.000458174	GVINP1	chr11	-	6713536	6746439	8438	transcribed_unprocessed_pseudogene	GTPase_very_large_interferon_inducible_pseudogene_1
ENSG00000278879	1.38778e-17	21.9829	-7.46649	1.26863e-05	0.000458174	AP000560.3	chr11	-	74830574	74832510	1937	TEC	NA
ENSG00000269378	33.0257	150.883	-2.18752	1.2748e-05	0.000459712	ITGB1P1	chr19	-	14621634	14622242	609	processed_pseudogene	integrin_subunit_beta_1_pseudogene_1
ENSG00000169047	545.423	1994.45	-1.87031	1.2917e-05	0.000464681	IRS1	chr2	-	226731317	226799759	9953	protein_coding	insulin_receptor_substrate_1
ENSG00000183853	1875.45	6771.75	-1.85222	1.29244e-05	0.000464681	KIRREL	chr1	+	157993273	158100262	7872	protein_coding	kin_of_IRRE_like_(Drosophila)
ENSG00000079819	588.456	2146.34	-1.86665	1.31483e-05	0.000472024	EPB41L2	chr6	-	130839347	131063322	10247	protein_coding	erythrocyte_membrane_protein_band_4.1-like_2
ENSG00000145362	61.0474	251.805	-2.04207	1.32792e-05	0.000475303	ANK2	chr4	+	112818109	113383740	18224	protein_coding	ankyrin_2_neuronal
ENSG00000143061	623.483	2268.24	-1.86294	1.34639e-05	0.000480485	IGSF3	chr1	-	116574399	116667755	7400	protein_coding	immunoglobulin_superfamily_member_3
ENSG00000072364	1541.19	5553.69	-1.84931	1.34916e-05	0.000480761	AFF4	chr5	-	132875379	132963634	11297	protein_coding	AF4/FMR2_family_member_4
ENSG00000081923	28.0218	131.898	-2.22975	1.3666e-05	0.000486254	ATP8B1	chr18	-	57646426	57803101	6652	protein_coding	ATPase_aminophospholipid_transporter_class_I_type_8B_member_1
ENSG00000171823	171.133	645.499	-1.91453	1.37828e-05	0.000489685	FBXL14	chr12	-	1565993	1594165	2287	protein_coding	F-box_and_leucine-rich_repeat_protein_14
ENSG00000188647	391.303	1428.89	-1.8682	1.44718e-05	0.000508902	PTAR1	chr9	-	69709522	69759959	12200	protein_coding	protein_prenyltransferase_alpha_subunit_repeat_containing_1
ENSG00000239883	17.0132	90.9294	-2.40952	1.4629e-05	0.000512881	PARGP1	chr10	-	45854093	45972154	3214	transcribed_unprocessed_pseudogene	poly(ADP-ribose)_glycohydrolase_pseudogene_1
ENSG00000132549	310.24	1139.12	-1.87603	1.46489e-05	0.000512881	VPS13B	chr8	+	99013266	99877580	16716	protein_coding	vacuolar_protein_sorting_13_homolog_B_(yeast)
ENSG00000268812	2.00162	31.9751	-3.916	1.47133e-05	0.000514234	RP1-102K2.8	chr22	+	30246205	30246998	794	antisense	NA
ENSG00000141458	674.523	2439.11	-1.85422	1.47582e-05	0.000514462	NPC1	chr18	-	23506184	23586898	10102	protein_coding	Niemann-Pick_disease_type_C1
ENSG00000177311	837.649	3007.67	-1.84407	1.5618e-05	0.00053916	ZBTB38	chr3	+	141324213	141449792	13706	protein_coding	zinc_finger_and_BTB_domain_containing_38
ENSG00000116711	145.112	547.575	-1.91497	1.56236e-05	0.00053916	PLA2G4A	chr1	+	186828953	186988981	2875	protein_coding	phospholipase_A2_group_IVA
ENSG00000144959	460.357	1664.71	-1.85416	1.58091e-05	0.000543222	NCEH1	chr3	-	172630249	172711218	4808	protein_coding	neutral_cholesterol_ester_hydrolase_1
ENSG00000248121	11.0086	67.9473	-2.61216	1.59963e-05	0.000545757	SMURF2P1	chr17	+	30600796	30615980	570	transcribed_unprocessed_pseudogene	SMAD_specific_E3_ubiquitin_protein_ligase_2_pseudogene_1
ENSG00000064313	493.382	1779.62	-1.85053	1.60719e-05	0.000546069	TAF2	chr8	-	119730775	119832863	6547	protein_coding	TATA-box_binding_protein_associated_factor_2
ENSG00000254535	21.0163	104.919	-2.31285	1.60735e-05	0.000546069	PABPC4L	chr4	-	134196333	134201748	4944	protein_coding	poly(A)_binding_protein_cytoplasmic_4-like
ENSG00000109654	143.111	538.582	-1.91111	1.64228e-05	0.000556362	TRIM2	chr4	+	153152342	153339320	9425	protein_coding	tripartite_motif_containing_2
ENSG00000165240	70.0543	279.783	-1.99584	1.65717e-05	0.000560617	ATP7A	chrX	+	77910656	78050395	8529	protein_coding	ATPase_Cu++_transporting_alpha_polypeptide
ENSG00000197860	105.081	403.687	-1.94046	1.66376e-05	0.000561267	SGTB	chr5	-	65665928	65723035	5748	protein_coding	small_glutamine-rich_tetratricopeptide_repeat_(TPR)-containing_beta
ENSG00000197603	245.19	899.303	-1.87437	1.6694e-05	0.000561624	C5orf42	chr5	-	37106228	37249428	15146	protein_coding	chromosome_5_open_reading_frame_42
ENSG00000144583	20.0156	100.922	-2.32685	1.68062e-05	0.000563368	2004-03-01	chr2	-	216257865	216372027	4447	protein_coding	membrane_associated_ring-CH-type_finger_4
ENSG00000175893	171.133	636.506	-1.89429	1.68457e-05	0.000563368	ZDHHC21	chr9	-	14611071	14693471	9426	protein_coding	zinc_finger_DHHC-type_containing_21
ENSG00000163625	457.354	1646.72	-1.84793	1.68596e-05	0.000563368	WDFY3	chr4	-	84669610	84966391	16856	protein_coding	WD_repeat_and_FYVE_domain_containing_3
ENSG00000198589	806.625	2881.77	-1.83682	1.69194e-05	0.00056444	LRBA	chr4	-	150264531	151015727	14929	protein_coding	LPS-responsive_vesicle_trafficking_beach_and_anchor_containing
ENSG00000001631	210.163	774.4	-1.88095	1.70951e-05	0.000567941	KRIT1	chr7	-	92198969	92246166	6204	protein_coding	KRIT1_ankyrin_repeat_containing
ENSG00000164211	351.272	1271.01	-1.85495	1.71903e-05	0.000570317	STARD4	chr5	-	111496033	111512590	5684	protein_coding	StAR_related_lipid_transfer_domain_containing_4
ENSG00000157077	234.181	857.335	-1.87167	1.75851e-05	0.000582016	ZFYVE9	chr1	+	52142094	52346686	5809	protein_coding	zinc_finger_FYVE_domain_containing_9
ENSG00000144724	430.333	1546.8	-1.84546	1.76067e-05	0.000582016	PTPRG	chr3	+	61561569	62297613	14633	protein_coding	protein_tyrosine_phosphatase_receptor_type_G
ENSG00000135549	34.0264	150.883	-2.14461	1.76156e-05	0.000582016	PKIB	chr6	+	122471917	122726373	3432	protein_coding	protein_kinase_(cAMP-dependent_catalytic)_inhibitor_beta
ENSG00000090054	471.365	1689.69	-1.84157	1.78073e-05	0.000586604	SPTLC1	chr9	-	92031999	92115384	3658	protein_coding	serine_palmitoyltransferase_long_chain_base_subunit_1
ENSG00000196233	157.122	584.547	-1.8946	1.79078e-05	0.000588437	LCOR	chr10	+	96832260	96981043	11116	protein_coding	ligand_dependent_nuclear_receptor_corepressor
ENSG00000187498	601.466	2146.34	-1.83511	1.79584e-05	0.000589296	COL4A1	chr13	-	110148963	110307149	8188	protein_coding	collagen_type_IV_alpha_1
ENSG00000278811	4.00317	39.9689	-3.27984	1.82365e-05	0.000595982	LINC00624	chr1	-	147258885	147517875	5564	antisense	long_intergenic_non-protein_coding_RNA_624
ENSG00000081052	57.0443	231.82	-2.02047	1.843e-05	0.000601487	COL4A4	chr2	-	227002711	227164113	9895	protein_coding	collagen_type_IV_alpha_4
ENSG00000131016	513.398	1831.58	-1.83469	1.86255e-05	0.000604805	AKAP12	chr6	+	151239999	151358557	8741	protein_coding	A-kinase_anchoring_protein_12
ENSG00000225507	6.00472	47.9627	-2.97179	1.86467e-05	0.000604805	AC069282.6	chr7	+	47956793	47957318	526	processed_pseudogene	NA
ENSG00000115760	845.655	2998.67	-1.82603	1.86806e-05	0.000604805	BIRC6	chr2	+	32357028	32618899	17723	protein_coding	baculoviral_IAP_repeat_containing_6
ENSG00000138688	409.317	1466.86	-1.84113	1.86825e-05	0.000604805	KIAA1109	chr4	+	122152333	122362758	20470	protein_coding	KIAA1109
ENSG00000120217	69.0536	273.788	-1.98532	1.87512e-05	0.000606212	CD274	chr9	+	5450503	5470566	4108	protein_coding	CD274_molecule
ENSG00000116406	655.508	2330.19	-1.82957	1.90223e-05	0.00061333	EDEM3	chr1	-	184690231	184754913	7804	protein_coding	ER_degradation_enhancer_mannosidase_alpha-like_3
ENSG00000246250	1.38778e-17	20.9837	-7.39977	1.95811e-05	0.00062463	RP11-613D13.5	chr11	-	43829709	43880726	3296	antisense	NA
ENSG00000276672	22.0171	106.917	-2.27332	1.96168e-05	0.00062463	RP11-142E9.1	chr13	+	33846190	33850825	4636	sense_intronic	NA
ENSG00000100625	165.128	607.529	-1.87857	2.01836e-05	0.000639627	SIX4	chr14	-	60709528	60724348	6658	protein_coding	SIX_homeobox_4
ENSG00000196547	221.171	803.377	-1.86032	2.03276e-05	0.000643341	MAN2A2	chr15	+	90902218	90922584	10002	protein_coding	mannosidase_alpha_class_2A_member_2
ENSG00000232630	2.00162	30.9759	-3.87037	2.05601e-05	0.000649517	PRPS1P2	chr9	+	125150653	125151589	937	processed_pseudogene	phosphoribosyl_pyrophosphate_synthetase_1_pseudogene_2
ENSG00000165650	522.405	1849.57	-1.8237	2.06813e-05	0.00065111	PDZD8	chr10	-	117277274	117375467	9881	protein_coding	PDZ_domain_containing_8
ENSG00000005810	494.383	1751.64	-1.82474	2.07705e-05	0.000653064	MYCBP2	chr13	-	77044655	77327050	15945	protein_coding	MYC_binding_protein_2_E3_ubiquitin_protein_ligase
ENSG00000070018	332.257	1188.08	-1.83787	2.08161e-05	0.000653642	LRP6	chr12	-	12116025	12267012	10337	protein_coding	LDL_receptor_related_protein_6
ENSG00000164951	375.291	1335.96	-1.83146	2.11838e-05	0.000663455	PDP1	chr8	+	93857807	93926066	5603	protein_coding	pyruvate_dehyrogenase_phosphatase_catalytic_subunit_1
ENSG00000151917	15.0117	80.9372	-2.42099	2.16902e-05	0.000675796	BEND6	chr6	+	56955126	57027342	5588	protein_coding	BEN_domain_containing_6
ENSG00000143469	138.107	510.604	-1.88547	2.17655e-05	0.000676891	SYT14	chr1	+	209938174	210171315	12436	protein_coding	synaptotagmin_14
ENSG00000120437	325.252	1158.1	-1.83173	2.23061e-05	0.000691404	ACAT2	chr6	+	159760328	159779055	4299	protein_coding	acetyl-CoA_acetyltransferase_2
ENSG00000134250	1660.29	5773.52	-1.79794	2.24824e-05	0.00069597	NOTCH2	chr1	-	119911553	120069626	16804	protein_coding	notch_2
ENSG00000067900	809.627	2832.8	-1.80674	2.28186e-05	0.000705469	ROCK1	chr18	-	20946906	21111851	11113	protein_coding	Rho-associated_coiled-coil_containing_protein_kinase_1
ENSG00000276603	7.00549	50.9604	-2.84085	2.30044e-05	0.000709391	RP11-425M5.7	chr20	-	37526642	37527060	419	sense_intronic	NA
ENSG00000150938	2181.69	7563.14	-1.79348	2.31206e-05	0.000712062	CRIM1	chr2	+	36355926	36551135	7122	protein_coding	cysteine_rich_transmembrane_BMP_regulator_1_(chordin-like)
ENSG00000133812	183.142	664.485	-1.85856	2.33154e-05	0.000715103	SBF2	chr11	-	9778667	10294207	16767	protein_coding	SET_binding_factor_2
ENSG00000166147	524.406	1840.57	-1.81115	2.33936e-05	0.000715103	FBN1	chr15	-	48408306	48645849	16057	protein_coding	fibrillin_1
ENSG00000171988	387.3	1367.94	-1.82015	2.34273e-05	0.000715103	JMJD1C	chr10	-	63167221	63521850	11059	protein_coding	jumonji_domain_containing_1C
ENSG00000145555	1285	4461.54	-1.79568	2.34572e-05	0.000715103	MYO10	chr5	-	16661914	16936276	13963	protein_coding	myosin_X
ENSG00000011426	2188.7	7571.13	-1.79038	2.38396e-05	0.000724008	ANLN	chr7	+	36389806	36453791	6012	protein_coding	anillin_actin_binding_protein
ENSG00000102271	27.021	122.905	-2.1802	2.39812e-05	0.00072739	KLHL4	chrX	+	87517749	87670050	5818	protein_coding	kelch_like_family_member_4
ENSG00000082701	1200.93	4160.77	-1.79259	2.43358e-05	0.000735364	GSK3B	chr3	-	119821323	120094417	8006	protein_coding	glycogen_synthase_kinase_3_beta
ENSG00000131019	13.0101	72.9434	-2.47582	2.44221e-05	0.000736121	ULBP3	chr6	-	150063150	150069095	988	protein_coding	UL16_binding_protein_3
ENSG00000170365	83.0644	316.754	-1.92946	2.4594e-05	0.000740375	SMAD1	chr4	+	145481194	145558079	6058	protein_coding	SMAD_family_member_1
ENSG00000141198	295.229	1046.19	-1.8248	2.48796e-05	0.000747104	TOM1L1	chr17	+	54899387	54961956	7275	protein_coding	target_of_myb1_like_1_membrane_trafficking_protein
ENSG00000189057	420.326	1474.86	-1.81069	2.50307e-05	0.000750701	FAM111B	chr11	+	59107185	59127410	3863	protein_coding	family_with_sequence_similarity_111_member_B
ENSG00000136874	107.083	398.691	-1.89531	2.52574e-05	0.000755775	STX17	chr9	+	99906633	99970341	4740	protein_coding	syntaxin_17
ENSG00000146247	673.522	2346.18	-1.80033	2.52627e-05	0.000755775	PHIP	chr6	-	78935867	79078236	13252	protein_coding	pleckstrin_homology_domain_interacting_protein
ENSG00000066084	660.512	2299.22	-1.79929	2.56359e-05	0.000765038	DIP2B	chr12	+	50504985	50748667	10361	protein_coding	disco_interacting_protein_2_homolog_B
ENSG00000260597	9.00704	57.955	-2.66904	2.58959e-05	0.000769931	AC012531.25	chr12	+	54019910	54022589	2680	lincRNA	NA
ENSG00000156802	1304.01	4494.52	-1.78511	2.60128e-05	0.000772087	ATAD2	chr8	-	123319850	123416350	7118	protein_coding	ATPase_family_AAA_domain_containing_2
ENSG00000083168	594.461	2067.4	-1.79795	2.60326e-05	0.000772087	KAT6A	chr8	-	41929479	42051990	11852	protein_coding	K(lysine)_acetyltransferase_6A
ENSG00000124198	768.596	2660.94	-1.79147	2.68035e-05	0.000792334	ARFGEF2	chr20	+	48921890	49036693	8945	protein_coding	ADP_ribosylation_factor_guanine_nucleotide_exchange_factor_2
ENSG00000053254	228.177	809.372	-1.82608	2.79259e-05	0.000823163	FOXN3	chr14	-	89124871	89619149	11033	protein_coding	forkhead_box_N3
ENSG00000134755	429.333	1493.84	-1.79856	2.80089e-05	0.000824599	DSC2	chr18	-	31058840	31102415	12371	protein_coding	desmocollin_2
ENSG00000198363	2530.96	8647.3	-1.77251	2.82486e-05	0.000830641	ASPH	chr8	-	61500556	61714640	20047	protein_coding	aspartate_beta-hydroxylase
ENSG00000051341	279.216	981.239	-1.81276	2.87007e-05	0.000841504	POLQ	chr3	-	121431427	121546641	9400	protein_coding	polymerase_(DNA_directed)_theta
ENSG00000169710	10927.5	37200.2	-1.76734	2.8723e-05	0.000841504	FASN	chr17	-	82078333	82098332	9067	protein_coding	fatty_acid_synthase
ENSG00000158125	761.59	2623.97	-1.78449	2.87586e-05	0.000841523	XDH	chr2	-	31334321	31414715	6037	protein_coding	xanthine_dehydrogenase
ENSG00000227292	2.00162	29.9767	-3.82326	2.88486e-05	0.000843131	AC009229.5	chr2	-	38203363	38239590	622	lincRNA	NA
ENSG00000082805	804.623	2768.85	-1.78274	2.89459e-05	0.000843923	ERC1	chr12	+	990509	1495933	13484	protein_coding	ELKS/RAB6-interacting/CAST_family_member_1
ENSG00000180071	105.081	387.699	-1.88218	2.92273e-05	0.000851095	ANKRD18A	chr9	-	38571358	38620660	5303	protein_coding	ankyrin_repeat_domain_18A
ENSG00000145416	29.0226	127.901	-2.13499	2.94498e-05	0.000854524	2001-03-01	chr4	-	163524298	164384050	10421	protein_coding	membrane_associated_ring-CH-type_finger_1
ENSG00000173517	271.21	952.262	-1.81147	2.94603e-05	0.000854524	PEAK1	chr15	-	77100656	77420144	24184	protein_coding	pseudopodium-enriched_atypical_kinase_1
ENSG00000165997	253.196	890.31	-1.81354	2.98576e-05	0.000864218	ARL5B	chr10	+	18659405	18681639	7196	protein_coding	ADP_ribosylation_factor_like_GTPase_5B
ENSG00000121454	17.0132	85.9333	-2.3281	2.99728e-05	0.00086651	LHX4	chr1	+	180230286	180278982	6061	protein_coding	LIM_homeobox_4
ENSG00000164151	466.361	1610.75	-1.78794	3.03264e-05	0.00087568	ICE1	chr5	+	5420664	5490234	8678	protein_coding	interactor_of_little_elongation_complex_ELL_subunit_1
ENSG00000114346	876.679	2999.67	-1.77454	3.08868e-05	0.000889724	ECT2	chr3	+	172750682	172821474	5499	protein_coding	epithelial_cell_transforming_2
ENSG00000085224	634.492	2176.31	-1.77801	3.11971e-05	0.000896516	ATRX	chrX	-	77504878	77786269	19060	protein_coding	alpha_thalassemia/mental_retardation_syndrome_X-linked
ENSG00000102931	3.00239	33.9736	-3.44671	3.14646e-05	0.000902047	ARL2BP	chr16	+	57245098	57253635	2155	protein_coding	ADP_ribosylation_factor_like_GTPase_2_binding_protein
ENSG00000153317	1273.99	4330.64	-1.76513	3.17336e-05	0.000907597	ASAP1	chr8	-	130052104	130443660	8280	protein_coding	ArfGAP_with_SH3_domain_ankyrin_repeat_and_PH_domain_1
ENSG00000172893	1997.55	6770.75	-1.76102	3.20048e-05	0.000913181	DHCR7	chr11	-	71428193	71452868	4160	protein_coding	7-dehydrocholesterol_reductase
ENSG00000231628	4.00317	37.9705	-3.20607	3.20597e-05	0.000913663	RP3-355L5.4	chr6	+	105279016	105281755	1198	antisense	NA
ENSG00000170802	215.167	757.413	-1.81503	3.21458e-05	0.000915034	FOXN2	chr2	+	48314637	48379294	5481	protein_coding	forkhead_box_N2
ENSG00000144824	824.639	2814.82	-1.77105	3.23093e-05	0.000917515	PHLDB2	chr3	+	111732497	111976517	12109	protein_coding	pleckstrin_homology-like_domain_family_B_member_2
ENSG00000079482	48.0373	191.851	-1.99495	3.23532e-05	0.000917679	OPHN1	chrX	-	68042344	68433913	8224	protein_coding	oligophrenin_1
ENSG00000147650	368.285	1272.01	-1.78787	3.26971e-05	0.00092634	LRP12	chr8	-	104489231	104589024	9777	protein_coding	LDL_receptor_related_protein_12
ENSG00000145012	710.551	2428.12	-1.77265	3.27583e-05	0.000926984	LPP	chr3	+	188153284	188890671	25535	protein_coding	LIM_domain_containing_preferred_translocation_partner_in_lipoma
ENSG00000198901	991.768	3369.39	-1.76428	3.28033e-05	0.000927164	PRC1	chr15	-	90966038	90995629	5525	protein_coding	protein_regulator_of_cytokinesis_1
ENSG00000121281	125.097	451.65	-1.85112	3.30933e-05	0.000933168	ADCY7	chr16	+	50246137	50318135	8630	protein_coding	adenylate_cyclase_7
ENSG00000169379	136.106	488.621	-1.84304	3.31914e-05	0.000934838	ARL13B	chr3	+	93980139	94055668	4154	protein_coding	ADP_ribosylation_factor_like_GTPase_13B
ENSG00000255050	11.0086	63.9504	-2.52486	3.34347e-05	0.000938748	RP11-661A12.9	chr8	+	143573490	143577397	1173	antisense	NA
ENSG00000135976	65.0505	248.807	-1.93335	3.3672e-05	0.000942856	ANKRD36	chr2	+	97113496	97264521	9670	protein_coding	ankyrin_repeat_domain_36
ENSG00000035403	2009.56	6773.75	-1.75301	3.46036e-05	0.000967062	VCL	chr10	+	73995193	74121363	9992	protein_coding	vinculin
ENSG00000178966	143.111	510.604	-1.83417	3.46571e-05	0.000967062	RMI1	chr9	+	83980711	84004074	3507	protein_coding	RecQ_mediated_genome_instability_1
ENSG00000133138	72.0559	271.789	-1.91346	3.47961e-05	0.000969815	TBC1D8B	chrX	+	106802680	106876145	9503	protein_coding	TBC1_domain_family_member_8B
ENSG00000065413	33.0257	139.891	-2.07849	3.48571e-05	0.000970392	ANKRD44	chr2	-	196967017	197311173	11665	protein_coding	ankyrin_repeat_domain_44
ENSG00000082438	236.183	823.362	-1.80108	3.49229e-05	0.000971098	COBLL1	chr2	-	164653624	164843679	17178	protein_coding	cordon-bleu_WH2_repeat_protein_like_1
ENSG00000128585	251.195	872.324	-1.79555	3.5683e-05	0.000988805	MKLN1	chr7	+	131110096	131496636	12878	protein_coding	muskelin_1
ENSG00000047410	1614.25	5431.79	-1.75048	3.59538e-05	0.000995163	TPR	chr1	-	186311652	186375693	12350	protein_coding	translocated_promoter_region_nuclear_basket_protein
ENSG00000092148	1164.9	3925.96	-1.75273	3.61209e-05	0.000997491	HECTD1	chr14	-	31100112	31207804	12557	protein_coding	HECT_domain_containing_E3_ubiquitin_protein_ligase_1
ENSG00000116747	471.365	1606.75	-1.76896	3.63675e-05	0.001002	TROVE2	chr1	+	193059422	193091777	9102	protein_coding	TROVE_domain_family_member_2
ENSG00000147231	61.0474	233.819	-1.93521	3.66222e-05	0.00100787	CXorf57	chrX	+	106611930	106679442	4853	protein_coding	chromosome_X_open_reading_frame_57
ENSG00000064393	1355.05	4556.47	-1.74948	3.67896e-05	0.00101132	HIPK2	chr7	-	139561570	139777778	15402	protein_coding	homeodomain_interacting_protein_kinase_2
ENSG00000198826	1024.79	3445.33	-1.74918	3.7877e-05	0.00103739	ARHGAP11A	chr15	+	32615144	32639949	6428	protein_coding	Rho_GTPase_activating_protein_11A
ENSG00000198265	714.554	2416.13	-1.7574	3.79524e-05	0.00103739	HELZ	chr17	-	67070438	67245989	15677	protein_coding	helicase_with_zinc_finger
ENSG00000106780	174.135	610.527	-1.80911	3.8078e-05	0.0010396	MEGF9	chr9	-	120600813	120714470	6298	protein_coding	multiple_EGF-like-domains_9
ENSG00000113742	340.264	1164.1	-1.77411	3.84468e-05	0.00104848	CPEB4	chr5	+	173888280	173961976	10272	protein_coding	cytoplasmic_polyadenylation_element_binding_protein_4
ENSG00000171316	328.254	1122.13	-1.77297	3.94107e-05	0.00107112	CHD7	chr8	+	60678778	60868028	16982	protein_coding	chromodomain_helicase_DNA_binding_protein_7
ENSG00000253710	59.0458	225.825	-1.93305	3.9471e-05	0.00107155	ALG11	chr13	+	52012398	52029664	7716	protein_coding	ALG11_alpha-12-mannosyltransferase
ENSG00000123643	335.26	1145.11	-1.77176	3.955e-05	0.00107249	SLC36A1	chr5	+	151437046	151492381	6980	protein_coding	solute_carrier_family_36_(proton/amino_acid_symporter)_member_1
ENSG00000131747	2823.19	9409.7	-1.73678	3.98933e-05	0.00108008	TOP2A	chr17	-	40388516	40417950	6437	protein_coding	topoisomerase_(DNA)_II_alpha
ENSG00000163939	637.494	2148.33	-1.75254	3.99286e-05	0.00108008	PBRM1	chr3	-	52545352	52685917	9654	protein_coding	polybromo_1
ENSG00000065060	199.154	692.463	-1.79721	3.99663e-05	0.00108008	UHRF1BP1	chr6	+	34792015	34883138	9908	protein_coding	UHRF1_binding_protein_1
ENSG00000155640	51.0396	198.846	-1.95934	4.00096e-05	0.00108008	C10orf12	chr10	+	96981284	96986212	4929	protein_coding	chromosome_10_open_reading_frame_12
ENSG00000124177	418.324	1418.9	-1.76178	4.03647e-05	0.00108722	CHD6	chr20	-	41402101	41618494	14126	protein_coding	chromodomain_helicase_DNA_binding_protein_6
ENSG00000225205	15.0117	76.9403	-2.34804	4.05406e-05	0.00109074	AC093818.1	chr2	-	172480840	172556596	2447	antisense	NA
ENSG00000036257	406.315	1377.93	-1.76152	4.08327e-05	0.00109493	CUL3	chr2	-	224470150	224585397	11505	protein_coding	cullin_3
ENSG00000185480	112.087	400.689	-1.83671	4.21088e-05	0.00112789	PARPBP	chr12	+	102120185	102197520	4745	protein_coding	PARP1_binding_protein
ENSG00000139116	320.248	1090.15	-1.76687	4.21945e-05	0.00112893	KIF21A	chr12	-	39293228	39443390	10114	protein_coding	kinesin_family_member_21A
ENSG00000163635	250.194	858.334	-1.77798	4.2329e-05	0.00112903	ATXN7	chr3	+	63864557	64003462	9172	protein_coding	ataxin_7
ENSG00000072501	2049.59	6808.72	-1.73199	4.24157e-05	0.00112903	SMC1A	chrX	-	53374149	53422728	10484	protein_coding	structural_maintenance_of_chromosomes_1A
ENSG00000187720	622.482	2089.38	-1.74677	4.24332e-05	0.00112903	THSD4	chr15	+	71096952	71783383	15837	protein_coding	thrombospondin_type_1_domain_containing_4
ENSG00000182473	435.337	1468.86	-1.7542	4.29015e-05	0.00113772	EXOC7	chr17	-	76081017	76121576	10086	protein_coding	exocyst_complex_component_7
ENSG00000180385	34.0264	140.891	-2.04584	4.34077e-05	0.00114861	EMC3-AS1	chr3	+	9986893	10006990	3714	transcribed_unprocessed_pseudogene	EMC3_antisense_RNA_1
ENSG00000141384	126.098	445.654	-1.82036	4.3992e-05	0.00115897	TAF4B	chr18	+	26225936	26391685	5395	protein_coding	TATA-box_binding_protein_associated_factor_4b
ENSG00000186767	128.099	451.65	-1.81693	4.48085e-05	0.00117533	SPIN4	chrX	-	63347228	63351344	4117	protein_coding	spindlin_family_member_4
ENSG00000116641	522.405	1749.64	-1.74358	4.52326e-05	0.00118387	DOCK7	chr1	-	62454726	62688368	13888	protein_coding	dedicator_of_cytokinesis_7
ENSG00000129422	160.124	556.568	-1.79657	4.54848e-05	0.0011866	MTUS1	chr8	-	17643795	17800917	12010	protein_coding	microtubule_associated_tumor_suppressor_1
ENSG00000103540	234.181	800.379	-1.77251	4.6135e-05	0.00119966	CCP110	chr16	+	19523811	19553408	10142	protein_coding	centriolar_coiled-coil_protein_110kDa
ENSG00000177853	102.079	364.717	-1.83582	4.67252e-05	0.00121005	ZNF518A	chr10	+	96129715	96205288	10891	protein_coding	zinc_finger_protein_518A
ENSG00000138641	254.197	865.329	-1.7668	4.6736e-05	0.00121005	HERC3	chr4	+	88521048	88708542	8634	protein_coding	HECT_and_RLD_domain_containing_E3_ubiquitin_protein_ligase_3
ENSG00000139514	1662.29	5482.75	-1.72165	4.74627e-05	0.00122616	SLC7A1	chr13	-	29509410	29595688	7692	protein_coding	solute_carrier_family_7_(cationic_amino_acid_transporter_y+_system)_member_1
ENSG00000135837	603.468	2009.44	-1.73524	4.77351e-05	0.00122616	CEP350	chr1	+	179954738	180114880	14301	protein_coding	centrosomal_protein_350kDa
ENSG00000279386	1.38778e-17	18.9852	-7.25628	4.77659e-05	0.00122616	AC021106.1	chr4	-	37866561	37867091	531	protein_coding	NA
ENSG00000120690	569.441	1896.53	-1.73552	4.78857e-05	0.00122793	ELF1	chr13	-	40931920	41061440	4443	protein_coding	E74-like_factor_1_(ets_domain_transcription_factor)
ENSG00000125266	1178.91	3892.98	-1.72331	4.79877e-05	0.00122923	EFNB2	chr13	-	106489731	106535114	4461	protein_coding	ephrin-B2
ENSG00000115232	9.00704	54.9573	-2.59259	4.81313e-05	0.00123029	ITGA4	chr2	+	181457202	181536187	7901	protein_coding	integrin_subunit_alpha_4
ENSG00000151422	445.345	1488.85	-1.74092	4.84143e-05	0.00123621	FER	chr5	+	108747822	109196841	13614	protein_coding	fer_(fps/fes_related)_tyrosine_kinase
ENSG00000174501	35.0272	142.889	-2.02447	4.90005e-05	0.00124853	ANKRD36C	chr2	-	95836919	95991831	8574	protein_coding	ankyrin_repeat_domain_36C
ENSG00000273599	29.0226	122.905	-2.07756	4.91199e-05	0.00125024	RP11-59C5.3	chr10	+	124996064	125001491	5428	antisense	NA
ENSG00000152413	170.132	585.546	-1.78238	4.98597e-05	0.00126506	HOMER1	chr5	-	79372636	79514217	6154	protein_coding	homer_scaffolding_protein_1
ENSG00000134852	601.466	1993.45	-1.72851	5.09544e-05	0.00128875	CLOCK	chr4	-	55427903	55547138	11762	protein_coding	clock_circadian_regulator
ENSG00000177200	535.415	1776.62	-1.73017	5.11287e-05	0.00129045	CHD9	chr16	+	53055033	53329150	16502	protein_coding	chromodomain_helicase_DNA_binding_protein_9
ENSG00000030066	606.47	2006.44	-1.72593	5.21333e-05	0.00130894	NUP160	chr11	-	47778087	47848555	8576	protein_coding	nucleoporin_160kDa
ENSG00000159459	324.251	1086.16	-1.74366	5.24216e-05	0.0013148	UBR1	chr15	-	42942897	43106113	9928	protein_coding	ubiquitin_protein_ligase_E3_component_n-recognin_1
ENSG00000144357	390.302	1300.99	-1.73662	5.2504e-05	0.0013155	UBR3	chr2	+	169827458	170084131	10063	protein_coding	ubiquitin_protein_ligase_E3_component_n-recognin_3_(putative)
ENSG00000123066	497.385	1648.72	-1.72866	5.28268e-05	0.00132083	MED13L	chr12	-	115953872	116277338	17290	protein_coding	mediator_complex_subunit_13-like
ENSG00000118263	921.714	3026.65	-1.7152	5.32327e-05	0.0013296	KLF7	chr2	-	207074137	207167267	9262	protein_coding	Kruppel-like_factor_7_(ubiquitous)
ENSG00000155974	32.0249	131.898	-2.0379	5.40645e-05	0.00134758	GRIP1	chr12	-	66347431	66804186	6378	protein_coding	glutamate_receptor_interacting_protein_1
ENSG00000196712	902.699	2959.71	-1.713	5.45011e-05	0.00135705	NF1	chr17	+	31094927	31382116	26685	protein_coding	neurofibromin_1
ENSG00000112419	266.206	894.307	-1.74775	5.48022e-05	0.00136173	PHACTR2	chr6	+	143536845	143831185	11224	protein_coding	phosphatase_and_actin_regulator_2
ENSG00000164715	363.282	1209.06	-1.73438	5.49345e-05	0.00136361	LMTK2	chr7	+	98106885	98209633	9139	protein_coding	lemur_tyrosine_kinase_2
ENSG00000086712	503.39	1661.71	-1.72267	5.57588e-05	0.00137838	TXLNG	chrX	+	16786427	16844519	4460	protein_coding	taxilin_gamma
ENSG00000162959	90.0698	320.751	-1.8309	5.61994e-05	0.00138366	MEMO1	chr2	-	31865060	32011230	5220	protein_coding	mediator_of_cell_motility_1
ENSG00000119681	1556.21	5072.07	-1.70446	5.6239e-05	0.00138366	LTBP2	chr14	-	74498170	74612378	9091	protein_coding	latent_transforming_growth_factor_beta_binding_protein_2
ENSG00000244161	44.0342	170.867	-1.95315	5.62536e-05	0.00138366	FLNB-AS1	chr3	-	58162547	58170636	3709	antisense	FLNB_antisense_RNA_1
ENSG00000121957	561.435	1848.57	-1.71899	5.62601e-05	0.00138366	GPSM2	chr1	+	108875350	108934545	8099	protein_coding	G-protein_signaling_modulator_2
ENSG00000278864	48.0373	183.857	-1.93359	5.66197e-05	0.00139109	RP11-45M22.2	chr17	+	17181504	17183257	1754	TEC	NA
ENSG00000171320	205.159	693.462	-1.75646	5.78087e-05	0.00141596	ESCO2	chr8	+	27771949	27812640	7973	protein_coding	establishment_of_sister_chromatid_cohesion_N-acetyltransferase_2
ENSG00000009790	77.0598	277.785	-1.84823	5.80992e-05	0.00141979	TRAF3IP3	chr1	+	209756032	209782320	7750	protein_coding	TRAF3_interacting_protein_3
ENSG00000076770	132.102	455.647	-1.78529	5.87133e-05	0.00142639	MBNL3	chrX	-	132369317	132489968	12199	protein_coding	muscleblind-like_splicing_regulator_3
ENSG00000131711	911.706	2972.7	-1.70499	5.87682e-05	0.00142639	MAP1B	chr5	+	72107234	72209570	12630	protein_coding	microtubule_associated_protein_1B
ENSG00000038427	1031.8	3360.39	-1.70335	5.88849e-05	0.00142644	VCAN	chr5	+	83471465	83582303	14831	protein_coding	versican
ENSG00000001561	9.00704	53.9581	-2.56618	5.93391e-05	0.00143446	ENPP4	chr6	+	46129993	46146699	4651	protein_coding	ectonucleotide_pyrophosphatase/phosphodiesterase_4_(putative)
ENSG00000134313	521.404	1711.67	-1.71469	5.96327e-05	0.00144011	KIDINS220	chr2	-	8725278	8837630	11082	protein_coding	kinase_D-interacting_substrate_220kDa
ENSG00000182504	235.182	788.389	-1.74459	5.99784e-05	0.001447	CEP97	chr3	+	101723925	101770562	9550	protein_coding	centrosomal_protein_97kDa
ENSG00000135048	501.389	1645.72	-1.71447	6.03384e-05	0.00145423	TMEM2	chr9	-	71683366	71816690	9625	protein_coding	transmembrane_protein_2
ENSG00000023516	651.505	2133.35	-1.71108	6.04087e-05	0.00145447	AKAP11	chr13	+	42272153	42323267	9920	protein_coding	A-kinase_anchoring_protein_11
ENSG00000164070	571.443	1870.55	-1.71056	6.07141e-05	0.0014589	HSPA4L	chr4	+	127781821	127840733	11621	protein_coding	heat_shock_protein_family_A_(Hsp70)_member_4_like
ENSG00000143702	1035.8	3365.39	-1.6999	6.08269e-05	0.00146015	CEP170	chr1	-	243124428	243255348	10939	protein_coding	centrosomal_protein_170kDa
ENSG00000144560	191.148	644.5	-1.75283	6.11231e-05	0.00146434	VGLL4	chr3	-	11556070	11771350	7207	protein_coding	vestigial_like_family_member_4
ENSG00000132846	49.0381	185.856	-1.91951	6.18367e-05	0.00147846	ZBED3	chr5	-	77072072	77087323	6514	protein_coding	zinc_finger_BED-type_containing_3
ENSG00000081026	158.123	537.583	-1.76464	6.19587e-05	0.00147846	MAGI3	chr1	+	113390749	113685923	8180	protein_coding	membrane_associated_guanylate_kinase_WW_and_PDZ_domain_containing_3
ENSG00000138346	190.147	640.503	-1.75142	6.21285e-05	0.00148105	DNA2	chr10	-	68414064	68472121	4867	protein_coding	DNA_replication_helicase/nuclease_2
ENSG00000186260	363.282	1198.07	-1.72121	6.22397e-05	0.00148223	MKL2	chr16	+	14071321	14266773	16578	protein_coding	MKL/myocardin-like_2
ENSG00000164323	633.491	2067.4	-1.70622	6.23184e-05	0.00148263	CFAP97	chr4	-	185159665	185209504	6886	protein_coding	cilia_and_flagella_associated_protein_97
ENSG00000112249	1364.06	4413.58	-1.69395	6.27862e-05	0.00149012	ASCC3	chr6	-	100508194	100881372	11731	protein_coding	activating_signal_cointegrator_1_complex_subunit_3
ENSG00000118058	893.692	2899.75	-1.69794	6.44328e-05	0.0015209	KMT2A	chr11	+	118436490	118526832	21961	protein_coding	lysine_(K)-specific_methyltransferase_2A
ENSG00000151458	488.378	1595.76	-1.70792	6.46322e-05	0.00152349	ANKRD50	chr4	-	124664052	124712732	8794	protein_coding	ankyrin_repeat_domain_50
ENSG00000140937	28.0218	116.909	-2.05589	6.51558e-05	0.00153196	CDH11	chr16	-	64943753	65126112	13381	protein_coding	cadherin_11_type_2_OB-cadherin_(osteoblast)
ENSG00000151967	8.00627	49.9612	-2.62287	6.59924e-05	0.00154258	SCHIP1	chr3	+	159839861	159897360	7645	protein_coding	schwannomin_interacting_protein_1
ENSG00000270157	8.00627	49.9612	-2.62287	6.59924e-05	0.00154258	RP5-894A10.6	chr7	-	141662922	141663846	925	sense_intronic	NA
ENSG00000277459	8.00627	49.9612	-2.62287	6.59924e-05	0.00154258	RP11-732A21.3	chr11	-	102109827	102110457	631	lincRNA	NA
ENSG00000188933	8.00627	49.9612	-2.62287	6.59924e-05	0.00154258	USP32P1	chr17	+	16786489	16804455	7676	transcribed_unprocessed_pseudogene	ubiquitin_specific_peptidase_32_pseudogene_1
ENSG00000169679	735.57	2386.15	-1.69758	6.69421e-05	0.00156326	BUB1	chr2	-	110637698	110678114	6032	protein_coding	BUB1_mitotic_checkpoint_serine/threonine_kinase
ENSG00000115183	741.575	2405.14	-1.69729	6.70226e-05	0.00156362	TANC1	chr2	+	158968634	159232659	14921	protein_coding	tetratricopeptide_repeat_ankyrin_repeat_and_coiled-coil_containing_1
ENSG00000006607	482.374	1571.78	-1.70392	6.73359e-05	0.00156789	FARP2	chr2	+	241356243	241494841	14413	protein_coding	FERM_ARH/RhoGEF_and_pleckstrin_domain_protein_2
ENSG00000169504	3327.58	10671.7	-1.68121	6.76416e-05	0.00157283	CLIC4	chr1	+	24745357	24844324	4495	protein_coding	chloride_intracellular_channel_4
ENSG00000135525	206.16	688.466	-1.73901	6.79021e-05	0.0015765	MAP7	chr6	-	136342281	136550819	5447	protein_coding	microtubule_associated_protein_7
ENSG00000111961	242.188	803.377	-1.72943	6.81422e-05	0.00158054	SASH1	chr6	+	148272304	148552050	9476	protein_coding	SAM_and_SH3_domain_containing_1
ENSG00000172869	344.267	1129.12	-1.71324	6.83653e-05	0.00158419	DMXL1	chr5	+	119037772	119249138	13680	protein_coding	Dmx-like_1
ENSG00000183495	916.71	2955.71	-1.68883	6.84961e-05	0.00158529	EP400	chr12	+	131949920	132081102	18705	protein_coding	E1A_binding_protein_p400
ENSG00000198406	19.0148	86.9325	-2.1854	6.85447e-05	0.00158529	BZW1P2	chr3	-	116645902	116646727	826	processed_pseudogene	basic_leucine_zipper_and_W2_domains_1_pseudogene_2
ENSG00000174106	415.322	1353.95	-1.70457	6.97663e-05	0.00161045	LEMD3	chr12	+	65169571	65248327	5562	protein_coding	LEM_domain_containing_3
ENSG00000117713	1456.13	4671.38	-1.68163	7.02376e-05	0.00161294	ARID1A	chr1	+	26696033	26782104	9246	protein_coding	AT-rich_interaction_domain_1A
ENSG00000260279	5.00394	38.9697	-2.93026	7.02462e-05	0.00161294	AC137932.5	chr16	+	89297508	89298317	517	antisense	NA
ENSG00000197081	2481.92	7943.84	-1.67833	7.02904e-05	0.00161294	IGF2R	chr6	+	159969099	160113507	14911	protein_coding	insulin_like_growth_factor_2_receptor
ENSG00000111647	148.115	500.612	-1.75612	7.03388e-05	0.00161294	UHRF1BP1L	chr12	-	100028455	100142848	6616	protein_coding	UHRF1_binding_protein_1-like
ENSG00000144749	63.0489	228.823	-1.85762	7.08253e-05	0.0016209	LRIG1	chr3	-	66378797	66501263	7032	protein_coding	leucine-rich_repeats_and_immunoglobulin-like_domains_1
ENSG00000150768	806.625	2601.98	-1.68949	7.103e-05	0.00162228	DLAT	chr11	+	112024814	112064390	4831	protein_coding	dihydrolipoamide_S-acetyltransferase
ENSG00000070366	171.133	573.555	-1.74408	7.10881e-05	0.00162228	SMG6	chr17	-	2059839	2303771	10554	protein_coding	SMG6_nonsense_mediated_mRNA_decay_factor
ENSG00000197535	648.502	2098.37	-1.6939	7.11562e-05	0.00162229	MYO5A	chr15	-	52307283	52529050	12988	protein_coding	myosin_VA
ENSG00000146281	428.332	1392.92	-1.70102	7.14873e-05	0.00162522	PM20D2	chr6	+	89146050	89165565	4708	protein_coding	peptidase_M20_domain_containing_2
ENSG00000185760	64.0497	231.82	-1.85371	7.16486e-05	0.00162735	KCNQ5	chr6	+	72621792	73198851	7570	protein_coding	potassium_channel_voltage_gated_KQT-like_subfamily_Q_member_5
ENSG00000143674	443.344	1439.88	-1.69917	7.20306e-05	0.00163448	RP5-862P8.2	chr1	+	233327768	233385148	7916	protein_coding	Mitogen-activated_protein_kinase_kinase_kinase_MLK4_
ENSG00000136122	60.0466	218.83	-1.86348	7.24293e-05	0.00164198	BORA	chr13	+	72727749	72756198	3189	protein_coding	bora_aurora_kinase_A_activator
ENSG00000172167	171.133	572.556	-1.74156	7.27674e-05	0.00164809	MTBP	chr8	+	120445400	120542133	8326	protein_coding	MDM2_binding_protein
ENSG00000100697	562.436	1816.59	-1.69125	7.31276e-05	0.00165395	DICER1	chr14	-	95086228	95158010	12294	protein_coding	dicer_1_ribonuclease_type_III
ENSG00000113594	51.0396	189.853	-1.89261	7.31715e-05	0.00165395	LIFR	chr5	-	38474963	38608354	11864	protein_coding	leukemia_inhibitory_factor_receptor_alpha
ENSG00000271933	1.00084	22.9821	-4.35935	7.35111e-05	0.00165713	RP11-338I21.1	chr10	-	84138420	84140582	2163	antisense	NA
ENSG00000151229	33.0257	131.898	-1.99368	7.38813e-05	0.00166392	SLC2A13	chr12	-	39755021	40106089	10027	protein_coding	solute_carrier_family_2_(facilitated_glucose_transporter)_member_13
ENSG00000091039	675.523	2177.31	-1.68829	7.43609e-05	0.00167159	OSBPL8	chr12	-	76351797	76559809	9198	protein_coding	oxysterol_binding_protein_like_8
ENSG00000165288	264.205	867.327	-1.71445	7.52239e-05	0.00168699	BRWD3	chrX	-	80670854	80809688	12694	protein_coding	bromodomain_and_WD_repeat_domain_containing_3
ENSG00000249207	1.38778e-17	17.986	-7.1788	7.55368e-05	0.00168699	RP11-360F5.1	chr4	-	39112677	39126818	946	antisense	NA
ENSG00000081237	1.38778e-17	17.986	-7.1788	7.55368e-05	0.00168699	PTPRC	chr1	+	198638671	198757283	8371	protein_coding	protein_tyrosine_phosphatase_receptor_type_C
ENSG00000258096	4.00317	34.9728	-3.08783	7.62932e-05	0.00169915	RP11-474P2.2	chr12	+	46371463	46373778	627	antisense	NA
ENSG00000130684	15.0117	72.9434	-2.2712	7.67028e-05	0.00170511	ZNF337	chr20	-	25674215	25696841	3823	protein_coding	zinc_finger_protein_337
ENSG00000075420	981.761	3136.57	-1.67562	7.70208e-05	0.0017106	FNDC3B	chr3	+	172039628	172401665	13270	protein_coding	fibronectin_type_III_domain_containing_3B
ENSG00000164164	980.76	3131.57	-1.67479	7.76337e-05	0.00172178	OTUD4	chr4	-	145110838	145180161	9085	protein_coding	OTU_deubiquitinase_4
ENSG00000019995	83.0644	290.774	-1.80605	7.76673e-05	0.00172178	ZRANB1	chr10	+	124942123	124988189	5993	protein_coding	zinc_finger_RAN-binding_domain_containing_1
ENSG00000242265	829.643	2656.94	-1.67905	7.79833e-05	0.00172719	PEG10	chr7	+	94656325	94669695	6689	protein_coding	paternally_expressed_10
ENSG00000204186	103.08	353.726	-1.77763	7.91977e-05	0.00174765	ZDBF2	chr2	+	206274663	206314428	10340	protein_coding	zinc_finger_DBF-type_containing_2
ENSG00000174437	4261.3	13482.5	-1.6617	8.07803e-05	0.00177389	ATP2A2	chr12	+	110280756	110351093	13745	protein_coding	ATPase_Ca++_transporting_cardiac_muscle_slow_twitch_2
ENSG00000143751	515.399	1654.72	-1.68258	8.09443e-05	0.00177389	SDE2	chr1	-	225982702	225999331	3975	protein_coding	SDE2_telomere_maintenance_homolog_(S._pombe)
ENSG00000154898	3.00239	30.9759	-3.31396	8.09767e-05	0.00177389	CCDC144CP	chr17	+	20321164	20403557	8145	transcribed_processed_pseudogene	coiled-coil_domain_containing_144C_pseudogene
ENSG00000218336	410.318	1322.97	-1.68867	8.12828e-05	0.00177898	TENM3	chr4	+	182143987	182803024	11984	protein_coding	teneurin_transmembrane_protein_3
ENSG00000145391	1452.13	4607.43	-1.66571	8.16467e-05	0.0017845	SETD7	chr4	-	139495941	139606699	13916	protein_coding	SET_domain_containing_(lysine_methyltransferase)_7
ENSG00000129173	67.052	238.815	-1.83061	8.2491e-05	0.00179622	E2F8	chr11	-	19224063	19241620	4140	protein_coding	E2F_transcription_factor_8
ENSG00000163216	174.135	576.553	-1.72653	8.26958e-05	0.00179845	SPRR2D	chr1	-	153039725	153041931	1057	protein_coding	small_proline-rich_protein_2D
ENSG00000182010	100.078	342.734	-1.7747	8.38351e-05	0.00181607	RTKN2	chr10	-	62183035	62268707	9548	protein_coding	rhotekin_2
ENSG00000152894	829.643	2641.95	-1.67089	8.41935e-05	0.00182114	PTPRK	chr6	-	127968779	128520674	9000	protein_coding	protein_tyrosine_phosphatase_receptor_type_K
ENSG00000148848	30.0233	120.906	-2.00523	8.43764e-05	0.00182346	ADAM12	chr10	-	126012381	126388455	9860	protein_coding	ADAM_metallopeptidase_domain_12
ENSG00000135373	135.105	452.649	-1.74338	8.49157e-05	0.00183346	EHF	chr11	+	34621093	34661057	4386	protein_coding	ets_homologous_factor
ENSG00000134775	267.207	868.327	-1.69981	8.57672e-05	0.00184741	FHOD3	chr18	+	36297714	36780055	7965	protein_coding	formin_homology_2_domain_containing_3
ENSG00000054277	219.17	717.444	-1.71025	8.57807e-05	0.00184741	OPN3	chr1	-	241590102	241677376	3442	protein_coding	opsin_3
ENSG00000157106	1246.97	3942.94	-1.66075	8.65761e-05	0.00186263	SMG1	chr16	-	18804853	18926454	25988	protein_coding	SMG1_phosphatidylinositol_3-kinase-related_kinase
ENSG00000060237	2038.58	6429.02	-1.65697	8.67892e-05	0.00186554	WNK1	chr12	+	752593	911452	14370	protein_coding	WNK_lysine_deficient_protein_kinase_1
ENSG00000160613	405.314	1299.99	-1.68108	8.75621e-05	0.00188047	PCSK7	chr11	-	117204337	117232525	22303	protein_coding	proprotein_convertase_subtilisin/kexin_type_7
ENSG00000140563	157.122	520.596	-1.72748	8.77869e-05	0.00188194	MCTP2	chr15	+	94231538	94483952	12978	protein_coding	multiple_C2_domains_transmembrane_2
ENSG00000122483	129.1	432.664	-1.74378	8.7787e-05	0.00188194	CCDC18	chr1	+	93179919	93278730	5633	protein_coding	coiled-coil_domain_containing_18
ENSG00000184307	124.096	416.677	-1.74645	8.85683e-05	0.001897	ZDHHC23	chr3	+	113947901	113965401	7138	protein_coding	zinc_finger_DHHC-type_containing_23
ENSG00000091409	9527.38	29904.8	-1.65021	8.87513e-05	0.00189923	ITGA6	chr2	+	172427354	172506282	6533	protein_coding	integrin_subunit_alpha_6
ENSG00000102531	630.489	2004.45	-1.66847	8.90028e-05	0.00190292	FNDC3A	chr13	+	48975912	49209779	7698	protein_coding	fibronectin_type_III_domain_containing_3A
ENSG00000163539	531.412	1692.69	-1.67118	8.93945e-05	0.0019096	CLASP2	chr3	-	33496245	33718356	15211	protein_coding	cytoplasmic_linker_associated_protein_2
ENSG00000224470	467.362	1489.84	-1.67228	9.13183e-05	0.00194379	ATXN1L	chr16	+	71845991	71885268	8542	protein_coding	ataxin_1-like
ENSG00000141385	521.404	1657.71	-1.66849	9.20744e-05	0.00195387	AFG3L2	chr18	-	12328944	12377314	6624	protein_coding	AFG3-like_AAA_ATPase_2
ENSG00000173905	615.477	1952.49	-1.66534	9.20936e-05	0.00195387	GOLIM4	chr3	-	168008677	168095975	4647	protein_coding	golgi_integral_membrane_protein_4
ENSG00000222365	5.00394	37.9705	-2.89291	9.21983e-05	0.00195387	SNORD12B	chr20	+	49280319	49280409	91	snoRNA	small_nucleolar_RNA_C/D_box_12B
ENSG00000189423	5.00394	37.9705	-2.89291	9.21983e-05	0.00195387	USP32P3	chr17	+	20415547	20431008	1943	transcribed_unprocessed_pseudogene	ubiquitin_specific_peptidase_32_pseudogene_3
ENSG00000203668	747.579	2367.16	-1.6627	9.262e-05	0.00195936	CHML	chr1	-	241628853	241635930	7078	protein_coding	choroideremia-like_(Rab_escort_protein_2)
ENSG00000003056	593.46	1880.54	-1.66372	9.3541e-05	0.00197537	M6PR	chr12	-	8940363	8949955	3777	protein_coding	mannose-6-phosphate_receptor_(cation_dependent)
ENSG00000165417	474.368	1507.83	-1.66814	9.45435e-05	0.00199338	GTF2A1	chr14	-	81175452	81221377	6819	protein_coding	general_transcription_factor_IIA_1
ENSG00000110422	548.425	1738.65	-1.66438	9.456e-05	0.00199338	HIPK3	chr11	+	33256672	33357023	7958	protein_coding	homeodomain_interacting_protein_kinase_3
ENSG00000128881	182.141	595.538	-1.70845	9.49627e-05	0.00199847	TTBK2	chr15	-	42738734	42920809	12917	protein_coding	tau_tubulin_kinase_2
ENSG00000137822	272.211	877.32	-1.68792	9.49753e-05	0.00199847	TUBGCP4	chr15	+	43369221	43409771	11171	protein_coding	tubulin_gamma_complex_associated_protein_4
ENSG00000198478	135.105	448.652	-1.73059	9.5446e-05	0.0020034	SH3BGRL2	chr6	+	79631283	79703659	4653	protein_coding	SH3_domain_binding_glutamate-rich_protein_like_2
ENSG00000170759	2345.82	7342.31	-1.64609	9.54514e-05	0.0020034	KIF5B	chr10	-	32009010	32056431	5877	protein_coding	kinesin_family_member_5B
ENSG00000167548	1383.07	4338.64	-1.64928	9.55982e-05	0.00200473	KMT2D	chr12	-	49018975	49059774	20476	protein_coding	lysine_(K)-specific_methyltransferase_2D
ENSG00000011566	236.183	764.407	-1.69391	9.59902e-05	0.00200934	MAP4K3	chr2	-	39249266	39437312	6067	protein_coding	mitogen-activated_protein_kinase_kinase_kinase_kinase_3
ENSG00000149503	939.728	2954.71	-1.65257	9.60808e-05	0.00200934	INCENP	chr11	+	62123973	62153163	4473	protein_coding	inner_centromere_protein
ENSG00000142207	968.751	3044.64	-1.65195	9.63192e-05	0.00200934	URB1	chr21	-	32311018	32393026	11461	protein_coding	URB1_ribosome_biogenesis_1_homolog_(S._cerevisiae)
ENSG00000078177	122.095	407.684	-1.73842	9.66293e-05	0.00201406	N4BP2	chr4	+	40056826	40158252	9835	protein_coding	NEDD4_binding_protein_2
ENSG00000067369	346.268	1106.14	-1.67522	9.72802e-05	0.00202587	TP53BP1	chr15	-	43403061	43510728	12991	protein_coding	tumor_protein_p53_binding_protein_1
ENSG00000102452	68.0528	238.815	-1.80928	9.77605e-05	0.00203398	NALCN	chr13	-	101053776	101416492	8951	protein_coding	sodium_leak_channel_non_selective
ENSG00000163781	679.527	2145.34	-1.65842	9.82155e-05	0.00203653	TOPBP1	chr3	-	133598175	133661893	6515	protein_coding	topoisomerase_(DNA)_II_binding_protein_1
ENSG00000154734	85.066	291.774	-1.7767	9.84067e-05	0.00203698	ADAMTS1	chr21	-	26835747	26845409	7063	protein_coding	ADAM_metallopeptidase_with_thrombospondin_type_1_motif_1
ENSG00000278540	1744.35	5450.77	-1.6437	9.91322e-05	0.00205024	ACACA	chr17	-	37084988	37406818	13008	protein_coding	acetyl-CoA_carboxylase_alpha
ENSG00000204177	23.0179	96.9248	-2.06816	0.00010129	0.00208768	BMS1P1	chr10	+	46786674	46811989	4561	transcribed_unprocessed_pseudogene	BMS1_ribosome_biogenesis_factor_pseudogene_1
ENSG00000276547	14.0109	67.9473	-2.26771	0.000101663	0.00209358	PCDHGB5	chr5	+	141397987	141512979	4851	protein_coding	protocadherin_gamma_subfamily_B_5
ENSG00000230409	4.00317	33.9736	-3.04616	0.000102431	0.00210733	TCEA1P2	chr3	+	37275693	37276598	906	processed_pseudogene	transcription_elongation_factor_A_(SII)_1_pseudogene_2
ENSG00000154945	394.306	1250.03	-1.66426	0.000103201	0.002118	ANKRD40	chr17	-	50693190	50707924	4849	protein_coding	ankyrin_repeat_domain_40
ENSG00000215105	8.00627	47.9627	-2.56413	0.000103342	0.00211908	TTC3P1	chrX	-	75740831	75746911	6081	processed_pseudogene	tetratricopeptide_repeat_domain_3_pseudogene_1
ENSG00000174405	162.126	529.589	-1.70699	0.000103643	0.00212165	LIG4	chr13	-	108207439	108218368	4387	protein_coding	ligase_IV_DNA_ATP-dependent
ENSG00000119778	125.097	414.678	-1.72794	0.000104091	0.00212634	ATAD2B	chr2	-	23748664	23927114	10492	protein_coding	ATPase_family_AAA_domain_containing_2B
ENSG00000140157	633.491	1990.46	-1.65151	0.00010411	0.00212634	NIPA2	chr15	+	22838641	22868384	3505	protein_coding	non_imprinted_in_Prader-Willi/Angelman_syndrome_2
ENSG00000089177	204.158	660.488	-1.69323	0.000104315	0.00212634	KIF16B	chr20	-	16272104	16573433	6280	protein_coding	kinesin_family_member_16B
ENSG00000156030	767.595	2408.13	-1.64934	0.00010436	0.00212634	ELMSAN1	chr14	-	73715122	73790285	13484	protein_coding	ELM2_and_Myb/SANT-like_domain_containing_1
ENSG00000259366	11.0086	57.955	-2.38313	0.000104403	0.00212634	CTD-2647L4.4	chr8	+	29055935	29056685	552	sense_intronic	NA
ENSG00000215146	11.0086	57.955	-2.38313	0.000104403	0.00212634	RP11-313J2.1	chr10	-	42331866	42367974	7024	transcribed_unprocessed_pseudogene	NA
ENSG00000165124	239.185	768.404	-1.68322	0.000105257	0.00214138	SVEP1	chr9	-	110365251	110579880	14190	protein_coding	sushi_von_Willebrand_factor_type_A_EGF_and_pentraxin_domain_containing_1
ENSG00000108582	1088.84	3396.37	-1.64108	0.000105319	0.00214138	CPD	chr17	+	30378905	30469989	12532	protein_coding	carboxypeptidase_D
ENSG00000058668	1082.84	3377.38	-1.64097	0.000105483	0.00214289	ATP2B4	chr1	+	203626561	203744081	9721	protein_coding	ATPase_Ca++_transporting_plasma_membrane_4
ENSG00000244687	26.0202	105.918	-2.02003	0.000107762	0.00218365	UBE2V1	chr20	-	50081124	50115959	4818	protein_coding	ubiquitin_conjugating_enzyme_E2_variant_1
ENSG00000134709	182.141	589.543	-1.69386	0.000108519	0.00219524	HOOK1	chr1	+	59814786	59876378	6758	protein_coding	hook_microtubule-tethering_protein_1
ENSG00000144791	270.209	862.331	-1.67371	0.000108607	0.00219524	LIMD1	chr3	+	45555394	45686338	12673	protein_coding	LIM_domains_containing_1
ENSG00000008869	287.223	914.291	-1.67005	0.000109463	0.00221067	HEATR5B	chr2	-	36968383	37084342	8206	protein_coding	HEAT_repeat_containing_5B
ENSG00000185567	3297.55	10201.1	-1.62922	0.000110259	0.00222042	AHNAK2	chr14	-	104937244	104978357	18771	protein_coding	AHNAK_nucleoprotein_2
ENSG00000164187	125.097	412.68	-1.72097	0.00011086	0.00222953	LMBRD2	chr5	-	36098412	36151961	8421	protein_coding	LMBR1_domain_containing_2
ENSG00000224460	3.00239	29.9767	-3.26685	0.000111734	0.00223962	RP11-439L18.2	chr6	-	142946047	142956698	402	lincRNA	NA
ENSG00000166881	402.312	1267.02	-1.65475	0.000111991	0.00224289	NEMP1	chr12	-	57055643	57088063	5708	protein_coding	nuclear_envelope_integral_membrane_protein_1
ENSG00000118200	1916.48	5929.4	-1.62936	0.000112665	0.00225453	CAMSAP2	chr1	+	200739558	200860704	7777	protein_coding	calmodulin_regulated_spectrin_associated_protein_family_member_2
ENSG00000102218	171.133	553.571	-1.69293	0.000113724	0.00227005	RP2	chrX	+	46836940	46882358	3803	protein_coding	retinitis_pigmentosa_2_(X-linked_recessive)
ENSG00000138182	583.452	1821.59	-1.6423	0.00011447	0.00228114	KIF20B	chr10	+	89701610	89774939	6851	protein_coding	kinesin_family_member_20B
ENSG00000136051	692.537	2160.32	-1.64111	0.000114855	0.00228692	KIAA1033	chr12	+	105107324	105169134	7698	protein_coding	KIAA1033
ENSG00000132953	541.42	1691.69	-1.64342	0.000115131	0.00229053	XPO4	chr13	-	20777329	20903048	10500	protein_coding	exportin_4
ENSG00000153922	611.474	1906.52	-1.64038	0.000115411	0.00229295	CHD1	chr5	-	98853985	98928957	10437	protein_coding	chromodomain_helicase_DNA_binding_protein_1
ENSG00000136381	587.455	1832.58	-1.64112	0.000115562	0.00229295	IREB2	chr15	+	78437431	78501456	10806	protein_coding	iron_responsive_element_binding_protein_2
ENSG00000075213	112.087	370.713	-1.72456	0.000118134	0.0023329	SEMA3A	chr7	-	83955777	84492724	9371	protein_coding	sema_domain_immunoglobulin_domain_(Ig)_short_basic_domain_secreted_(semaphorin)_3A
ENSG00000070367	732.568	2278.23	-1.63671	0.000118303	0.00233433	EXOC5	chr14	-	57200507	57269008	12575	protein_coding	exocyst_complex_component_5
ENSG00000213160	101.078	336.739	-1.73491	0.000118825	0.00233999	KLHL23	chr2	+	169694488	169776989	5509	protein_coding	kelch_like_family_member_23
ENSG00000103064	256.199	813.369	-1.66617	0.000119144	0.00234298	SLC7A6	chr16	+	68264516	68301823	7588	protein_coding	solute_carrier_family_7_(amino_acid_transporter_light_chain_y+L_system)_member_6
ENSG00000065328	358.278	1126.13	-1.65188	0.000119229	0.00234298	MCM10	chr10	+	13161554	13211104	5454	protein_coding	minichromosome_maintenance_10_replication_initiation_factor
ENSG00000146263	306.237	966.251	-1.65735	0.000119909	0.00234685	MMS22L	chr6	-	97142161	97283217	21793	protein_coding	MMS22_like_DNA_repair_protein
ENSG00000108510	685.531	2131.35	-1.63629	0.000120314	0.00234685	MED13	chr17	-	61942605	62065282	12677	protein_coding	mediator_complex_subunit_13
ENSG00000140650	134.104	437.661	-1.70553	0.000120473	0.00234685	PMM2	chr16	+	8788823	8849331	7645	protein_coding	phosphomannomutase_2
ENSG00000138593	299.232	944.268	-1.65752	0.000120792	0.00234876	SECISBP2L	chr15	-	48988476	49046563	8699	protein_coding	SECIS_binding_protein_2-like
ENSG00000165521	5.00394	36.9713	-2.85456	0.000121298	0.00235478	EML5	chr14	-	88612431	88792752	11000	protein_coding	echinoderm_microtubule_associated_protein_like_5
ENSG00000145147	186.144	596.537	-1.67953	0.000122037	0.00236345	SLIT2	chr4	+	20253260	20620561	9712	protein_coding	slit_guidance_ligand_2
ENSG00000122591	632.49	1963.48	-1.6341	0.000122299	0.00236375	FAM126A	chr7	-	22889371	23014130	14499	protein_coding	family_with_sequence_similarity_126_member_A
ENSG00000131370	20.0156	85.9333	-2.09522	0.000122726	0.00236722	SH3BP5	chr3	-	15254853	15341368	4159	protein_coding	SH3-domain_binding_protein_5_(BTK-associated)
ENSG00000038358	401.311	1255.03	-1.64462	0.000122993	0.00237046	EDC4	chr16	+	67873023	67884503	6173	protein_coding	enhancer_of_mRNA_decapping_4
ENSG00000275131	72.0559	246.809	-1.77444	0.000123247	0.00237346	CH17-472G23.4	chr1	-	120489625	120579190	6524	unprocessed_pseudogene	NA
ENSG00000163104	455.353	1419.9	-1.64046	0.000123357	0.00237369	SMARCAD1	chr4	+	94207611	94291292	6313	protein_coding	SWI/SNF-related_matrix-associated_actin-dependent_regulator_of_chromatin_subfamily_a_containing_DEAD/H_box_1
ENSG00000146648	4735.67	14514.7	-1.61585	0.000123586	0.00237618	EGFR	chr7	+	55019021	55256620	12961	protein_coding	epidermal_growth_factor_receptor
ENSG00000142731	304.236	957.258	-1.65331	0.000124723	0.00239053	PLK4	chr4	+	127880861	127899195	4482	protein_coding	polo-like_kinase_4
ENSG00000204524	15.0117	69.9457	-2.21077	0.000124729	0.00239053	ZNF805	chr19	+	57240685	57255135	2523	protein_coding	zinc_finger_protein_805
ENSG00000215301	4310.34	13191.8	-1.61374	0.000126299	0.00241809	DDX3X	chrX	+	41333348	41364472	8928	protein_coding	DEAD_(Asp-Glu-Ala-Asp)_box_helicase_3_X-linked
ENSG00000197321	894.693	2760.86	-1.62552	0.000126729	0.00242113	SVIL	chr10	-	29457338	29736781	9937	protein_coding	supervillin
ENSG00000102098	40.0311	147.885	-1.88201	0.000127011	0.0024246	SCML2	chrX	-	18239314	18354727	4203	protein_coding	sex_comb_on_midleg-like_2_(Drosophila)
ENSG00000127080	82.0636	276.785	-1.75241	0.000127435	0.00243077	IPPK	chr9	-	92613184	92670265	5166	protein_coding	inositol-pentakisphosphate_2-kinase
ENSG00000009413	245.19	775.399	-1.66054	0.000127977	0.00243917	REV3L	chr6	-	111299028	111483715	12425	protein_coding	REV3_like_DNA_directed_polymerase_zeta_catalytic_subunit
ENSG00000142794	101.078	334.74	-1.72633	0.000128287	0.00244151	NBPF3	chr1	+	21440128	21485005	6812	protein_coding	neuroblastoma_breakpoint_family_member_3
ENSG00000177189	571.443	1768.63	-1.62974	0.000129038	0.0024477	RPS6KA3	chrX	-	20149911	20267100	8837	protein_coding	ribosomal_protein_S6_kinase_90kDa_polypeptide_3
ENSG00000198924	159.123	511.603	-1.6841	0.000129137	0.0024477	DCLRE1A	chr10	-	113834725	113854383	4600	protein_coding	DNA_cross-link_repair_1A
ENSG00000124486	1315.02	4032.87	-1.61663	0.000129908	0.00245651	USP9X	chrX	+	41085635	41236579	13962	protein_coding	ubiquitin_specific_peptidase_9_X-linked
ENSG00000127603	2057.59	6296.12	-1.61345	0.000130031	0.0024569	MACF1	chr1	+	39081316	39487177	43102	protein_coding	microtubule-actin_crosslinking_factor_1
ENSG00000196914	1077.84	3307.44	-1.61746	0.000131161	0.00247436	ARHGEF12	chr11	+	120336914	120489936	24404	protein_coding	Rho_guanine_nucleotide_exchange_factor_12
ENSG00000081842	12.0094	59.9535	-2.30776	0.000132743	0.00249442	PCDHA6	chr5	+	140827958	141012344	6133	protein_coding	protocadherin_alpha_6
ENSG00000068796	416.323	1293	-1.63465	0.000133307	0.00250307	KIF2A	chr5	+	62306162	62537249	4774	protein_coding	kinesin_heavy_chain_member_2A
ENSG00000164023	493.382	1525.82	-1.62856	0.000134816	0.00252944	SGMS2	chr4	+	107824563	107915047	7635	protein_coding	sphingomyelin_synthase_2
ENSG00000136492	328.254	1024.21	-1.64125	0.000135379	0.00253603	BRIP1	chr17	-	61681266	61863521	7991	protein_coding	BRCA1_interacting_protein_C-terminal_helicase_1
ENSG00000259583	74.0574	250.805	-1.75814	0.000137325	0.00256849	RP11-66B24.4	chr15	-	100892859	100919283	6792	antisense	NA
ENSG00000100503	670.52	2064.4	-1.62219	0.000137557	0.00256883	NIN	chr14	-	50719763	50831121	13683	protein_coding	ninein
ENSG00000169594	1592.23	4855.24	-1.60841	0.000138204	0.00257292	BNC1	chr15	-	83255903	83284716	4797	protein_coding	basonuclin_1
ENSG00000091436	1850.43	5637.63	-1.60716	0.000138545	0.00257429	AC013461.1	chr2	+	173075435	173268010	13799	protein_coding	Mitogen-activated_protein_kinase_kinase_kinase_MLT_
ENSG00000102572	705.547	2169.32	-1.62026	0.000138599	0.00257429	STK24	chr13	-	98445185	98577940	12077	protein_coding	serine/threonine_kinase_24
ENSG00000136068	13524.5	41040.2	-1.60146	0.000139105	0.00257972	FLNB	chr3	+	58008400	58172251	13952	protein_coding	filamin_B
ENSG00000172915	42.0326	152.881	-1.85973	0.000139585	0.00258663	NBEA	chr13	+	34942287	35673022	11949	protein_coding	neurobeachin
ENSG00000182150	108.084	353.726	-1.70932	0.00013996	0.00259157	ERCC6L2	chr9	+	95875701	96014571	10352	protein_coding	excision_repair_cross-complementation_group_6_like_2
ENSG00000198961	547.424	1683.69	-1.62068	0.000141468	0.00261346	PJA2	chr5	-	109334709	109409994	5217	protein_coding	praja_ring_finger_2_E3_ubiquitin_protein_ligase
ENSG00000075275	1187.92	3620.19	-1.60753	0.000142428	0.00262917	CELSR1	chr22	-	46360834	46537170	12806	protein_coding	cadherin_EGF_LAG_seven-pass_G-type_receptor_1
ENSG00000124151	1005.78	3066.62	-1.60822	0.000143756	0.00264962	NCOA3	chr20	+	47501902	47656877	8402	protein_coding	nuclear_receptor_coactivator_3
ENSG00000163082	386.299	1194.07	-1.62779	0.000145052	0.00267147	SGPP2	chr2	+	222424517	222560948	3336	protein_coding	sphingosine-1-phosphate_phosphatase_2
ENSG00000155744	147.114	470.635	-1.67683	0.000145486	0.00267741	FAM126B	chr2	-	200973718	201071671	12810	protein_coding	family_with_sequence_similarity_126_member_B
ENSG00000134318	513.398	1576.78	-1.61859	0.000146261	0.00268757	ROCK2	chr2	-	11179761	11348330	10145	protein_coding	Rho-associated_coiled-coil_containing_protein_kinase_2
ENSG00000065243	649.503	1989.46	-1.61478	0.000148156	0.0027203	PKN2	chr1	+	88684222	88836255	6897	protein_coding	protein_kinase_N2
ENSG00000138756	100.078	327.746	-1.71021	0.000149467	0.0027381	BMP2K	chr4	+	78776342	78916372	9938	protein_coding	BMP2_inducible_kinase
ENSG00000129534	495.384	1519.82	-1.61704	0.000149589	0.00273826	MIS18BP1	chr14	-	45203190	45253540	6250	protein_coding	MIS18_binding_protein_1
ENSG00000151304	153.119	487.622	-1.67031	0.000149996	0.00274153	SRFBP1	chr5	+	121961961	122075570	3111	protein_coding	serum_response_factor_binding_protein_1
ENSG00000111817	1305.01	3955.93	-1.59986	0.000151596	0.00276657	DSE	chr6	+	116254173	116444860	15016	protein_coding	dermatan_sulfate_epimerase
ENSG00000180776	1041.81	3159.55	-1.60051	0.000153702	0.00280288	ZDHHC20	chr13	-	21372573	21459370	5574	protein_coding	zinc_finger_DHHC-type_containing_20
ENSG00000197323	459.356	1406.91	-1.61458	0.000155833	0.00283576	TRIM33	chr1	-	114392777	114511160	9574	protein_coding	tripartite_motif_containing_33
ENSG00000279348	53.0412	184.857	-1.7988	0.000155859	0.00283576	RP11-566E18.1	chr2	+	216211404	216213519	2116	TEC	NA
ENSG00000144909	213.165	667.482	-1.64618	0.000156177	0.0028394	OSBPL11	chr3	-	125528858	125595090	4191	protein_coding	oxysterol_binding_protein_like_11
ENSG00000174197	294.228	910.294	-1.62898	0.000157564	0.00286029	MGA	chr15	+	41621224	41773081	17651	protein_coding	MGA_MAX_dimerization_protein
ENSG00000157500	559.433	1704.68	-1.60724	0.000159107	0.00288178	APPL1	chr3	+	57227737	57273468	7033	protein_coding	adaptor_protein_phosphotyrosine_interaction_PH_domain_and_leucine_zipper_containing_1
ENSG00000080345	943.731	2855.79	-1.59731	0.000159869	0.00288854	RIF1	chr2	+	151409883	151508013	18166	protein_coding	replication_timing_regulatory_factor_1
ENSG00000096696	5493.26	16508.2	-1.58743	0.00015994	0.00288854	DSP	chr6	+	7541575	7586717	10093	protein_coding	desmoplakin
ENSG00000265519	5.00394	35.972	-2.81517	0.000159961	0.00288854	CTD-3157E16.1	chr17	-	15787787	15788205	347	lincRNA	NA
ENSG00000100629	84.0652	277.785	-1.72289	0.000160708	0.00289986	CEP128	chr14	-	80476983	80959517	9400	protein_coding	centrosomal_protein_128kDa
ENSG00000159023	152.118	481.627	-1.66191	0.000162372	0.0029255	EPB41	chr1	+	28887091	29120046	8287	protein_coding	erythrocyte_membrane_protein_band_4.1
ENSG00000270890	1.00084	20.9837	-4.22885	0.000164371	0.00294167	RP3-468K18.6	chr6	-	143858062	143858689	628	processed_pseudogene	NA
ENSG00000274204	1.00084	20.9837	-4.22885	0.000164371	0.00294167	RP11-272L14.2	chr13	-	106506046	106506713	668	sense_intronic	NA
ENSG00000138660	280.217	865.329	-1.62627	0.000164621	0.00294394	AP1AR	chr4	+	112231737	112270047	3444	protein_coding	adaptor_related_protein_complex_1_associated_regulatory_protein
ENSG00000100852	640.496	1946.49	-1.60342	0.000164742	0.00294394	ARHGAP5	chr14	+	32076114	32159728	10888	protein_coding	Rho_GTPase_activating_protein_5
ENSG00000124422	1769.37	5320.87	-1.58836	0.000164939	0.00294521	USP22	chr17	-	20999593	21043760	6808	protein_coding	ubiquitin_specific_peptidase_22
ENSG00000112186	184.143	576.553	-1.64596	0.000166071	0.00296108	CAP2	chr6	+	17393216	17557792	3637	protein_coding	CAP_adenylate_cyclase-associated_protein_2_(yeast)
ENSG00000069869	995.772	2999.67	-1.5908	0.000168678	0.0030009	NEDD4	chr15	-	55826922	55993746	9097	protein_coding	neural_precursor_cell_expressed_developmentally_down-regulated_4_E3_ubiquitin_protein_ligase
ENSG00000101752	771.598	2333.19	-1.59623	0.000169653	0.00301378	MIB1	chr18	+	21704957	21870957	10033	protein_coding	mindbomb_E3_ubiquitin_protein_ligase_1
ENSG00000171634	655.508	1986.46	-1.59933	0.000170143	0.00302026	BPTF	chr17	+	67825524	67984378	15098	protein_coding	bromodomain_PHD_finger_transcription_factor
ENSG00000140525	841.652	2540.03	-1.59341	0.000171519	0.00304243	FANCI	chr15	+	89243949	89317261	7766	protein_coding	Fanconi_anemia_complementation_group_I
ENSG00000130856	183.142	571.557	-1.64127	0.000173711	0.00307	ZNF236	chr18	+	76822607	76970727	8764	protein_coding	zinc_finger_protein_236
ENSG00000162601	233.181	720.441	-1.62691	0.000177476	0.00312791	MYSM1	chr1	-	58654739	58700092	8938	protein_coding	Myb-like_SWIRM_and_MPN_domains_1
ENSG00000224078	459.356	1392.92	-1.60017	0.000177508	0.00312791	SNHG14	chr15	+	24978583	25419462	36573	processed_transcript	small_nucleolar_RNA_host_gene_14
ENSG00000057294	702.544	2119.36	-1.59279	0.000178036	0.00313443	PKP2	chr12	-	32790745	32896840	7043	protein_coding	plakophilin_2
ENSG00000133808	6.00472	38.9697	-2.6731	0.000178139	0.00313443	MICALCL	chr11	+	12276080	12359144	3448	protein_coding	MICAL_C-terminal_like
ENSG00000101384	1157.9	3469.31	-1.58304	0.000178428	0.00313649	JAG1	chr20	-	10637684	10674107	8534	protein_coding	jagged_1
ENSG00000196535	642.498	1939.5	-1.59373	0.000178516	0.00313649	MYO18A	chr17	-	29073517	29180412	10752	protein_coding	myosin_XVIIIA
ENSG00000138018	902.699	2708.9	-1.58526	0.000179234	0.0031468	EPT1	chr2	+	26308547	26395891	8552	protein_coding	ethanolaminephosphotransferase_1
ENSG00000168807	568.44	1715.67	-1.59348	0.000179593	0.00315081	SNTB2	chr16	+	69187129	69309052	9875	protein_coding	syntrophin_beta_2_(dystrophin-associated_protein_A1_59kDa_basic_component_2)
ENSG00000227855	10.0078	51.9596	-2.36183	0.000180546	0.00316291	DPY19L2P3	chr7	+	29650227	29742594	4263	transcribed_unprocessed_pseudogene	DPY19L2_pseudogene_3
ENSG00000052795	102.079	328.745	-1.68607	0.000181311	0.00317399	FNIP2	chr4	+	158769138	158908049	10868	protein_coding	folliculin_interacting_protein_2
ENSG00000139354	180.14	560.565	-1.63709	0.000182011	0.00318393	GAS2L3	chr12	+	100573683	100628286	6799	protein_coding	growth_arrest_specific_2_like_3
ENSG00000165813	215.167	665.484	-1.62838	0.000182272	0.00318618	CCDC186	chr10	-	114120862	114174220	8991	protein_coding	coiled-coil_domain_containing_186
ENSG00000136021	582.451	1754.64	-1.59076	0.000183143	0.00319675	SCYL2	chr12	+	100267140	100341724	7481	protein_coding	SCY1-like_kinase-like_2
ENSG00000139687	735.57	2212.28	-1.58844	0.000183589	0.00320222	RB1	chr13	+	48303751	48481986	6169	protein_coding	retinoblastoma_1
ENSG00000134352	1252.97	3741.1	-1.57801	0.000185499	0.00322851	IL6ST	chr5	-	55935095	55994993	9292	protein_coding	interleukin_6_signal_transducer
ENSG00000100077	182.141	565.561	-1.63396	0.00018595	0.0032315	ADRBK2	chr22	+	25564849	25729294	9303	protein_coding	adrenergic_beta_receptor_kinase_2
ENSG00000253406	4.00317	31.9751	-2.95903	0.000186219	0.0032315	AC012613.2	chr5	-	149216523	149276805	4533	antisense	NA
ENSG00000205746	73.0567	241.812	-1.72508	0.000186287	0.0032315	RP11-1212A22.1	chr16	-	18334400	18352476	6804	transcribed_unprocessed_pseudogene	NA
ENSG00000163376	21.0163	85.9333	-2.02525	0.000186731	0.00323591	KBTBD8	chr3	+	66998307	67011210	4736	protein_coding	kelch_repeat_and_BTB_(POZ)_domain_containing_8
ENSG00000187801	11.0086	54.9573	-2.30668	0.000187233	0.00324227	ZFP69B	chr1	+	40450102	40463718	2386	protein_coding	ZFP69_zinc_finger_protein_B
ENSG00000123473	356.276	1081.16	-1.60118	0.000189098	0.00326986	STIL	chr1	-	47250139	47314147	7291	protein_coding	SCL/TAL1_interrupting_locus
ENSG00000151414	730.566	2191.3	-1.58454	0.000190396	0.00328523	NEK7	chr1	+	198156963	198322420	5485	protein_coding	NIMA-related_kinase_7
ENSG00000057704	92.0714	297.769	-1.69202	0.00019069	0.00328793	TMCC3	chr12	-	94567124	94650562	6515	protein_coding	transmembrane_and_coiled-coil_domain_family_3
ENSG00000168502	257.199	787.389	-1.61372	0.000190946	0.00328999	MTCL1	chr18	+	8705661	8832778	12665	protein_coding	microtubule_crosslinking_factor_1
ENSG00000100490	27.021	103.919	-1.93839	0.000191868	0.0033035	CDKL1	chr14	-	50329404	50416461	6149	protein_coding	cyclin-dependent_kinase-like_1_(CDC2-related_kinase)
ENSG00000039123	744.577	2231.27	-1.58321	0.000192018	0.00330373	SKIV2L2	chr5	+	55307760	55425581	6578	protein_coding	superkiller_viralicidic_activity_2-like_2_(S._cerevisiae)
ENSG00000276710	28.0218	106.917	-1.92714	0.000192293	0.00330609	CSPG4P10	chr15	+	82459472	82477258	7178	transcribed_unprocessed_pseudogene	chondroitin_sulfate_proteoglycan_4_pseudogene_10
ENSG00000145390	383.297	1159.1	-1.59616	0.000193378	0.00330663	USP53	chr4	+	119212587	119295517	11950	protein_coding	ubiquitin_specific_peptidase_53
ENSG00000138376	186.144	575.554	-1.62787	0.000193841	0.00330663	BARD1	chr2	-	214725646	214809711	6067	protein_coding	BRCA1_associated_RING_domain_1
ENSG00000249102	1.38778e-17	15.9875	-7.01012	0.000193974	0.00330663	CTD-2066L21.1	chr5	+	33008994	33025724	599	lincRNA	NA
ENSG00000222345	1.38778e-17	15.9875	-7.01012	0.000193974	0.00330663	SNORD19	chr3	+	52691378	52691453	76	snoRNA	Small_nucleolar_RNA_SNORD19
ENSG00000177707	182.141	563.563	-1.62885	0.000194553	0.00331415	PVRL3	chr3	+	111070071	111275563	6184	protein_coding	poliovirus_receptor-related_3
ENSG00000128731	1348.04	4007.89	-1.57189	0.000194944	0.00331847	HERC2	chr15	-	28111040	28322152	20027	protein_coding	HECT_and_RLD_domain_containing_E3_ubiquitin_protein_ligase_2
ENSG00000112893	653.506	1959.48	-1.58401	0.000195462	0.00332296	MAN2A1	chr5	+	109689366	109869625	11815	protein_coding	mannosidase_alpha_class_2A_member_1
ENSG00000061676	2173.68	6447	-1.56843	0.000195484	0.00332296	NCKAP1	chr2	-	182909115	183038858	22520	protein_coding	NCK-associated_protein_1
ENSG00000117724	2967.3	8789.19	-1.56654	0.00019639	0.00333365	CENPF	chr1	+	214603195	214664588	11690	protein_coding	centromere_protein_F
ENSG00000103657	495.384	1487.85	-1.58636	0.000197294	0.00334282	HERC1	chr15	-	63608618	63833942	17053	protein_coding	HECT_and_RLD_domain_containing_E3_ubiquitin_protein_ligase_family_member_1
ENSG00000170776	594.461	1779.62	-1.58171	0.000197851	0.00334663	AKAP13	chr15	+	85380571	85749358	20280	protein_coding	A-kinase_anchoring_protein_13
ENSG00000143776	1255.97	3730.11	-1.57032	0.000198807	0.00336044	CDC42BPA	chr1	-	226989865	227318474	14055	protein_coding	CDC42_binding_protein_kinase_alpha_(DMPK-like)
ENSG00000162402	1071.83	3185.53	-1.57135	0.000199693	0.00337304	USP24	chr1	-	55066359	55215113	11772	protein_coding	ubiquitin_specific_peptidase_24
ENSG00000107863	1035.8	3075.62	-1.57001	0.000202763	0.00341111	ARHGAP21	chr10	-	24583609	24723668	10473	protein_coding	Rho_GTPase_activating_protein_21
ENSG00000115159	1053.82	3128.57	-1.56977	0.000202871	0.00341111	GPD2	chr2	+	156435290	156613735	7155	protein_coding	glycerol-3-phosphate_dehydrogenase_2
ENSG00000157827	907.703	2697.91	-1.57142	0.000202956	0.00341111	FMNL2	chr2	+	152335237	152649834	6519	protein_coding	formin_like_2
ENSG00000083312	2380.84	7038.54	-1.56375	0.000203081	0.00341111	TNPO1	chr5	+	72816312	72916733	11977	protein_coding	transportin_1
ENSG00000163291	273.212	830.356	-1.60327	0.000204317	0.00342419	PAQR3	chr4	-	78887127	78939438	12403	protein_coding	progestin_and_adipoQ_receptor_family_member_III
ENSG00000109929	438.34	1315.98	-1.58574	0.000204465	0.00342419	SC5D	chr11	+	121292453	121308694	5566	protein_coding	sterol-C5-desaturase
ENSG00000145675	1028.8	3052.63	-1.56898	0.000204787	0.00342419	PIK3R1	chr5	+	68215720	68301821	10767	protein_coding	phosphoinositide-3-kinase_regulatory_subunit_1
ENSG00000144821	8.00627	44.9651	-2.47127	0.000204856	0.00342419	MYH15	chr3	-	108380369	108529322	7694	protein_coding	myosin_heavy_chain_15
ENSG00000117114	133.103	416.677	-1.64546	0.000206576	0.00344815	ADGRL2	chr1	+	81306160	81992436	7754	protein_coding	adhesion_G_protein-coupled_receptor_L2
ENSG00000165392	185.144	569.558	-1.62054	0.000207439	0.00345804	WRN	chr8	+	31033801	31173769	5634	protein_coding	Werner_syndrome_RecQ_helicase-like
ENSG00000150457	328.254	990.232	-1.59259	0.000209779	0.0034895	LATS2	chr13	-	20973032	21061547	5578	protein_coding	large_tumor_suppressor_kinase_2
ENSG00000134982	358.278	1078.16	-1.58909	0.000210275	0.00349291	APC	chr5	+	112707498	112846239	12440	protein_coding	adenomatous_polyposis_coli
ENSG00000109686	681.528	2030.43	-1.57476	0.000210605	0.00349446	SH3D19	chr4	-	151102751	151325632	7789	protein_coding	SH3_domain_containing_19
ENSG00000123575	772.599	2297.22	-1.57194	0.000211082	0.00349907	FAM199X	chrX	+	104166620	104195902	7457	protein_coding	family_with_sequence_similarity_199_X-linked
ENSG00000246596	5.00394	34.9728	-2.77467	0.000211448	0.00350032	RP11-1277A3.2	chr5	-	177619059	177672209	1691	transcribed_unprocessed_pseudogene	NA
ENSG00000160352	63.0489	209.837	-1.73273	0.000211741	0.00350276	ZNF714	chr19	+	21082159	21125270	8033	protein_coding	zinc_finger_protein_714
ENSG00000130150	118.092	371.712	-1.65324	0.00021214	0.00350694	MOSPD2	chrX	+	14873441	14922327	5656	protein_coding	motile_sperm_domain_containing_2
ENSG00000280276	3.00239	27.9782	-3.16774	0.000214972	0.00354159	RP11-314C9.1	chr2	-	38121935	38123881	1947	TEC	NA
ENSG00000249456	3.00239	27.9782	-3.16774	0.000214972	0.00354159	RP11-298J20.4	chr10	+	124917143	124942881	555	sense_overlapping	NA
ENSG00000255893	3.00239	27.9782	-3.16774	0.000214972	0.00354159	RP11-685N10.1	chr11	-	94472908	94473570	581	antisense	NA
ENSG00000148773	4304.33	12646.2	-1.55481	0.000215955	0.00355144	MKI67	chr10	-	128096659	128126385	12807	protein_coding	marker_of_proliferation_Ki-67
ENSG00000069020	578.448	1720.67	-1.5725	0.000216013	0.00355144	MAST4	chr5	+	66596361	67169595	14675	protein_coding	microtubule_associated_serine/threonine_kinase_family_member_4
ENSG00000085382	108.084	341.735	-1.65959	0.00021665	0.00355891	HACE1	chr6	-	104728093	104859919	9238	protein_coding	HECT_domain_and_ankyrin_repeat_containing_E3_ubiquitin_protein_ligase_1
ENSG00000115355	527.409	1570.78	-1.57426	0.000216763	0.00355891	CCDC88A	chr2	-	55287842	55419921	14537	protein_coding	coiled-coil_domain_containing_88A
ENSG00000132854	90.0698	288.776	-1.67946	0.000217506	0.00356625	KANK4	chr1	-	62236979	62319414	5980	protein_coding	KN_motif_and_ankyrin_repeat_domains_4
ENSG00000145246	233.181	708.451	-1.6027	0.000220094	0.00360621	ATP10D	chr4	+	47485288	47593486	7965	protein_coding	ATPase_class_V_type_10D
ENSG00000107185	440.341	1312.98	-1.57588	0.000222989	0.00364868	RGP1	chr9	+	35749287	35758575	7116	protein_coding	RGP1_homolog_RAB6A_GEF_complex_partner_1
ENSG00000143815	1581.23	4647.4	-1.5553	0.000223812	0.00365965	LBR	chr1	-	225401502	225428925	5257	protein_coding	lamin_B_receptor
ENSG00000163428	894.693	2640.95	-1.56146	0.000226443	0.00369765	LRRC58	chr3	-	120324509	120349339	7903	protein_coding	leucine_rich_repeat_containing_58
ENSG00000139505	550.427	1631.73	-1.56757	0.000228009	0.00371817	MTMR6	chr13	-	25246201	25288009	5779	protein_coding	myotubularin_related_protein_6
ENSG00000111247	258.2	779.396	-1.5934	0.000228306	0.00372049	RAD51AP1	chr12	+	4538798	4560048	2558	protein_coding	RAD51_associated_protein_1
ENSG00000138675	58.045	193.85	-1.73752	0.000228685	0.00372414	FGF5	chr4	+	80266599	80336680	5998	protein_coding	fibroblast_growth_factor_5
ENSG00000237296	6.00472	37.9705	-2.63575	0.000231229	0.00376302	SMG1P1	chr16	+	22437008	22492220	7046	transcribed_unprocessed_pseudogene	SMG1_pseudogene_1
ENSG00000175970	444.344	1319.98	-1.57049	0.000233382	0.00379293	UNC119B	chr12	+	120710435	120723640	5195	protein_coding	unc-119_lipid_binding_chaperone_B
ENSG00000164684	94.0729	298.768	-1.66586	0.000233956	0.0037997	ZNF704	chr8	-	80628451	80874781	15008	protein_coding	zinc_finger_protein_704
ENSG00000069943	91.0706	289.775	-1.66852	0.000236282	0.00382456	PIGB	chr15	+	55318960	55355648	4542	protein_coding	phosphatidylinositol_glycan_anchor_biosynthesis_class_B
ENSG00000113649	1769.37	5170.99	-1.54714	0.000239161	0.00386595	TCERG1	chr5	+	146447311	146511961	8714	protein_coding	transcription_elongation_regulator_1
ENSG00000052126	365.283	1087.16	-1.57315	0.000240789	0.00387326	PLEKHA5	chr12	+	19129752	19376400	12558	protein_coding	pleckstrin_homology_domain_containing_A5
ENSG00000279109	2.00162	23.9813	-3.50283	0.000240916	0.00387326	AC008641.1	chr5	-	151016918	151017411	69	protein_coding	NA
ENSG00000279500	2.00162	23.9813	-3.50283	0.000240916	0.00387326	RP11-21K12.2	chr12	-	128813186	128814750	1565	TEC	NA
ENSG00000240445	17.0132	71.9442	-2.07217	0.000243475	0.0039042	FOXO3B	chr17	-	18670946	18672873	1928	processed_pseudogene	forkhead_box_O3B_pseudogene
ENSG00000169860	20.0156	80.9372	-2.00893	0.000244393	0.0039137	P2RY1	chr3	+	152834693	152841439	6747	protein_coding	purinergic_receptor_P2Y_G-protein_coupled_1
ENSG00000107651	668.518	1968.47	-1.55786	0.000245774	0.00393059	SEC23IP	chr10	+	119892711	119944658	7867	protein_coding	SEC23_interacting_protein
ENSG00000233830	7.00549	40.9682	-2.52684	0.000246499	0.00393694	EIF4HP1	chr7	-	27458163	27458849	687	processed_pseudogene	eukaryotic_translation_initiation_factor_4H_pseudogene_1
ENSG00000082269	113.088	352.726	-1.64003	0.000246711	0.00393772	FAM135A	chr6	+	70412941	70561174	10589	protein_coding	family_with_sequence_similarity_135_member_A
ENSG00000229932	1.00084	19.9844	-4.15889	0.000248027	0.00394672	YWHAZP3	chr10	+	23136924	23137661	738	processed_pseudogene	tyrosine_3-monooxygenase/tryptophan_5-monooxygenase_activation_protein_zeta_pseudogene_3
ENSG00000135164	339.263	1009.22	-1.57241	0.000248095	0.00394672	DMTF1	chr7	+	87152361	87196337	9417	protein_coding	cyclin_D_binding_myb-like_transcription_factor_1
ENSG00000158966	77.0598	247.808	-1.68356	0.000249366	0.0039617	CACHD1	chr1	+	64470792	64693058	6345	protein_coding	cache_domain_containing_1
ENSG00000145725	366.284	1086.16	-1.56787	0.000252058	0.0039946	PPIP5K2	chr5	+	103120149	103212799	17270	protein_coding	diphosphoinositol_pentakisphosphate_kinase_2
ENSG00000078269	336.261	999.225	-1.57087	0.00025221	0.0039946	SYNJ2	chr6	+	157981887	158099176	9921	protein_coding	synaptojanin_2
ENSG00000040199	257.199	770.403	-1.58226	0.000252268	0.0039946	PHLPP2	chr16	-	71637835	71724701	12493	protein_coding	PH_domain_and_leucine_rich_repeat_protein_phosphatase_2
ENSG00000174799	167.13	508.606	-1.60486	0.000252598	0.00399719	CEP135	chr4	+	55948871	56033363	8640	protein_coding	centrosomal_protein_135kDa
ENSG00000132970	214.166	644.5	-1.58889	0.000253961	0.00401349	WASF3	chr13	+	26557703	26688948	5162	protein_coding	WAS_protein_family_member_3
ENSG00000163808	223.173	671.479	-1.58864	0.000254342	0.00401686	KIF15	chr3	+	44761717	44873376	5285	protein_coding	kinesin_family_member_15
ENSG00000198087	826.641	2420.12	-1.54961	0.000254714	0.0040201	CD2AP	chr6	+	47477789	47627263	6751	protein_coding	CD2-associated_protein
ENSG00000152332	2487.93	7222.4	-1.53749	0.000256445	0.00404212	UHMK1	chr1	+	162497251	162529629	9246	protein_coding	U2AF_homology_motif_(UHM)_kinase_1
ENSG00000127081	34.0264	121.905	-1.83723	0.000257696	0.00405917	ZNF484	chr9	-	92845031	92878038	4031	protein_coding	zinc_finger_protein_484
ENSG00000099250	1016.79	2962.7	-1.54278	0.000259122	0.00407629	NRP1	chr10	-	33177492	33336262	11522	protein_coding	neuropilin_1
ENSG00000203326	46.0357	156.878	-1.76606	0.000260079	0.00408868	ZNF525	chr19	+	53330675	53392217	7205	protein_coding	zinc_finger_protein_525
ENSG00000106692	330.256	979.241	-1.56772	0.000260876	0.00409852	FKTN	chr9	+	105558130	105641118	8032	protein_coding	fukutin
ENSG00000137601	171.133	518.598	-1.5988	0.000262549	0.00411674	NEK1	chr4	-	169393275	169612629	7755	protein_coding	NIMA-related_kinase_1
ENSG00000165832	275.213	819.365	-1.57352	0.000264934	0.00414603	TRUB1	chr10	+	114938193	114977676	3601	protein_coding	TruB_pseudouridine_(psi)_synthase_family_member_1
ENSG00000066777	728.565	2129.35	-1.54712	0.000265992	0.00415718	ARFGEF1	chr8	-	67173511	67343677	10964	protein_coding	ADP_ribosylation_factor_guanine_nucleotide_exchange_factor_1
ENSG00000174607	118.092	364.717	-1.62584	0.000268938	0.00419233	UGT8	chr4	+	114598455	114678224	4699	protein_coding	UDP_glycosyltransferase_8
ENSG00000153207	1959.52	5670.6	-1.53294	0.000269888	0.00420442	AHCTF1	chr1	-	246839098	246931978	9609	protein_coding	AT-hook_containing_transcription_factor_1
ENSG00000054690	50.0388	167.87	-1.7437	0.000272643	0.00424184	PLEKHH1	chr14	+	67533301	67589612	10817	protein_coding	pleckstrin_homology_MyTH4_and_FERM_domain_containing_H1
ENSG00000177822	25.0194	94.9263	-1.91847	0.000272925	0.00424347	AC108142.1	chr4	-	181874438	182145249	5551	antisense	NA
ENSG00000149256	240.186	716.444	-1.5762	0.000274068	0.004253	TENM4	chr11	-	78652831	79440948	16332	protein_coding	teneurin_transmembrane_protein_4
ENSG00000154359	189.147	568.559	-1.58717	0.000274595	0.00425636	LONRF1	chr8	-	12721894	12756073	5685	protein_coding	LON_peptidase_N-terminal_domain_and_ring_finger_1
ENSG00000170417	38.0295	132.897	-1.80174	0.000274843	0.00425636	TMEM182	chr2	+	102736908	102843893	4879	protein_coding	transmembrane_protein_182
ENSG00000170946	121.094	372.711	-1.62093	0.000274947	0.00425636	DNAJC24	chr11	+	31369840	31431849	7592	protein_coding	DnaJ_heat_shock_protein_family_(Hsp40)_member_C24
ENSG00000140526	707.548	2063.4	-1.54396	0.000274992	0.00425636	ABHD2	chr15	+	89087459	89202360	10345	protein_coding	abhydrolase_domain_containing_2
ENSG00000140575	3584.78	10326	-1.52629	0.000279804	0.00431437	IQGAP1	chr15	+	90388218	90502243	11535	protein_coding	IQ_motif_containing_GTPase_activating_protein_1
ENSG00000232860	5.00394	33.9736	-2.733	0.000280171	0.00431437	SMG7-AS1	chr1	-	183460874	183472265	3383	processed_transcript	SMG7_antisense_RNA_1
ENSG00000262180	5.00394	33.9736	-2.733	0.000280171	0.00431437	OCLM	chr1	+	186400572	186401455	884	protein_coding	oculomedin
ENSG00000154127	302.234	893.307	-1.5631	0.000280175	0.00431437	UBASH3B	chr11	+	122655675	122814473	9011	protein_coding	ubiquitin_associated_and_SH3_domain_containing_B
ENSG00000172818	12.0094	55.9565	-2.20844	0.000281038	0.00432489	OVOL1	chr11	+	65787022	65797219	3849	protein_coding	ovo-like_zinc_finger_1
ENSG00000107443	131.102	400.689	-1.61087	0.000282085	0.00433823	CCNJ	chr10	+	96043394	96060870	4148	protein_coding	cyclin_J
ENSG00000156535	3224.5	9283.8	-1.5256	0.000282382	0.00434002	CD109	chr6	+	73695785	73828316	9563	protein_coding	CD109_molecule
ENSG00000227741	13.0101	58.9542	-2.16923	0.000283084	0.00434526	RP11-536C5.7	chr1	-	160202199	160208869	1578	antisense	NA
ENSG00000197077	1377.07	3974.92	-1.52924	0.000284868	0.00435052	KIAA1671	chr22	+	24952730	25197448	15818	protein_coding	KIAA1671
ENSG00000109452	657.509	1912.52	-1.54021	0.000286312	0.00436767	INPP4B	chr4	-	142023160	142847432	14153	protein_coding	inositol_polyphosphate-4-phosphatase_type_II_B
ENSG00000128923	213.165	635.507	-1.57538	0.00028636	0.00436767	FAM63B	chr15	+	58771192	58861900	9454	protein_coding	family_with_sequence_similarity_63_member_B
ENSG00000198399	430.333	1258.02	-1.54736	0.000288586	0.00439605	ITSN2	chr2	-	24202864	24360714	12022	protein_coding	intersectin_2
ENSG00000075223	1422.1	4097.82	-1.52675	0.000290552	0.00442319	SEMA3C	chr7	-	80742538	80922359	6268	protein_coding	sema_domain_immunoglobulin_domain_(Ig)_short_basic_domain_secreted_(semaphorin)_3C
ENSG00000008086	59.0458	192.85	-1.70546	0.000292022	0.00444148	CDKL5	chrX	+	18425583	18653629	15642	protein_coding	cyclin-dependent_kinase-like_5
ENSG00000124789	812.63	2354.17	-1.53441	0.000292122	0.00444148	NUP153	chr6	-	17615035	17706834	6030	protein_coding	nucleoporin_153kDa
ENSG00000188994	205.159	611.526	-1.57509	0.000292471	0.00444396	ZNF292	chr6	+	87152833	87264196	13128	protein_coding	zinc_finger_protein_292
ENSG00000170522	1203.93	3469.31	-1.5268	0.000294073	0.00446268	ELOVL6	chr4	-	110045846	110199199	7297	protein_coding	ELOVL_fatty_acid_elongase_6
ENSG00000196865	464.36	1352.95	-1.54254	0.000295405	0.00447724	NHLRC2	chr10	+	113854661	113917194	11223	protein_coding	NHL_repeat_containing_2
ENSG00000001629	514.399	1495.84	-1.53977	0.000295703	0.00447893	ANKIB1	chr7	+	92246234	92401384	7130	protein_coding	ankyrin_repeat_and_IBR_domain_containing_1
ENSG00000281527	3.00239	26.979	-3.11551	0.000299755	0.00451472	AC087350.1	chr8	+	116849884	116851073	96	protein_coding	NA
ENSG00000229325	3.00239	26.979	-3.11551	0.000299755	0.00451472	ACAP2-IT1	chr3	-	195280723	195282741	690	sense_intronic	ACAP2_intronic_transcript_1
ENSG00000164509	116.09	355.724	-1.61447	0.000300632	0.00451829	IL31RA	chr5	+	55851379	55922853	4576	protein_coding	interleukin_31_receptor_A
ENSG00000110172	564.437	1635.73	-1.53484	0.000302878	0.00454468	CHORDC1	chr11	-	90201160	90223364	10655	protein_coding	cysteine_and_histidine_rich_domain_containing_1
ENSG00000116704	461.358	1340.96	-1.53905	0.000305036	0.00457136	SLC35D1	chr1	-	66999332	67054099	6162	protein_coding	solute_carrier_family_35_(UDP-GlcA/UDP-GalNAc_transporter)_member_D1
ENSG00000218283	119.092	363.718	-1.60972	0.000306694	0.00459335	MORF4L1P1	chr1	+	220253570	220254536	967	processed_pseudogene	mortality_factor_4_like_1_pseudogene_1
ENSG00000151014	90.0698	280.782	-1.63898	0.000307409	0.00459833	NOCT	chr4	+	139015789	139045939	2504	protein_coding	nocturnin
ENSG00000120800	754.585	2178.31	-1.5293	0.0003093	0.00462373	UTP20	chr12	+	101280109	101386616	10024	protein_coding	UTP20_small_subunit_processome_component
ENSG00000111371	4455.45	12725.1	-1.51401	0.000310191	0.00463267	SLC38A1	chr12	-	46183063	46270017	10015	protein_coding	solute_carrier_family_38_member_1
ENSG00000091157	158.123	474.632	-1.58501	0.000310283	0.00463267	WDR7	chr18	+	56651343	57036606	15694	protein_coding	WD_repeat_domain_7
ENSG00000247844	59.0458	191.851	-1.69797	0.0003108	0.00463679	CCAT1	chr8	-	127207866	127219088	2131	lincRNA	colon_cancer_associated_transcript_1_(non-protein_coding)
ENSG00000103994	838.65	2416.13	-1.52642	0.000311828	0.00464709	ZNF106	chr15	-	42412823	42491123	12208	protein_coding	zinc_finger_protein_106
ENSG00000171004	390.302	1136.12	-1.54115	0.000312809	0.00465396	HS6ST2	chrX	-	132626016	132961395	4948	protein_coding	heparan_sulfate_6-O-sulfotransferase_2
ENSG00000154429	347.269	1013.21	-1.54447	0.000314593	0.00465396	CCSAP	chr1	-	229321005	229343294	6263	protein_coding	centriole_cilia_and_spindle-associated_protein
ENSG00000254791	1.38778e-17	14.9883	-6.91775	0.000315208	0.00465396	FAR1-IT1	chr11	+	13669327	13670149	368	sense_intronic	FAR1_intronic_transcript_1
ENSG00000233012	1.38778e-17	14.9883	-6.91775	0.000315208	0.00465396	HDAC1P2	chr1	+	220625740	220628056	2006	transcribed_processed_pseudogene	histone_deacetylase_1_pseudogene_2
ENSG00000137558	7.00549	39.9689	-2.49133	0.000315485	0.00465396	PI15	chr8	+	74824537	74855029	7156	protein_coding	peptidase_inhibitor_15
ENSG00000169855	509.395	1473.86	-1.53251	0.000315772	0.00465396	ROBO1	chr3	-	78597240	79767815	10875	protein_coding	roundabout_guidance_receptor_1
ENSG00000060749	773.599	2228.27	-1.52611	0.000316724	0.00466262	QSER1	chr11	+	32893178	32993316	10537	protein_coding	glutamine_and_serine_rich_1
ENSG00000079215	210.163	621.518	-1.56372	0.000318933	0.00468906	SLC1A3	chr5	+	36606355	36688334	6265	protein_coding	solute_carrier_family_1_(glial_high_affinity_glutamate_transporter)_member_3
ENSG00000197147	32.0249	113.912	-1.82662	0.000319166	0.00468961	LRRC8B	chr1	+	89524836	89597864	7691	protein_coding	leucine-rich_repeat_containing_8_family_member_B
ENSG00000121743	144.112	433.664	-1.58855	0.000319595	0.00469204	GJA3	chr13	-	20138255	20161049	5211	protein_coding	gap_junction_protein_alpha_3
ENSG00000138759	70.0543	222.827	-1.66762	0.000319721	0.00469204	FRAS1	chr4	+	78057570	78544269	20379	protein_coding	Fraser_extracellular_matrix_complex_subunit_1
ENSG00000064309	21.0163	81.9364	-1.95664	0.000319994	0.00469318	CDON	chr11	-	125955796	126063335	10600	protein_coding	cell_adhesion_associated_oncogene_regulated
ENSG00000092439	445.345	1290	-1.53411	0.000321245	0.00470866	TRPM7	chr15	-	50552473	50686815	12333	protein_coding	transient_receptor_potential_cation_channel_subfamily_M_member_7
ENSG00000078747	1104.86	3162.55	-1.51712	0.000322532	0.00472275	ITCH	chr20	+	34363235	34511393	6666	protein_coding	itchy_E3_ubiquitin_protein_ligase
ENSG00000153107	708.549	2040.42	-1.52576	0.000322599	0.00472275	ANAPC1	chr2	-	111766271	111884690	13327	protein_coding	anaphase_promoting_complex_subunit_1
ENSG00000088305	82.0636	256.801	-1.64434	0.000323795	0.00473737	DNMT3B	chr20	+	32762385	32809356	4630	protein_coding	DNA_(cytosine-5-)-methyltransferase_3_beta
ENSG00000132436	293.227	857.335	-1.54744	0.000324707	0.00474783	FIGNL1	chr7	-	50444128	50542535	5034	protein_coding	fidgetin-like_1
ENSG00000105856	145.112	435.662	-1.58521	0.000327354	0.00478072	HBP1	chr7	+	107168961	107202529	6351	protein_coding	HMG-box_transcription_factor_1
ENSG00000136237	80.0621	250.805	-1.64585	0.00032846	0.00479397	RAPGEF5	chr7	-	22118238	22357144	10245	protein_coding	Rap_guanine_nucleotide_exchange_factor_5
ENSG00000147100	729.565	2096.37	-1.52263	0.000329834	0.0048111	SLC16A2	chrX	+	74421461	74533917	4161	protein_coding	solute_carrier_family_16_member_2_(thyroid_hormone_transporter)
ENSG00000159140	2741.12	7796.95	-1.5081	0.000331254	0.00482304	SON	chr21	+	33542618	33577481	13172	protein_coding	SON_DNA_binding_protein
ENSG00000058272	613.475	1762.63	-1.52246	0.000332226	0.00483427	PPP1R12A	chr12	-	79773563	79935460	11815	protein_coding	protein_phosphatase_1_regulatory_subunit_12A
ENSG00000181827	480.372	1384.93	-1.52734	0.000334689	0.00486422	RFX7	chr15	-	56087280	56243266	10588	protein_coding	regulatory_factor_X7
ENSG00000160752	1063.82	3036.65	-1.51311	0.000335215	0.00486892	FDPS	chr1	+	155308748	155320666	3718	protein_coding	farnesyl_diphosphate_synthase
ENSG00000138778	498.386	1434.89	-1.52537	0.000337685	0.00489887	CENPE	chr4	-	103105806	103198409	9444	protein_coding	centromere_protein_E
ENSG00000171488	344.267	998.226	-1.5355	0.000341046	0.00494167	LRRC8C	chr1	+	89633072	89769903	11724	protein_coding	leucine-rich_repeat_containing_8_family_member_C
ENSG00000115504	550.427	1579.78	-1.52088	0.000343858	0.00497343	EHBP1	chr2	+	62673851	63046487	8219	protein_coding	EH_domain_binding_protein_1
ENSG00000162702	641.497	1839.57	-1.51967	0.00034432	0.00497413	ZNF281	chr1	-	200404940	200410056	4895	protein_coding	zinc_finger_protein_281
ENSG00000154380	3065.37	8688.26	-1.50297	0.0003452	0.00497788	ENAH	chr1	-	225486835	225653142	15044	protein_coding	enabled_homolog_(Drosophila)
ENSG00000092098	192.149	566.561	-1.55939	0.000346167	0.00498883	RNF31	chr14	+	24146683	24160661	4982	protein_coding	ring_finger_protein_31
ENSG00000159399	641.497	1838.57	-1.51889	0.000346678	0.0049932	HK2	chr2	+	74833981	74893359	6064	protein_coding	hexokinase_2
ENSG00000229020	2.00162	22.9821	-3.44175	0.000348534	0.00500139	AKR7A2P1	chr1	+	112923423	112924337	915	processed_pseudogene	aldo-keto_reductase_family_7_member_A2_pseudogene_1
ENSG00000230953	2.00162	22.9821	-3.44175	0.000348534	0.00500139	RP4-631H13.6	chr1	+	52920422	52920596	175	processed_pseudogene	NA
ENSG00000135776	859.666	2454.1	-1.51321	0.000348702	0.00500139	ABCB10	chr1	-	229516582	229558695	4256	protein_coding	ATP_binding_cassette_subfamily_B_member_10
ENSG00000204217	788.611	2253.25	-1.51447	0.000349531	0.00500731	BMPR2	chr2	+	202376936	202567751	11893	protein_coding	bone_morphogenetic_protein_receptor_type_II
ENSG00000163820	376.292	1086.16	-1.529	0.00035129	0.00502652	FYCO1	chr3	-	45917899	45995824	8895	protein_coding	FYVE_and_coiled-coil_domain_containing_1
ENSG00000149311	622.482	1779.62	-1.51528	0.000352768	0.00504466	ATM	chr11	+	108222484	108369102	22317	protein_coding	ATM_serine/threonine_kinase
ENSG00000197971	334.259	967.25	-1.53257	0.000353097	0.00504638	MBP	chr18	-	76978827	77133683	18615	protein_coding	myelin_basic_protein
ENSG00000147874	507.393	1454.87	-1.51948	0.00035401	0.00505506	HAUS6	chr9	-	19053143	19103119	7932	protein_coding	HAUS_augmin_like_complex_subunit_6
ENSG00000135763	674.523	1928.5	-1.51537	0.000354125	0.00505506	URB2	chr1	+	229626234	229660199	6001	protein_coding	URB2_ribosome_biogenesis_2_homolog_(S._cerevisiae)
ENSG00000123636	278.216	808.373	-1.53839	0.000358106	0.0051028	BAZ2B	chr2	-	159318979	159616692	20370	protein_coding	bromodomain_adjacent_to_zinc_finger_domain_2B
ENSG00000179454	91.0706	279.783	-1.61792	0.000363064	0.00517039	KLHL28	chr14	-	44924319	45042322	8076	protein_coding	kelch_like_family_member_28
ENSG00000185697	223.173	652.494	-1.54727	0.000364202	0.00518339	MYBL1	chr8	-	66562175	66614247	7239	protein_coding	v-myb_avian_myeloblastosis_viral_oncogene_homolog-like_1
ENSG00000182158	570.442	1628.74	-1.5134	0.000364408	0.00518339	CREB3L2	chr7	-	137874979	138002067	8788	protein_coding	cAMP_responsive_element_binding_protein_3-like_2
ENSG00000174130	67.052	211.836	-1.65776	0.000366417	0.0052058	TLR6	chr4	-	38823715	38856817	6035	protein_coding	toll-like_receptor_6
ENSG00000164190	652.506	1859.56	-1.51072	0.000370994	0.00525249	NIPBL	chr5	+	36876759	37066413	12529	protein_coding	Nipped-B_homolog_(Drosophila)
ENSG00000117115	20.0156	77.9395	-1.95457	0.000371711	0.00525249	PADI2	chr1	-	17066761	17119435	5984	protein_coding	peptidyl_arginine_deiminase_type_II
ENSG00000198677	977.758	2769.85	-1.50214	0.000371849	0.00525249	TTC37	chr5	-	95463895	95555007	8092	protein_coding	tetratricopeptide_repeat_domain_37
ENSG00000141027	1079.84	3056.63	-1.50102	0.000372038	0.00525249	NCOR1	chr17	-	16029157	16218185	15404	protein_coding	nuclear_receptor_corepressor_1
ENSG00000179240	5.00394	32.9744	-2.69009	0.000372105	0.00525249	RP11-111M22.2	chr11	+	76381313	76414619	10972	protein_coding	NA
ENSG00000250539	5.00394	32.9744	-2.69009	0.000372105	0.00525249	KRT8P33	chr5	-	123400922	123402344	1423	processed_pseudogene	keratin_8_pseudogene_33
ENSG00000165105	59.0458	188.854	-1.67527	0.000374903	0.00527247	RASEF	chr9	-	82979585	83063177	6649	protein_coding	RAS_and_EF-hand_domain_containing
ENSG00000237719	1.00084	18.9852	-4.08536	0.000376589	0.00527247	RP1-179N16.3	chr6	-	36091991	36092646	656	processed_pseudogene	NA
ENSG00000230280	1.00084	18.9852	-4.08536	0.000376589	0.00527247	HNRNPA1P59	chr1	+	202911812	202912729	918	processed_pseudogene	heterogeneous_nuclear_ribonucleoprotein_A1_pseudogene_59
ENSG00000232545	1.00084	18.9852	-4.08536	0.000376589	0.00527247	KB-318B8.7	chr22	+	24101689	24103354	558	sense_intronic	NA
ENSG00000243406	1.00084	18.9852	-4.08536	0.000376589	0.00527247	MRPS31P5	chr13	-	52167709	52194465	3873	transcribed_unprocessed_pseudogene	mitochondrial_ribosomal_protein_S31_pseudogene_5
ENSG00000196188	1.00084	18.9852	-4.08536	0.000376589	0.00527247	CTSE	chr1	-	206009264	206023909	2671	protein_coding	cathepsin_E
ENSG00000164542	133.103	396.692	-1.57458	0.0003803	0.00531206	KIAA0895	chr7	-	36324221	36390125	6728	protein_coding	KIAA0895
ENSG00000272602	211.164	615.523	-1.54289	0.000380577	0.00531284	ZNF595	chr4	+	53285	88211	3933	protein_coding	zinc_finger_protein_595
ENSG00000186472	40.0311	134.895	-1.74949	0.000380932	0.0053147	PCLO	chr7	-	82754013	83162930	22873	protein_coding	piccolo_presynaptic_cytomatrix_protein
ENSG00000188559	365.283	1048.19	-1.52049	0.000381379	0.00531479	RALGAPA2	chr20	-	20389552	20712488	11366	protein_coding	Ral_GTPase_activating_protein_alpha_subunit_2_(catalytic)
ENSG00000266469	88.0683	269.791	-1.61377	0.000388598	0.00539974	CTB-131K11.1	chr17	+	39401793	39406233	860	antisense	NA
ENSG00000100523	234.181	679.473	-1.53629	0.000391501	0.00543066	DDHD1	chr14	-	53036745	53153282	17944	protein_coding	DDHD_domain_containing_1
ENSG00000124429	16.0125	65.9488	-2.03367	0.000392948	0.00544446	POF1B	chrX	-	85277396	85379743	4029	protein_coding	premature_ovarian_failure_1B
ENSG00000118596	212.164	616.522	-1.53841	0.000394537	0.00546018	SLC16A7	chr12	+	59596067	59789855	13665	protein_coding	solute_carrier_family_16_(monocarboxylate_transporter)_member_7
ENSG00000170264	49.0381	159.876	-1.70244	0.000394906	0.00546051	FAM161A	chr2	-	61824854	61854143	5252	protein_coding	family_with_sequence_similarity_161_member_A
ENSG00000236698	15.0117	62.9511	-2.05905	0.000398109	0.00549381	EIF1AXP1	chr1	-	16685621	16686055	435	processed_pseudogene	eukaryotic_translation_initiation_factor_1A_X-linked_pseudogene_1
ENSG00000101639	302.234	868.327	-1.52218	0.000399432	0.00550891	CEP192	chr18	+	12991362	13125052	9901	protein_coding	centrosomal_protein_192kDa
ENSG00000215302	14.0109	59.9535	-2.08749	0.000403008	0.00555187	CTD-3092A11.1	chr15	+	30470779	30507623	2331	transcribed_unprocessed_pseudogene	NA
ENSG00000082497	113.088	338.737	-1.58166	0.000405441	0.00557013	SERTAD4	chr1	+	210232799	210246631	5467	protein_coding	SERTA_domain_containing_4
ENSG00000274211	369.286	1054.18	-1.513	0.000405492	0.00557013	SOCS7	chr17	+	38352228	38405593	8621	protein_coding	suppressor_of_cytokine_signaling_7
ENSG00000172780	29.0226	102.92	-1.82183	0.000410666	0.00563155	RAB43	chr3	-	129087569	129122801	4991	protein_coding	RAB43_member_RAS_oncogene_family
ENSG00000136141	315.244	902.3	-1.51677	0.000412428	0.00565248	LRCH1	chr13	+	46553168	46753040	7307	protein_coding	leucine-rich_repeats_and_calponin_homology_(CH)_domain_containing_1
ENSG00000146072	304.236	871.324	-1.51763	0.000414358	0.00566926	TNFRSF21	chr6	-	47231532	47309905	3595	protein_coding	tumor_necrosis_factor_receptor_superfamily_member_21
ENSG00000066739	376.292	1071.17	-1.50895	0.000417566	0.00570017	ATG2B	chr14	-	96279202	96363870	14778	protein_coding	autophagy_related_2B
ENSG00000154229	203.157	588.544	-1.53397	0.000418258	0.00570638	PRKCA	chr17	+	66302636	66810743	11152	protein_coding	protein_kinase_C_alpha
ENSG00000281896	21.0163	79.938	-1.92107	0.00042006	0.00572124	RP11-274B21.13	chr7	+	128617865	128625905	281	transcribed_unprocessed_pseudogene	NA
ENSG00000164941	345.268	984.237	-1.51095	0.000421022	0.00572785	INTS8	chr8	+	94813311	94881746	7866	protein_coding	integrator_complex_subunit_8
ENSG00000145041	432.335	1226.05	-1.50353	0.000421663	0.00573333	VPRBP	chr3	-	51395867	51500002	6849	protein_coding	Vpr_(HIV-1)_binding_protein
ENSG00000047634	185.144	537.583	-1.53721	0.000426375	0.00578759	SCML1	chrX	+	17737449	17754988	5497	protein_coding	sex_comb_on_midleg-like_1_(Drosophila)
ENSG00000198513	73.0567	225.825	-1.62645	0.000427906	0.00580269	ATL1	chr14	+	50532509	50633068	4360	protein_coding	atlastin_GTPase_1
ENSG00000081386	91.0706	275.786	-1.59717	0.000431661	0.00582972	ZNF510	chr9	-	96755865	96778129	5921	protein_coding	zinc_finger_protein_510
ENSG00000213079	387.3	1098.15	-1.50325	0.000434978	0.00587123	SCAF8	chr6	+	154733325	154834244	5481	protein_coding	SR-related_CTD-associated_factor_8
ENSG00000165895	19.0148	73.9426	-1.95227	0.000436041	0.00588228	ARHGAP42	chr11	+	100687653	100991937	6944	protein_coding	Rho_GTPase_activating_protein_42
ENSG00000149548	42.0326	138.892	-1.7214	0.000437362	0.00589678	CCDC15	chr11	+	124954121	125041489	4823	protein_coding	coiled-coil_domain_containing_15
ENSG00000165983	258.2	739.427	-1.51746	0.000441176	0.00593822	PTER	chr10	+	16436943	16513745	4003	protein_coding	phosphotriesterase_related
ENSG00000276107	18.014	70.9449	-1.97015	0.000444487	0.0059761	CTD-2033D15.2	chr15	+	39586561	39587293	733	sense_intronic	NA
ENSG00000061987	341.264	968.249	-1.50415	0.000447858	0.0060147	MON2	chr12	+	62466817	62600479	16014	protein_coding	MON2_homolog_regulator_of_endosome-to-Golgi_trafficking
ENSG00000106278	96.0745	288.776	-1.58648	0.000448492	0.00601986	PTPRZ1	chr7	+	121873089	122062036	9917	protein_coding	protein_tyrosine_phosphatase_receptor-type_Z_polypeptide_1
ENSG00000122778	352.273	998.226	-1.50234	0.000450443	0.0060393	KIAA1549	chr7	-	138831381	138981318	12427	protein_coding	KIAA1549
ENSG00000214425	39.0303	129.899	-1.7315	0.000460298	0.00616112	LRRC37A4P	chr17	-	45506741	45550335	6491	transcribed_unprocessed_pseudogene	leucine-rich_repeat_containing_37_member_A4_pseudogene
ENSG00000196227	244.189	697.459	-1.51363	0.000466354	0.00621452	FAM217B	chr20	+	59933764	59948680	5323	protein_coding	family_with_sequence_similarity_217_member_B
ENSG00000064042	38.0295	126.902	-1.73521	0.000468751	0.00623955	LIMCH1	chr4	+	41359607	41700044	10862	protein_coding	LIM_and_calponin_homology_domains_1
ENSG00000129451	60.0466	187.854	-1.64342	0.000475159	0.00631786	KLK10	chr19	-	51012739	51020175	3853	protein_coding	kallikrein_related_peptidase_10
ENSG00000165338	94.0729	281.781	-1.58145	0.000476741	0.00633539	HECTD2	chr10	+	91409280	91514829	11550	protein_coding	HECT_domain_containing_E3_ubiquitin_protein_ligase_2
ENSG00000164597	259.201	737.428	-1.50798	0.000477445	0.00634124	COG5	chr7	-	107201555	107564514	8467	protein_coding	component_of_oligomeric_golgi_complex_5
ENSG00000176438	102.079	303.764	-1.57209	0.000478568	0.00635265	SYNE3	chr14	-	95407266	95475836	18164	protein_coding	spectrin_repeat_containing_nuclear_envelope_family_member_3
ENSG00000198814	41.0319	134.895	-1.71398	0.000483794	0.00640452	GK	chrX	+	30653359	30731456	5359	protein_coding	glycerol_kinase
ENSG00000168813	288.223	816.367	-1.50163	0.00048407	0.00640452	ZNF507	chr19	+	32345594	32387667	11239	protein_coding	zinc_finger_protein_507
ENSG00000119042	187.145	536.584	-1.51902	0.000494298	0.00651804	SATB2	chr2	-	199269500	199471266	10958	protein_coding	SATB_homeobox_2
ENSG00000132185	5.00394	31.9751	-2.64587	0.000495363	0.00651804	FCRLA	chr1	+	161706972	161714352	3275	protein_coding	Fc_receptor-like_A
ENSG00000245275	5.00394	31.9751	-2.64587	0.000495363	0.00651804	SAP30L-AS1	chr5	-	154329437	154445850	1972	antisense	SAP30L_antisense_RNA_1_(head_to_head)
ENSG00000269910	5.00394	31.9751	-2.64587	0.000495363	0.00651804	RP11-73M18.10	chr14	-	103694516	103695050	535	antisense	NA
ENSG00000198707	180.14	516.599	-1.51928	0.000503095	0.00659373	CEP290	chr12	-	88049014	88142216	10388	protein_coding	centrosomal_protein_290kDa
ENSG00000116127	215.167	612.525	-1.50877	0.000503899	0.00659786	ALMS1	chr2	+	73385758	73610793	14054	protein_coding	ALMS1_centrosome_and_basal_body_associated_protein
ENSG00000180581	19.0148	72.9434	-1.93268	0.000504622	0.0066035	SRP9P1	chr10	-	91807179	91807439	261	processed_pseudogene	signal_recognition_particle_9_pseudogene_1
ENSG00000119397	191.148	546.576	-1.51512	0.000505318	0.0066035	CNTRL	chr9	+	121074863	121177610	9417	protein_coding	centriolin
ENSG00000242588	2.00162	21.9829	-3.37798	0.000506526	0.0066035	RP11-274B21.14	chr7	+	128574751	128622694	1107	processed_transcript	NA
ENSG00000261609	139.108	403.687	-1.53618	0.00050924	0.00662453	GAN	chr16	+	81314952	81390884	15406	protein_coding	gigaxonin
ENSG00000103044	149.116	430.666	-1.52935	0.000515525	0.0066396	HAS3	chr16	+	69105564	69118719	5289	protein_coding	hyaluronan_synthase_3
ENSG00000150054	18.014	69.9457	-1.94972	0.00051707	0.0066396	MPP7	chr10	-	28050993	28334486	6167	protein_coding	membrane_protein_palmitoylated_7
ENSG00000270246	1.38778e-17	13.9891	-6.81907	0.000517265	0.0066396	RP11-701H24.8	chr15	+	25041918	25042428	511	sense_intronic	NA
ENSG00000257594	1.38778e-17	13.9891	-6.81907	0.000517265	0.0066396	GALNT4	chr12	-	89519408	89524806	5399	protein_coding	polypeptide_N-acetylgalactosaminyltransferase_4
ENSG00000236526	1.38778e-17	13.9891	-6.81907	0.000517265	0.0066396	RP4-742J24.2	chr20	-	11909404	11918677	1831	antisense	NA
ENSG00000101278	1.38778e-17	13.9891	-6.81907	0.000517265	0.0066396	RPS10L	chr20	-	839447	839977	531	processed_pseudogene	NA
ENSG00000164761	1.38778e-17	13.9891	-6.81907	0.000517265	0.0066396	TNFRSF11B	chr8	-	118923557	118952200	2827	protein_coding	tumor_necrosis_factor_receptor_superfamily_member_11b
ENSG00000256973	1.38778e-17	13.9891	-6.81907	0.000517265	0.0066396	RP11-359J14.2	chr12	-	22460519	22463914	738	lincRNA	NA
ENSG00000245711	1.38778e-17	13.9891	-6.81907	0.000517265	0.0066396	NADK2-AS1	chr5	+	36221055	36221902	720	antisense	NADK2_antisense_RNA_1
ENSG00000280173	9.00704	43.9658	-2.27148	0.000518548	0.0066412	RP11-447D11.3	chr3	+	47346950	47349073	2124	TEC	NA
ENSG00000241634	7.00549	37.9705	-2.41756	0.000519431	0.00664215	RP11-381E24.1	chr3	-	108543367	108543875	509	processed_pseudogene	NA
ENSG00000184384	223.173	632.51	-1.5024	0.000523103	0.00667845	MAML2	chr11	-	95976598	96343180	7109	protein_coding	mastermind_like_transcriptional_coactivator_2
ENSG00000147180	53.0412	166.871	-1.65123	0.000529854	0.0067396	ZNF711	chrX	+	85244032	85273362	5004	protein_coding	zinc_finger_protein_711
ENSG00000130449	171.133	489.62	-1.51586	0.000532176	0.00676199	ZSWIM6	chr5	+	61332273	61546170	5501	protein_coding	zinc_finger_SWIM-type_containing_6
ENSG00000198947	174.135	497.614	-1.51415	0.000534751	0.00678753	DMD	chrX	-	31097677	33339441	18910	protein_coding	dystrophin
ENSG00000167767	119.092	346.731	-1.54074	0.000547314	0.0069056	KRT80	chr12	-	52168996	52192000	4350	protein_coding	keratin_80_type_II
ENSG00000107890	126.098	365.716	-1.53525	0.000549175	0.00690864	ANKRD26	chr10	-	26991914	27100498	7941	protein_coding	ankyrin_repeat_domain_26
ENSG00000002079	21.0163	77.9395	-1.88461	0.000552409	0.00694208	MYH16	chr7	+	99238794	99311130	6346	unitary_pseudogene	myosin_heavy_chain_16_pseudogene
ENSG00000085276	179.139	509.605	-1.50765	0.000556073	0.00697352	MECOM	chr3	-	169083499	169663618	9103	protein_coding	MDS1_and_EVI1_complex_locus
ENSG00000156876	129.1	372.711	-1.52866	0.000570309	0.00710759	SASS6	chr1	-	100083563	100132955	3972	protein_coding	SAS-6_centriolar_assembly_protein
ENSG00000229419	1.00084	17.986	-4.00788	0.000575412	0.0071361	RALGAPA1P	chr9	+	105520128	105526359	6232	processed_pseudogene	Ral_GTPase_activating_protein_alpha_subunit_1_(catalytic)_pseudogene
ENSG00000230069	1.00084	17.986	-4.00788	0.000575412	0.0071361	LRRC37A15P	chr4	-	102727274	102730721	1355	processed_pseudogene	leucine-rich_repeat_containing_37_member_A15_pseudogene
ENSG00000196550	67.052	203.842	-1.6023	0.000576118	0.0071393	FAM72A	chr1	-	206186179	206204414	3783	protein_coding	family_with_sequence_similarity_72_member_A
ENSG00000077264	63.0489	192.85	-1.61102	0.000579263	0.0071635	PAK3	chrX	+	110944285	111227361	10312	protein_coding	p21_protein_(Cdc42/Rac)-activated_kinase_3
ENSG00000156958	113.088	328.745	-1.53848	0.000580183	0.00716751	GALK2	chr15	+	49155656	49367869	7531	protein_coding	galactokinase_2
ENSG00000280385	59.0458	181.859	-1.62086	0.000582547	0.00719301	AP000648.5	chr11	+	90193614	90198120	4507	TEC	NA
ENSG00000131730	3.00239	24.9806	-3.00501	0.000589	0.00723715	CKMT2	chr5	+	81233285	81266397	2736	protein_coding	creatine_kinase_mitochondrial_2
ENSG00000076641	51.0396	159.876	-1.64487	0.00058943	0.00723715	PAG1	chr8	-	80967810	81112068	11023	protein_coding	phosphoprotein_membrane_anchor_with_glycosphingolipid_microdomains_1
ENSG00000187790	141.109	402.688	-1.51202	0.000616234	0.00748532	FANCM	chr14	+	45135940	45200890	8468	protein_coding	Fanconi_anemia_complementation_group_M
ENSG00000169629	24.0187	84.9341	-1.81683	0.000657824	0.00787196	RGPD8	chr2	-	112370092	112434488	6886	protein_coding	RANBP2-like_and_GRIP_domain_containing_8
ENSG00000251194	5.00394	30.9759	-2.60025	0.000660977	0.00788224	RP1-68D18.2	chr11	+	35212550	35214007	704	sense_intronic	NA
ENSG00000231345	15.0117	59.9535	-1.98881	0.000661742	0.00788746	BEND3P1	chr10	+	50655967	50660472	2966	transcribed_processed_pseudogene	BEN_domain_containing_3_pseudogene_1
ENSG00000139908	13.0101	53.9581	-2.04175	0.000708139	0.00829657	TSSK4	chr14	+	24205697	24208362	1924	protein_coding	testis-specific_serine_kinase_4
ENSG00000157502	12.0094	50.9604	-2.07382	0.000733197	0.00852784	MUM1L1	chrX	+	106168305	106208956	4343	protein_coding	melanoma_associated_antigen_(mutated)_1-like_1
ENSG00000259207	12.0094	50.9604	-2.07382	0.000733197	0.00852784	ITGB3	chr17	+	47253846	47311816	4394	protein_coding	integrin_subunit_beta_3
ENSG00000110723	88.0683	254.802	-1.53135	0.000761809	0.00879683	EXPH5	chr11	-	108505431	108593738	10843	protein_coding	exophilin_5
ENSG00000188610	67.052	198.846	-1.56652	0.000766214	0.00883322	FAM72B	chr1	-	121167646	121185539	3033	protein_coding	family_with_sequence_similarity_72_member_B
ENSG00000274735	116.09	328.745	-1.50072	0.000773263	0.00889493	FP236383.3	chr21	+	8445991	8446046	56	miRNA	NA
ENSG00000267023	39.0303	123.904	-1.6634	0.000781642	0.00897843	LRRC37A16P	chr17	-	68125777	68152468	3815	transcribed_unprocessed_pseudogene	leucine-rich_repeat_containing_37_member_A16_pseudogene
ENSG00000178917	15.0117	58.9542	-1.96461	0.000784949	0.00898211	ZNF852	chr3	-	44498970	44510640	4229	protein_coding	zinc_finger_protein_852
ENSG00000080298	65.0505	192.85	-1.56602	0.000797078	0.00909494	RFX3	chr9	-	3218297	3526004	11169	protein_coding	regulatory_factor_X3
ENSG00000105866	58.045	173.865	-1.58066	0.000818131	0.00928232	SP4	chr7	+	21428034	21514822	6234	protein_coding	Sp4_transcription_factor
ENSG00000169570	75.0582	218.83	-1.54216	0.000819657	0.00929086	DTWD2	chr5	-	118837322	118988545	4617	protein_coding	DTW_domain_containing_2
ENSG00000258643	3.00239	23.9813	-2.94642	0.000829981	0.00938136	BCL2L2-PABPN1	chr14	+	23306835	23325369	1548	protein_coding	BCL2L2-PABPN1_readthrough
ENSG00000144063	68.0528	199.845	-1.55241	0.000841762	0.00949222	MALL	chr2	-	110083870	110116566	3167	protein_coding	mal_T-cell_differentiation_protein-like
ENSG00000070269	79.0613	228.823	-1.5317	0.000843769	0.00950594	TMEM260	chr14	+	56488354	56650606	8077	protein_coding	transmembrane_protein_260
ENSG00000111816	92.0714	262.796	-1.51185	0.000854471	0.0095496	FRK	chr6	-	115931149	116060758	13230	protein_coding	fyn-related_Src_family_tyrosine_kinase
ENSG00000280730	1.38778e-17	12.9899	-6.71314	0.00085757	0.0095496	AC090181.1	chr15	+	77056895	77057021	127	miRNA	NA
ENSG00000232750	1.38778e-17	12.9899	-6.71314	0.00085757	0.0095496	RP11-177A2.5	chr1	-	179035309	179035652	344	processed_pseudogene	NA
ENSG00000257647	1.38778e-17	12.9899	-6.71314	0.00085757	0.0095496	RP11-701H24.3	chr15	-	25027736	25032047	427	lincRNA	NA
ENSG00000248971	1.38778e-17	12.9899	-6.71314	0.00085757	0.0095496	KRT8P46	chr4	-	102728746	102730171	1426	processed_pseudogene	keratin_8_pseudogene_46
ENSG00000264081	1.38778e-17	12.9899	-6.71314	0.00085757	0.0095496	AL136985.1	chr1	-	58764849	58764935	87	miRNA	NA
ENSG00000260750	7.00549	35.972	-2.33982	0.000860935	0.00956493	RP11-482M8.1	chr16	+	87492555	87515635	1356	lincRNA	NA
ENSG00000267216	7.00549	35.972	-2.33982	0.000860935	0.00956493	AC010642.1	chr19	+	58278966	58315197	4227	protein_coding	NA
ENSG00000280138	61.0474	180.86	-1.56492	0.000868061	0.00962188	RP11-463O12.5	chr12	-	122870059	122888720	18662	TEC	NA
ENSG00000213462	38.0295	119.907	-1.6535	0.000881171	0.00971407	ERV3-1	chr7	-	64990809	65006743	4574	protein_coding	endogenous_retrovirus_group_3_member_1
ENSG00000263931	1.00084	16.9868	-3.926	0.000884859	0.00971407	RP11-180P8.1	chr17	-	62935402	62966810	498	lincRNA	NA
ENSG00000223374	1.00084	16.9868	-3.926	0.000884859	0.00971407	AC005104.3	chr2	-	241351340	241353104	442	antisense	NA
ENSG00000223612	1.00084	16.9868	-3.926	0.000884859	0.00971407	RP11-289I10.2	chr1	+	145233001	145233519	519	processed_pseudogene	NA
ENSG00000117069	29.0226	95.9256	-1.72042	0.000887651	0.00973412	ST6GALNAC5	chr1	+	76867441	77065711	4263	protein_coding	ST6_(alpha-N-acetyl-neuraminyl-23-beta-galactosyl-13)-N-acetylgalactosaminide_alpha-26-sialyltransferase_5
ENSG00000223546	12.0094	49.9612	-2.04532	0.000890608	0.00974654	LINC00630	chrX	+	102769161	102885406	4077	lincRNA	long_intergenic_non-protein_coding_RNA_630
ENSG00000198093	37.0288	116.909	-1.65535	0.000909997	0.00991311	ZNF649	chr19	-	51889224	51905040	4365	protein_coding	zinc_finger_protein_649
ENSG00000232040	34.0264	108.915	-1.67485	0.000914925	0.00994877	ZBED9	chr6	-	28571630	28616212	5824	protein_coding	zinc_finger_BED-type_containing_9
ENSG00000120519	72.0559	208.838	-1.53356	0.000915994	0.0099559	SLC10A7	chr4	-	146253975	146521964	6687	protein_coding	solute_carrier_family_10_member_7
ENSG00000167528	85.066	242.812	-1.51181	0.000919085	0.00998499	ZNF641	chr12	-	48337180	48351414	8474	protein_coding	zinc_finger_protein_641
ENSG00000205269	28.0218	92.9279	-1.72509	0.000921866	0.0100016	TMEM170B	chr6	+	11538278	11583524	8362	protein_coding	transmembrane_protein_170B
ENSG00000152503	42.0326	129.899	-1.62492	0.000926603	0.0100304	TRIM36	chr5	-	115124762	115180546	6113	protein_coding	tripartite_motif_containing_36
ENSG00000225345	27.021	89.9302	-1.73007	0.000959032	0.010292	SNX18P3	chr9	-	38566260	38568211	1952	transcribed_unprocessed_pseudogene	sorting_nexin_18_pseudogene_3
ENSG00000180574	14.0109	54.9573	-1.96223	0.000977512	0.0104267	EIF2S3L	chr12	+	10505602	10523135	2423	protein_coding	Putative_eukaryotic_translation_initiation_factor_2_subunit_3-like_protein_
ENSG00000215883	14.0109	54.9573	-1.96223	0.000977512	0.0104267	CYB5RL	chr1	-	54172336	54200036	6241	protein_coding	cytochrome_b5_reductase-like
ENSG00000107614	60.0466	175.864	-1.54833	0.00100736	0.0106645	TRDMT1	chr10	-	17142254	17202054	10535	protein_coding	tRNA_aspartic_acid_methyltransferase_1
ENSG00000196418	65.0505	188.854	-1.53582	0.00100872	0.0106679	ZNF124	chr1	-	247121975	247172016	4517	protein_coding	zinc_finger_protein_124
ENSG00000134317	12.0094	48.962	-2.01625	0.00108274	0.0112253	GRHL1	chr2	+	9951693	10002277	7952	protein_coding	grainyhead-like_transcription_factor_1
ENSG00000268912	2.00162	19.9844	-3.24129	0.00108459	0.0112253	CTD-2619J13.17	chr19	-	58428632	58431148	2517	lincRNA	NA
ENSG00000144712	2.00162	19.9844	-3.24129	0.00108459	0.0112253	CAND2	chr3	+	12796472	12871916	5478	protein_coding	cullin-associated_and_neddylation-dissociated_2_(putative)
ENSG00000280435	2.00162	19.9844	-3.24129	0.00108459	0.0112253	RP4-555D20.1	chr3	-	44115818	44117487	1670	TEC	NA
ENSG00000171791	69.0536	197.847	-1.5169	0.00109186	0.011286	BCL2	chr18	-	63123346	63320128	11765	protein_coding	B-cell_CLL/lymphoma_2
ENSG00000131620	29.0226	93.9271	-1.69009	0.00110894	0.0114135	ANO1	chr11	+	70078302	70189528	6021	protein_coding	anoctamin_1_calcium_activated_chloride_channel
ENSG00000197385	56.0435	163.873	-1.54585	0.0011192	0.0114701	ZNF860	chr3	+	31981771	31991628	3263	protein_coding	zinc_finger_protein_860
ENSG00000183023	56.0435	163.873	-1.54585	0.0011192	0.0114701	SLC8A1	chr2	-	40097270	40611053	21922	protein_coding	solute_carrier_family_8_(sodium/calcium_exchanger)_member_1
ENSG00000129595	41.0319	124.903	-1.60305	0.00113504	0.0115879	EPB41L4A	chr5	-	112142441	112419316	8582	protein_coding	erythrocyte_membrane_protein_band_4.1_like_4A
ENSG00000145934	11.0086	45.9643	-2.04952	0.00114297	0.0116294	TENM2	chr5	+	167284799	168264157	11070	protein_coding	teneurin_transmembrane_protein_2
ENSG00000197410	6.00472	31.9751	-2.38871	0.00115274	0.0116991	DCHS2	chr4	-	154232037	154491716	16281	protein_coding	dachsous_cadherin-related_2
ENSG00000250072	4.00317	25.9798	-2.66077	0.00119746	0.012006	CTC-529P8.1	chr5	+	149063317	149109787	4313	lincRNA	NA
ENSG00000080561	65.0505	185.856	-1.51276	0.00120443	0.0120559	MID2	chrX	+	107825755	107927193	3097	protein_coding	midline_2
ENSG00000231731	10.0078	42.9666	-2.08838	0.00120867	0.0120933	AC010976.2	chr2	+	127455394	127514623	5510	antisense	NA
ENSG00000213906	16.0125	58.9542	-1.87224	0.00123927	0.0123124	LTB4R2	chr14	+	24305734	24312053	3233	protein_coding	leukotriene_B4_receptor_2
ENSG00000047597	24.0187	79.938	-1.72949	0.00124079	0.0123173	XK	chrX	+	37685759	37732130	5206	protein_coding	X-linked_Kx_blood_group
ENSG00000056277	66.0512	187.854	-1.50619	0.00124483	0.0123465	ZNF280C	chrX	-	130202711	130268899	4634	protein_coding	zinc_finger_protein_280C
ENSG00000204967	15.0117	55.9565	-1.88948	0.00131516	0.0129116	PCDHA4	chr5	+	140806929	141012344	13440	protein_coding	protocadherin_alpha_4
ENSG00000179542	30.0233	94.9263	-1.65663	0.00132253	0.0129628	SLITRK4	chrX	-	143622790	143635777	8914	protein_coding	SLIT_and_NTRK_like_family_member_4
ENSG00000260727	8.00627	36.9713	-2.18974	0.00135615	0.0132116	SLC7A5P1	chr16	-	29613104	29613640	537	unprocessed_pseudogene	solute_carrier_family_7_(amino_acid_transporter_light_chain_L_system)_member_5_pseudogene_1
ENSG00000244218	1.00084	15.9875	-3.8392	0.00136958	0.0132779	RN7SL81P	chr7	+	128761338	128761598	261	misc_RNA	RNA_7SL_cytoplasmic_81_pseudogene
ENSG00000253972	1.00084	15.9875	-3.8392	0.00136958	0.0132779	RP11-4K16.2	chr8	-	119215111	119246848	1515	lincRNA	NA
ENSG00000272054	1.00084	15.9875	-3.8392	0.00136958	0.0132779	RP11-423P10.2	chr2	+	37208875	37212677	3803	sense_intronic	NA
ENSG00000276386	22.0171	73.9426	-1.74205	0.00137908	0.0133538	CNTNAP3P2	chr9	+	67059560	67293468	3861	unprocessed_pseudogene	contactin_associated_protein-like_3_pseudogene_2
ENSG00000196081	31.0241	96.9248	-1.63954	0.00140609	0.0135495	ZNF724P	chr19	-	23221599	23250390	3322	protein_coding	zinc_finger_protein_724_pseudogene
ENSG00000250027	1.38778e-17	11.9906	-6.59881	0.00143701	0.013678	RP11-563E2.2	chr4	+	163108785	163119965	777	antisense	NA
ENSG00000244371	1.38778e-17	11.9906	-6.59881	0.00143701	0.013678	PFN1P8	chr1	-	146957117	146957659	543	processed_pseudogene	profilin_1_pseudogene_8
ENSG00000005844	1.38778e-17	11.9906	-6.59881	0.00143701	0.013678	ITGAL	chr16	+	30472658	30523185	6472	protein_coding	integrin_subunit_alpha_L
ENSG00000271590	1.38778e-17	11.9906	-6.59881	0.00143701	0.013678	RP11-181E10.3	chr2	-	111210995	111212476	1482	lincRNA	NA
ENSG00000262227	1.38778e-17	11.9906	-6.59881	0.00143701	0.013678	RP5-1050D4.5	chr17	+	4987706	4988446	551	antisense	NA
ENSG00000223117	1.38778e-17	11.9906	-6.59881	0.00143701	0.013678	RN7SKP296	chr3	+	190642163	190642503	341	misc_RNA	RNA_7SK_small_nuclear_pseudogene_296
ENSG00000206754	1.38778e-17	11.9906	-6.59881	0.00143701	0.013678	SNORD101	chr6	+	132815307	132815379	73	snoRNA	small_nucleolar_RNA_C/D_box_101
ENSG00000227001	1.38778e-17	11.9906	-6.59881	0.00143701	0.013678	NBPF2P	chr1	-	21424625	21427967	661	unprocessed_pseudogene	neuroblastoma_breakpoint_family_member_2_pseudogene
ENSG00000177173	1.38778e-17	11.9906	-6.59881	0.00143701	0.013678	NAP1L4P1	chr1	-	116532936	116534092	1157	processed_pseudogene	nucleosome_assembly_protein_1-like_4_pseudogene_1
ENSG00000234814	1.38778e-17	11.9906	-6.59881	0.00143701	0.013678	SVILP1	chr10	+	30671566	30717266	2723	transcribed_unprocessed_pseudogene	supervillin_pseudogene_1
ENSG00000199719	1.38778e-17	11.9906	-6.59881	0.00143701	0.013678	RN7SKP74	chr20	-	18295143	18295451	309	misc_RNA	RNA_7SK_small_nuclear_pseudogene_74
ENSG00000252498	1.38778e-17	11.9906	-6.59881	0.00143701	0.013678	RNU6-1016P	chr6	+	75644084	75644177	94	snRNA	RNA_U6_small_nuclear_1016_pseudogene
ENSG00000123411	39.0303	116.909	-1.57965	0.00146058	0.0138694	IKZF4	chr12	+	56007659	56038435	6808	protein_coding	IKAROS_family_zinc_finger_4
ENSG00000256967	25.0194	80.9372	-1.68879	0.00151501	0.0142834	RP11-273B20.1	chr12	-	7129079	7131198	1179	antisense	NA
ENSG00000224468	6.00472	30.9759	-2.34308	0.00151665	0.0142834	RP11-181K3.4	chr1	-	183138402	183141282	479	antisense	NA
ENSG00000205663	15.0117	54.9573	-1.86355	0.00156395	0.0146022	RP11-706O15.5	chrX	-	3891438	3920746	3700	lincRNA	NA
ENSG00000281195	5.00394	27.9782	-2.45403	0.00159155	0.0148148	ZNF638-IT1	chr2	+	71373938	71376320	1615	processed_transcript	ZNF638_intronic_transcript_1
ENSG00000258568	2.00162	18.9852	-3.16776	0.00159793	0.0148341	RHOQP1	chr14	+	49599994	49600572	579	processed_pseudogene	ras_homolog_family_member_Q_pseudogene_1
ENSG00000279145	2.00162	18.9852	-3.16776	0.00159793	0.0148341	RP11-547D13.1	chr15	-	55171972	55178175	5819	TEC	NA
ENSG00000147408	51.0396	145.887	-1.51287	0.00161682	0.0149632	CSGALNACT1	chr8	-	19404161	19758029	6580	protein_coding	chondroitin_sulfate_N-acetylgalactosaminyltransferase_1
ENSG00000229212	4.00317	24.9806	-2.60446	0.0016487	0.0151624	RP11-561C5.4	chr15	-	85205440	85234795	1646	transcribed_unprocessed_pseudogene	NA
ENSG00000117281	3.00239	21.9829	-2.82156	0.00166513	0.0152635	CD160	chr1	+	145719471	145739288	3971	protein_coding	CD160_molecule
ENSG00000244124	3.00239	21.9829	-2.82156	0.00166513	0.0152635	ATP1B3-AS1	chr3	-	141918252	141919021	376	antisense	ATP1B3_antisense_RNA_1
ENSG00000065320	21.0163	69.9457	-1.72875	0.00168007	0.0153711	NTN1	chr17	+	9021542	9244000	6383	protein_coding	netrin_1
ENSG00000009694	23.0179	74.9418	-1.69761	0.00170093	0.0155283	TENM1	chrX	-	124375903	124963817	12896	protein_coding	teneurin_transmembrane_protein_1
ENSG00000180015	11.0086	43.9658	-1.98557	0.00172688	0.0157158	RP11-756P10.3	chr4	+	188738373	188739494	1122	processed_pseudogene	NA
ENSG00000182957	43.0334	124.903	-1.53454	0.00174688	0.0158438	SPATA13	chr13	+	23979805	24307074	9948	protein_coding	spermatogenesis_associated_13
ENSG00000154856	10.0078	40.9682	-2.01987	0.00186626	0.0166565	APCDD1	chr18	+	10454628	10489948	5943	protein_coding	adenomatosis_polyposis_coli_down-regulated_1
ENSG00000050730	41.0319	118.908	-1.53216	0.00190641	0.0169082	TNIP3	chr4	-	121131408	121227466	3768	protein_coding	TNFAIP3_interacting_protein_3
ENSG00000237004	19.0148	63.9504	-1.7432	0.00191984	0.0169959	ZNRF2P1	chr7	+	32728569	32729011	443	processed_pseudogene	zinc_and_ring_finger_2_pseudogene_1
ENSG00000235245	12.0094	45.9643	-1.92534	0.00195502	0.0171944	RP11-122K13.12	chr10	-	133295187	133295977	626	antisense	NA
ENSG00000267201	6.00472	29.9767	-2.29597	0.00199893	0.0174901	AC005624.2	chr19	-	2458935	2462185	371	lincRNA	NA
ENSG00000171017	9.00704	37.9705	-2.06062	0.00202491	0.0176788	LRRC8E	chr19	+	7888505	7902021	4329	protein_coding	leucine-rich_repeat_containing_8_family_member_E
ENSG00000127954	20.0156	65.9488	-1.71398	0.00207346	0.0180046	STEAP4	chr7	-	88270892	88306891	11245	protein_coding	STEAP4_metalloreductase
ENSG00000163687	1.00084	14.9883	-3.74684	0.00213372	0.0183359	DNASE1L3	chr3	-	58192257	58214697	3148	protein_coding	deoxyribonuclease_I-like_3
ENSG00000267141	1.00084	14.9883	-3.74684	0.00213372	0.0183359	CTB-31O20.8	chr19	+	1860250	1862019	607	antisense	NA
ENSG00000123496	1.00084	14.9883	-3.74684	0.00213372	0.0183359	IL13RA2	chrX	-	115003975	115019977	1626	protein_coding	interleukin_13_receptor_subunit_alpha_2
ENSG00000267560	1.00084	14.9883	-3.74684	0.00213372	0.0183359	RP11-173A16.1	chr18	-	62300036	62300998	637	antisense	NA
ENSG00000253476	1.00084	14.9883	-3.74684	0.00213372	0.0183359	RP11-395I14.2	chr8	-	25425521	25426580	528	lincRNA	NA
ENSG00000240322	1.00084	14.9883	-3.74684	0.00213372	0.0183359	RN7SL481P	chr7	+	143298516	143298814	299	misc_RNA	RNA_7SL_cytoplasmic_481_pseudogene
ENSG00000270392	15.0117	52.9589	-1.81023	0.00221541	0.0188494	PFN1P2	chr1	-	120432204	120434052	1849	transcribed_processed_pseudogene	profilin_1_pseudogene_2
ENSG00000263624	4.00317	23.9813	-2.54587	0.00227587	0.0191605	RP11-45M22.3	chr17	-	17167946	17185554	1231	antisense	NA
ENSG00000185261	10.0078	39.9689	-1.98436	0.00232234	0.0194293	KIAA0825	chr5	-	94152966	94618604	10415	protein_coding	KIAA0825
ENSG00000272563	2.00162	17.986	-3.09028	0.00236482	0.0196752	RP11-480C16.1	chr2	+	113432600	113436042	3443	lincRNA	NA
ENSG00000109265	2.00162	17.986	-3.09028	0.00236482	0.0196752	KIAA1211	chr4	+	56049073	56328625	6323	protein_coding	KIAA1211
ENSG00000182057	12.0094	44.9651	-1.89372	0.00238425	0.0197753	OGFRP1	chr22	+	42269753	42275196	1451	lincRNA	opioid_growth_factor_receptor_pseudogene_1
ENSG00000227096	1.38778e-17	10.9914	-6.47463	0.00243493	0.0199074	HMGB3P8	chr10	-	116439468	116440044	577	processed_pseudogene	high_mobility_group_box_3_pseudogene_8
ENSG00000279456	1.38778e-17	10.9914	-6.47463	0.00243493	0.0199074	RP11-87H9.5	chr9	+	41061290	41062917	1628	TEC	NA
ENSG00000248773	1.38778e-17	10.9914	-6.47463	0.00243493	0.0199074	RP11-231L11.3	chr3	+	140972744	140973255	393	sense_intronic	NA
ENSG00000260128	1.38778e-17	10.9914	-6.47463	0.00243493	0.0199074	ULK4P2	chr15	+	30572738	30600647	1563	transcribed_unprocessed_pseudogene	ULK4_pseudogene_2
ENSG00000264268	1.38778e-17	10.9914	-6.47463	0.00243493	0.0199074	MIR4767	chrX	+	7147860	7147937	78	miRNA	microRNA_4767
ENSG00000280042	1.38778e-17	10.9914	-6.47463	0.00243493	0.0199074	RP11-71H17.8	chr3	-	124791119	124793104	1986	TEC	NA
ENSG00000265112	1.38778e-17	10.9914	-6.47463	0.00243493	0.0199074	MIR3153	chr9	+	89312225	89312306	82	miRNA	microRNA_3153
ENSG00000213204	1.38778e-17	10.9914	-6.47463	0.00243493	0.0199074	RP3-382I10.7	chr6	+	87408012	87511634	3530	protein_coding	UPF0704_protein_C6orf165_
ENSG00000279238	1.38778e-17	10.9914	-6.47463	0.00243493	0.0199074	AL138706.2	chr13	+	37020528	37020772	57	protein_coding	NA
ENSG00000264349	1.38778e-17	10.9914	-6.47463	0.00243493	0.0199074	MIR4258	chr1	+	154975693	154975783	91	miRNA	microRNA_4258
ENSG00000171124	21.0163	66.948	-1.66567	0.00256538	0.0206868	FUT3	chr19	-	5842888	5851474	3109	protein_coding	fucosyltransferase_3_(Lewis_blood_group)
ENSG00000169035	35.0272	100.922	-1.52334	0.00258791	0.0208115	KLK7	chr19	-	50976482	50984099	2434	protein_coding	kallikrein_related_peptidase_7
ENSG00000163810	17.0132	56.9558	-1.73579	0.00262157	0.0210144	TGM4	chr3	+	44874608	44914990	5443	protein_coding	transglutaminase_4
ENSG00000138735	38.0295	107.916	-1.50166	0.00264827	0.0211624	PDE5A	chr4	-	119494395	119628991	9775	protein_coding	phosphodiesterase_5A
ENSG00000139985	22.0171	68.9465	-1.6413	0.00273042	0.0216677	ADAM21	chr14	+	70452157	70459899	2658	protein_coding	ADAM_metallopeptidase_domain_21
ENSG00000253930	27.021	80.9372	-1.57829	0.0027788	0.0219575	RP11-1149O23.2	chr8	+	23189279	23190675	637	antisense	NA
ENSG00000224138	8.00627	33.9736	-2.06817	0.00281747	0.0221974	AC000123.4	chr7	+	127350128	127351523	516	antisense	NA
ENSG00000221184	5.00394	25.9798	-2.3476	0.00288962	0.0226693	MIR1254-1	chr10	+	68759318	68759414	97	miRNA	microRNA_1254-1
ENSG00000207652	31.0241	89.9302	-1.53162	0.00298212	0.0231982	MIR621	chr13	+	40810766	40810861	96	miRNA	microRNA_621
ENSG00000241360	29.0226	84.9341	-1.54509	0.00305345	0.0236308	PDXP	chr22	+	37658727	37666934	2203	protein_coding	pyridoxal_(pyridoxine_vitamin_B6)_phosphatase
ENSG00000198626	17.0132	55.9565	-1.71031	0.00308402	0.0238214	RYR2	chr1	+	237042205	237833988	17777	protein_coding	ryanodine_receptor_2_(cardiac)
ENSG00000067715	27.021	79.938	-1.5604	0.00313105	0.0240919	SYT1	chr12	+	78863993	79452008	6494	protein_coding	synaptotagmin_1
ENSG00000173890	27.021	79.938	-1.5604	0.00313105	0.0240919	GPR160	chr3	+	170037929	170085403	4458	protein_coding	G_protein-coupled_receptor_160
ENSG00000266993	4.00317	22.9821	-2.48479	0.00314942	0.024156	RP4-657D16.3	chr1	+	51793934	51799154	1819	antisense	NA
ENSG00000119411	4.00317	22.9821	-2.48479	0.00314942	0.024156	BSPRY	chr9	+	113349541	113371233	2339	protein_coding	B-box_and_SPRY_domain_containing
ENSG00000128692	30.0233	86.9325	-1.5299	0.00318875	0.0244031	EIF2S2P4	chr2	+	170751805	170752788	984	processed_pseudogene	eukaryotic_translation_initiation_factor_2_subunit_2_beta_pseudogene_4
ENSG00000111879	18.014	57.955	-1.67895	0.00330135	0.0250338	FAM184A	chr6	-	118959763	119149387	7791	protein_coding	family_with_sequence_similarity_184_member_A
ENSG00000069712	23.0179	69.9457	-1.59825	0.00330738	0.0250595	KIAA1107	chr1	+	92167052	92184723	4556	protein_coding	KIAA1107
ENSG00000237200	1.00084	13.9891	-3.64815	0.00334606	0.0252201	ZBTB40-IT1	chr1	+	22517474	22519708	273	sense_intronic	ZBTB40_intronic_transcript_1
ENSG00000222112	1.00084	13.9891	-3.64815	0.00334606	0.0252201	RN7SKP16	chr1	-	33336566	33336864	299	misc_RNA	RNA_7SK_small_nuclear_pseudogene_16
ENSG00000258366	1.00084	13.9891	-3.64815	0.00334606	0.0252201	RTEL1	chr20	+	63657810	63696253	5995	protein_coding	regulator_of_telomere_elongation_helicase_1
ENSG00000280153	1.00084	13.9891	-3.64815	0.00334606	0.0252201	RP11-876N24.3	chr16	+	10933903	10936280	2378	TEC	NA
ENSG00000265205	3.00239	19.9844	-2.68488	0.00338513	0.025389	AC010761.13	chr17	-	28670054	28672804	499	antisense	NA
ENSG00000198416	3.00239	19.9844	-2.68488	0.00338513	0.025389	ZNF658B	chr9	-	39443815	39508885	3897	transcribed_unprocessed_pseudogene	zinc_finger_protein_658B_pseudogene
ENSG00000177788	14.0109	47.9627	-1.76631	0.0034764	0.025928	RP5-1061H20.4	chr1	-	229258281	229271028	1155	lincRNA	NA
ENSG00000213185	6.00472	27.9782	-2.19686	0.00348955	0.0259939	FAM24B	chr10	-	122849078	122879641	1177	protein_coding	family_with_sequence_similarity_24_member_B
ENSG00000156172	19.0148	59.9535	-1.65028	0.00351463	0.0260505	C8orf37	chr8	-	95244919	95269201	3334	protein_coding	chromosome_8_open_reading_frame_37
ENSG00000213214	2.00162	16.9868	-3.00841	0.00351516	0.0260505	ARHGEF35	chr7	-	144186083	144195655	2431	protein_coding	Rho_guanine_nucleotide_exchange_factor_35
ENSG00000144893	2.00162	16.9868	-3.00841	0.00351516	0.0260505	MED12L	chr3	+	151085697	151437072	12619	protein_coding	mediator_complex_subunit_12_like
ENSG00000262434	2.00162	16.9868	-3.00841	0.00351516	0.0260505	RP11-676J12.8	chr17	-	789744	790525	486	antisense	NA
ENSG00000238197	8.00627	32.9744	-2.02527	0.00360343	0.0265531	PAXBP1-AS1	chr21	+	32728115	32743122	4046	antisense	PAXBP1_antisense_RNA_1
ENSG00000106852	10.0078	37.9705	-1.9106	0.00360547	0.0265531	LHX6	chr9	-	122202577	122229626	5748	protein_coding	LIM_homeobox_6
ENSG00000250657	9.00704	34.9728	-1.94238	0.00406065	0.0288967	RP11-1E6.1	chr4	+	43340875	43345600	681	processed_transcript	NA
ENSG00000176714	7.00549	29.9767	-2.07779	0.00406587	0.0289072	CCDC121	chr2	-	27625639	27629012	2844	protein_coding	coiled-coil_domain_containing_121
ENSG00000279541	7.00549	29.9767	-2.07779	0.00406587	0.0289072	CTC-444N24.7	chr19	-	57293083	57294469	1387	TEC	NA
ENSG00000204620	1.38778e-17	9.99219	-6.33875	0.00417417	0.0292374	RP11-1148L6.9	chrX	-	48568014	48574860	549	antisense	NA
ENSG00000259209	1.38778e-17	9.99219	-6.33875	0.00417417	0.0292374	RP5-991G20.2	chr16	+	72805998	72809872	1697	antisense	NA
ENSG00000258175	1.38778e-17	9.99219	-6.33875	0.00417417	0.0292374	RP11-412H8.2	chr14	-	28592223	28613623	665	lincRNA	NA
ENSG00000199709	1.38778e-17	9.99219	-6.33875	0.00417417	0.0292374	RNU4-23P	chr11	+	122927034	122927173	140	snRNA	RNA_U4_small_nuclear_23_pseudogene
ENSG00000243444	1.38778e-17	9.99219	-6.33875	0.00417417	0.0292374	PALM2	chr9	+	109640788	109946703	4943	protein_coding	paralemmin_2
ENSG00000279400	1.38778e-17	9.99219	-6.33875	0.00417417	0.0292374	CTD-2353F22.2	chr5	+	36667717	36669958	2242	TEC	NA
ENSG00000256651	1.38778e-17	9.99219	-6.33875	0.00417417	0.0292374	RP11-144O23.8	chr12	-	10831074	10832016	943	processed_pseudogene	NA
ENSG00000207721	1.38778e-17	9.99219	-6.33875	0.00417417	0.0292374	MIR186	chr1	-	71067631	71067716	86	miRNA	microRNA_186
ENSG00000106006	1.38778e-17	9.99219	-6.33875	0.00417417	0.0292374	HOXA6	chr7	-	27145396	27150603	1285	protein_coding	homeobox_A6
ENSG00000204623	26.0202	74.9418	-1.52163	0.00431386	0.0300496	ZNRD1-AS1	chr6	-	30001011	30061640	20801	antisense	ZNRD1_antisense_RNA_1
ENSG00000272574	12.0094	41.9674	-1.79447	0.00434191	0.03021	RP11-359K18.4	chr1	+	162593103	162593754	505	sense_intronic	NA
ENSG00000143631	4.00317	21.9829	-2.42102	0.00436855	0.0303427	FLG	chr1	-	152302175	152325203	12747	protein_coding	filaggrin
ENSG00000244932	10.0078	36.9713	-1.87225	0.00449771	0.0310694	RP11-529F4.1	chr3	+	129381298	129394149	517	unprocessed_pseudogene	NA
ENSG00000279838	8.00627	31.9751	-1.98104	0.00461337	0.0316682	RP4-635A23.6	chr1	-	185292384	185294372	1989	TEC	NA
ENSG00000242689	13.0101	43.9658	-1.74706	0.00468829	0.0320727	CNTF	chr11	+	58622673	58625733	1894	protein_coding	ciliary_neurotrophic_factor
ENSG00000166046	22.0171	64.9496	-1.55531	0.00473977	0.0323146	TCP11L2	chr12	+	106301929	106347015	6558	protein_coding	t-complex_11_testis-specific-like_2
ENSG00000241627	3.00239	18.9852	-2.61135	0.00484911	0.0328366	UBQLN4P1	chr3	-	148985868	148987668	1801	processed_pseudogene	ubiquilin_4_pseudogene_1
ENSG00000272145	3.00239	18.9852	-2.61135	0.00484911	0.0328366	NFYC-AS1	chr1	-	40690380	40692066	1687	antisense	NFYC_antisense_RNA_1
ENSG00000255959	3.00239	18.9852	-2.61135	0.00484911	0.0328366	RP11-804A23.2	chr11	-	60835996	60842965	501	antisense	NA
ENSG00000277877	9.00704	33.9736	-1.90072	0.00512978	0.0343217	RP11-11N7.5	chr1	-	244845167	244855497	682	protein_coding	NA
ENSG00000137501	21.0163	61.9519	-1.554	0.00522492	0.034813	SYTL2	chr11	-	85694224	85811159	11258	protein_coding	synaptotagmin_like_2
ENSG00000265413	2.00162	15.9875	-2.9216	0.00524731	0.0348175	RP11-789C17.1	chr18	+	8402847	8405161	2315	sense_intronic	NA
ENSG00000270184	2.00162	15.9875	-2.9216	0.00524731	0.0348175	RP11-568J23.5	chr16	+	85784382	85787617	689	antisense	NA
ENSG00000256083	2.00162	15.9875	-2.9216	0.00524731	0.0348175	RP11-366L20.3	chr12	-	65934777	65948479	454	antisense	NA
ENSG00000258136	2.00162	15.9875	-2.9216	0.00524731	0.0348175	RP11-864J10.4	chr12	+	107736555	107759968	1714	antisense	NA
ENSG00000214318	2.00162	15.9875	-2.9216	0.00524731	0.0348175	ATP5G1P6	chr18	+	63496989	63497400	412	processed_pseudogene	ATP_synthase_H+_transporting_mitochondrial_Fo_complex_subunit_C1_(subunit_9)_pseudogene_6
ENSG00000273343	2.00162	15.9875	-2.9216	0.00524731	0.0348175	XXbac-B444P24.13	chr22	-	20318119	20318749	631	sense_intronic	NA
ENSG00000228363	1.00084	12.9899	-3.54222	0.00528154	0.0348907	AC015971.2	chr2	+	86562070	86618766	2860	antisense	NA
ENSG00000241549	1.00084	12.9899	-3.54222	0.00528154	0.0348907	GUSBP2	chr6	-	26871484	26956554	2071	transcribed_unprocessed_pseudogene	glucuronidase_beta_pseudogene_2
ENSG00000216867	1.00084	12.9899	-3.54222	0.00528154	0.0348907	AC114776.1	chr2	+	110633947	110634333	387	processed_pseudogene	NA
ENSG00000233025	1.00084	12.9899	-3.54222	0.00528154	0.0348907	CRYZP1	chr7	-	103088664	103089610	947	processed_pseudogene	crystallin_zeta_pseudogene_1
ENSG00000224411	5.00394	23.9813	-2.2327	0.00528628	0.0348932	HSP90AA2P	chr11	-	27888838	27891033	2196	processed_pseudogene	heat_shock_protein_90kDa_alpha_family_class_A_member_2_pseudogene
ENSG00000277778	7.00549	28.9775	-2.02908	0.00529072	0.0349061	PGM5P2	chr9	-	41006999	41074617	1980	lincRNA	phosphoglucomutase_5_pseudogene_2
ENSG00000183091	12.0094	40.9682	-1.75981	0.00530838	0.0349623	NEB	chr2	-	151485336	151734487	30567	protein_coding	nebulin
ENSG00000234373	12.0094	40.9682	-1.75981	0.00530838	0.0349623	SNX18P7	chr9	+	33576380	33577014	635	processed_pseudogene	sorting_nexin_18_pseudogene_7
ENSG00000104432	22.0171	63.9504	-1.53298	0.00544357	0.035632	IL7	chr8	-	78675743	78805523	3392	protein_coding	interleukin_7
ENSG00000281376	10.0078	35.972	-1.83286	0.00561466	0.0364604	ABALON	chr20	+	31721507	31723409	1903	antisense	apoptotic_BCL2L1-antisense_long_non-coding_RNA
ENSG00000151006	10.0078	35.972	-1.83286	0.00561466	0.0364604	PRSS53	chr16	-	31083425	31089628	5501	protein_coding	protease_serine_53
ENSG00000134242	13.0101	42.9666	-1.71398	0.0056822	0.0367898	PTPN22	chr1	-	113813811	113871759	4503	protein_coding	protein_tyrosine_phosphatase_non-receptor_type_22_(lymphoid)
ENSG00000222937	13.0101	42.9666	-1.71398	0.0056822	0.0367898	SNORD63	chr5	-	138558970	138559039	70	snoRNA	Small_nucleolar_RNA_SNORD63
ENSG00000132561	20.0156	58.9542	-1.55255	0.0057937	0.0373408	MATN2	chr8	+	97868840	98036716	6933	protein_coding	matrilin_2
ENSG00000205683	8.00627	30.9759	-1.93542	0.00591186	0.0379296	DPF3	chr14	-	72619296	72894116	6889	protein_coding	D4_zinc_and_double_PHD_fingers_family_3
ENSG00000232888	11.0086	37.9705	-1.77471	0.00606867	0.038592	RPS11P5	chr12	+	132825701	132826184	484	processed_pseudogene	ribosomal_protein_S11_pseudogene_5
ENSG00000158528	11.0086	37.9705	-1.77471	0.00606867	0.038592	PPP1R9A	chr7	+	94907202	95296415	11151	protein_coding	protein_phosphatase_1_regulatory_subunit_9A
ENSG00000086548	4.00317	20.9837	-2.35429	0.00607288	0.038592	CEACAM6	chr19	+	41750977	41772208	3052	protein_coding	carcinoembryonic_antigen-related_cell_adhesion_molecule_6_(non-specific_cross_reacting_antigen)
ENSG00000275560	4.00317	20.9837	-2.35429	0.00607288	0.038592	RP11-180M15.7	chr12	+	12718973	12719521	549	sense_intronic	NA
ENSG00000229644	4.00317	20.9837	-2.35429	0.00607288	0.038592	NAMPTP1	chr10	-	36521721	36524234	2514	processed_pseudogene	nicotinamide_phosphoribosyltransferase_pseudogene_1
ENSG00000200090	4.00317	20.9837	-2.35429	0.00607288	0.038592	Y_RNA	chr11	-	47726894	47726992	99	misc_RNA	Y_RNA
ENSG00000261770	4.00317	20.9837	-2.35429	0.00607288	0.038592	CTC-459F4.1	chr19	-	27757184	27760849	3666	lincRNA	NA
ENSG00000137561	6.00472	25.9798	-2.09044	0.00612771	0.0388379	TTPA	chr8	-	63048553	63086053	2389	protein_coding	tocopherol_(alpha)_transfer_protein
ENSG00000105877	6.00472	25.9798	-2.09044	0.00612771	0.0388379	DNAH11	chr7	+	21543215	21901839	15998	protein_coding	dynein_axonemal_heavy_chain_11
ENSG00000213713	15.0117	46.9635	-1.63733	0.00637015	0.0401418	PIGCP1	chr11	-	33075566	33076460	895	processed_pseudogene	phosphatidylinositol_glycan_anchor_biosynthesis_class_C_pseudogene_1
ENSG00000173320	19.0148	55.9565	-1.55096	0.00646591	0.04066	STOX2	chr4	+	183853431	184023526	10952	protein_coding	storkhead_box_2
ENSG00000265749	9.00704	32.9744	-1.85781	0.00648527	0.0407391	RP11-849F2.5	chr17	+	8365563	8381328	1408	antisense	NA
ENSG00000242338	9.00704	32.9744	-1.85781	0.00648527	0.0407391	BMS1P4	chr10	-	73715843	73730469	1982	transcribed_unprocessed_pseudogene	BMS1_ribosome_biogenesis_factor_pseudogene_4
ENSG00000171368	13.0101	41.9674	-1.68014	0.00688961	0.0426796	TPPP	chr5	-	659862	693395	6022	protein_coding	tubulin_polymerization_promoting_protein
ENSG00000224431	3.00239	17.986	-2.53387	0.00696616	0.0429303	AC063976.7	chr5	+	132199456	132203487	3556	processed_pseudogene	NA
ENSG00000279649	3.00239	17.986	-2.53387	0.00696616	0.0429303	RP11-96D1.8	chr16	-	68290087	68292790	2704	TEC	NA
ENSG00000183562	3.00239	17.986	-2.53387	0.00696616	0.0429303	CTC-343N3.1	chr11	+	2989863	2991344	1482	antisense	NA
ENSG00000215267	5.00394	22.9821	-2.17163	0.00716778	0.0436219	AKR1C7P	chr10	-	5275173	5288470	895	transcribed_unprocessed_pseudogene	aldo-keto_reductase_family_1_member_C7_pseudogene
ENSG00000271092	1.38778e-17	8.99296	-6.18872	0.00724341	0.0436219	TMEM56-RWDD3	chr1	+	95117923	95247225	1961	protein_coding	TMEM56-RWDD3_readthrough
ENSG00000231340	1.38778e-17	8.99296	-6.18872	0.00724341	0.0436219	ACTG1P10	chrX	-	53142832	53143913	1082	processed_pseudogene	actin_gamma_1_pseudogene_10
ENSG00000188738	1.38778e-17	8.99296	-6.18872	0.00724341	0.0436219	FSIP2	chr2	+	185738628	185833290	23761	protein_coding	fibrous_sheath_interacting_protein_2
ENSG00000207279	1.38778e-17	8.99296	-6.18872	0.00724341	0.0436219	SNORD116-24	chr15	+	25094037	25094128	92	snoRNA	small_nucleolar_RNA_C/D_box_116-24
ENSG00000275227	1.38778e-17	8.99296	-6.18872	0.00724341	0.0436219	uc_338	chr3	-	25618132	25618312	181	misc_RNA	TUC338
ENSG00000227666	1.38778e-17	8.99296	-6.18872	0.00724341	0.0436219	CYCSP24	chr9	+	94038030	94038345	316	processed_pseudogene	cytochrome_c_somatic_pseudogene_24
ENSG00000227230	1.38778e-17	8.99296	-6.18872	0.00724341	0.0436219	RP11-261C10.5	chr1	+	243135898	243140588	694	antisense	NA
ENSG00000229582	1.38778e-17	8.99296	-6.18872	0.00724341	0.0436219	RP11-423C15.3	chr9	-	125743754	125746552	2390	processed_transcript	NA
ENSG00000228060	1.38778e-17	8.99296	-6.18872	0.00724341	0.0436219	RP11-69E11.8	chr1	+	39565160	39573203	551	antisense	NA
ENSG00000242198	1.38778e-17	8.99296	-6.18872	0.00724341	0.0436219	CTD-2235C13.1	chr5	+	75374463	75374809	347	processed_pseudogene	NA
ENSG00000244476	1.38778e-17	8.99296	-6.18872	0.00724341	0.0436219	ERVFRD-1	chr6	-	11102489	11111732	3242	protein_coding	endogenous_retrovirus_group_FRD_member_1
ENSG00000223697	1.38778e-17	8.99296	-6.18872	0.00724341	0.0436219	AF230666.2	chr8	-	132838117	132844298	1483	antisense	NA
ENSG00000217241	1.38778e-17	8.99296	-6.18872	0.00724341	0.0436219	CBX3P9	chr6	-	116453014	116453565	552	processed_pseudogene	chromobox_3_pseudogene_9
ENSG00000230683	1.38778e-17	8.99296	-6.18872	0.00724341	0.0436219	DDTP1	chr3	-	38515448	38515830	383	processed_pseudogene	D-dopachrome_tautomerase_pseudogene_1
ENSG00000254732	1.38778e-17	8.99296	-6.18872	0.00724341	0.0436219	RP11-691N7.6	chr11	+	57742163	57793243	580	protein_coding	NA
ENSG00000137878	1.38778e-17	8.99296	-6.18872	0.00724341	0.0436219	GCOM1	chr15	+	57591908	57714745	6909	protein_coding	GRINL1A_complex_locus_1
ENSG00000272656	1.38778e-17	8.99296	-6.18872	0.00724341	0.0436219	RP11-219D15.3	chr3	-	139349024	139349371	348	antisense	NA
ENSG00000236942	1.38778e-17	8.99296	-6.18872	0.00724341	0.0436219	RP11-6B6.3	chr1	+	205625483	205626153	353	processed_pseudogene	NA
ENSG00000235636	1.38778e-17	8.99296	-6.18872	0.00724341	0.0436219	NUS1P1	chrX	-	47512602	47513483	882	processed_pseudogene	NUS1_dehydrodolichyl_diphosphate_synthase_subunit_pseudogene_1
ENSG00000259291	11.0086	36.9713	-1.73637	0.00749892	0.0448434	RP11-617F23.1	chr15	-	90074512	90082207	2902	antisense	NA
ENSG00000273568	8.00627	29.9767	-1.88831	0.00758204	0.0451972	RP11-417L19.6	chr12	+	131934642	131934928	287	sense_intronic	NA
ENSG00000279382	15.0117	45.9643	-1.60639	0.00760601	0.0452952	RP11-449J21.3	chr17	+	76090308	76091669	1362	TEC	NA
ENSG00000181227	2.00162	14.9883	-2.82924	0.00786477	0.0463315	RP4-682C21.2	chr1	-	75743423	75744776	1354	processed_pseudogene	NA
ENSG00000174912	2.00162	14.9883	-2.82924	0.00786477	0.0463315	METTL15P1	chr3	-	156713884	156714928	1045	processed_pseudogene	methyltransferase_like_15_pseudogene_1
ENSG00000261069	2.00162	14.9883	-2.82924	0.00786477	0.0463315	RP11-701H24.4	chr15	+	25087661	25088896	1236	lincRNA	NA
ENSG00000257800	6.00472	24.9806	-2.03413	0.00813533	0.0475295	FNBP1P1	chr2	+	74120680	74123218	1994	processed_pseudogene	formin_binding_protein_1_pseudogene_1
ENSG00000043591	6.00472	24.9806	-2.03413	0.00813533	0.0475295	ADRB1	chr10	+	114044056	114046908	2853	protein_coding	adrenoceptor_beta_1
ENSG00000224093	9.00704	31.9751	-1.81358	0.00820426	0.0478161	RP5-1033H22.2	chr1	+	93592199	93605573	1954	antisense	NA
ENSG00000224186	13.0101	40.9682	-1.64548	0.00835646	0.0483497	C5orf66	chr5	+	135033280	135358219	6650	antisense	chromosome_5_open_reading_frame_66
ENSG00000260367	1.00084	11.9906	-3.42789	0.00839028	0.0483497	RP11-264B17.4	chr16	-	28973962	28978824	1478	antisense	NA
ENSG00000184305	1.00084	11.9906	-3.42789	0.00839028	0.0483497	CCSER1	chr4	+	90127535	91601913	10428	protein_coding	coiled-coil_serine_rich_protein_1
ENSG00000156140	1.00084	11.9906	-3.42789	0.00839028	0.0483497	ADAMTS3	chr4	-	72280969	72568799	6585	protein_coding	ADAM_metallopeptidase_with_thrombospondin_type_1_motif_3
ENSG00000119121	1.00084	11.9906	-3.42789	0.00839028	0.0483497	TRPM6	chr9	-	74722495	74888094	9193	protein_coding	transient_receptor_potential_cation_channel_subfamily_M_member_6
ENSG00000278918	1.00084	11.9906	-3.42789	0.00839028	0.0483497	CTD-2267D19.1	chr17	-	40348049	40350539	2491	TEC	NA
ENSG00000246477	1.00084	11.9906	-3.42789	0.00839028	0.0483497	AF131216.6	chr8	-	11315859	11325429	5856	antisense	NA
ENSG00000166800	1.00084	11.9906	-3.42789	0.00839028	0.0483497	LDHAL6A	chr11	+	18455824	18479600	2586	protein_coding	lactate_dehydrogenase_A-like_6A
ENSG00000274322	1.00084	11.9906	-3.42789	0.00839028	0.0483497	RP11-314N13.10	chr20	-	1317571	1393096	1375	protein_coding	NA
ENSG00000154479	1.00084	11.9906	-3.42789	0.00839028	0.0483497	CCDC173	chr2	-	169645425	169694433	2236	protein_coding	coiled-coil_domain_containing_173
ENSG00000232901	1.00084	11.9906	-3.42789	0.00839028	0.0483497	CYCSP10	chr3	-	10000647	10000940	294	processed_pseudogene	cytochrome_c_somatic_pseudogene_10
ENSG00000188501	1.00084	11.9906	-3.42789	0.00839028	0.0483497	LCTL	chr15	-	66547179	66565979	3518	protein_coding	lactase_like
ENSG00000253154	1.00084	11.9906	-3.42789	0.00839028	0.0483497	CTA-392E5.1	chr8	+	85839705	85951083	813	lincRNA	NA
ENSG00000259191	1.00084	11.9906	-3.42789	0.00839028	0.0483497	RP11-253M7.3	chr15	-	69434466	69435120	655	processed_pseudogene	NA
ENSG00000278861	1.00084	11.9906	-3.42789	0.00839028	0.0483497	RP11-338K17.6	chr12	+	123655528	123656128	601	TEC	NA
ENSG00000270177	4.00317	19.9844	-2.28433	0.00845893	0.0486288	CTD-2410N18.3	chr5	+	134226410	134227827	1418	lincRNA	NA
ENSG00000264885	18.014	51.9596	-1.52177	0.00851568	0.0488499	RP11-815I9.4	chr17	-	18667629	18669461	1833	sense_intronic	NA

## Sheet: Sheet 4-MEG3-KD Up
ID	MEG3_KD	MCF10A	log2FoldChange	pvalue	padj	GeneName	Chrom	Strand	Start	End	GeneLength	GeneType	GeneDescription
ENSG00000165949	10749.3	105.918	6.66347	8.80182e-36	2.1171e-31	IFI27	chr14	+	94104836	94116698	4147	protein_coding	interferon_alpha-inducible_protein_27
ENSG00000126709	24182.7	300.767	6.3286	4.56934e-34	5.49532e-30	IFI6	chr1	-	27666061	27672218	865	protein_coding	interferon_alpha-inducible_protein_6
ENSG00000202198	433.336	5.99529	6.14614	1.22076e-22	9.78768e-19	RN7SK	chr6	+	52995620	52995950	331	misc_RNA	RNA_7SK_small_nuclear
ENSG00000187608	4580.55	195.848	4.54683	4.15195e-21	1.99734e-17	ISG15	chr1	+	1001138	1014541	942	protein_coding	ISG15_ubiquitin-like_modifier
ENSG00000183117	105.081	1.38778e-17	9.71708	3.15684e-15	5.42368e-12	CSMD1	chr8	-	2935353	4994972	18705	protein_coding	CUB_and_Sushi_multiple_domains_1
ENSG00000168447	354.275	18.9852	4.21296	4.15183e-15	6.6576e-12	SCNN1B	chr16	+	23278231	23381299	3918	protein_coding	sodium_channel_non_voltage_gated_1_beta_subunit
ENSG00000185885	149.116	2.99761	5.57871	5.24791e-15	7.88926e-12	IFITM1	chr11	+	313506	315272	1080	protein_coding	interferon_induced_transmembrane_protein_1
ENSG00000168702	117.091	0.999158	6.70409	7.65351e-15	1.08288e-11	LRP1B	chr2	-	140231423	142131701	17042	protein_coding	LDL_receptor_related_protein_1B
ENSG00000165507	448.347	28.9775	3.9458	1.36575e-14	1.64252e-11	C10orf10	chr10	-	44970981	44978810	2979	protein_coding	chromosome_10_open_reading_frame_10
ENSG00000159403	1958.52	175.864	3.4763	5.37016e-14	5.61601e-11	C1R	chr12	-	7080209	7092607	5672	protein_coding	complement_component_1_r_subcomponent
ENSG00000163554	85.066	1.38778e-17	9.41263	1.42056e-13	1.149e-10	SPTA1	chr1	-	158610706	158686698	10025	protein_coding	spectrin_alpha_erythrocytic_1
ENSG00000130303	3510.72	340.736	3.36456	1.43309e-13	1.149e-10	BST2	chr19	-	17402939	17405648	1119	protein_coding	bone_marrow_stromal_cell_antigen_2
ENSG00000011465	3430.66	342.734	3.32285	2.58121e-13	1.94018e-10	DCN	chr12	-	91140484	91183123	12847	protein_coding	decorin
ENSG00000124731	195.151	10.9914	4.13474	8.31215e-13	5.40357e-10	TREM1	chr6	-	41267926	41286719	4329	protein_coding	triggering_receptor_expressed_on_myeloid_cells_1
ENSG00000162006	163.126	9.99219	4.01221	8.98711e-12	4.50348e-09	MSLNL	chr16	-	769428	783370	2356	protein_coding	mesothelin-like
ENSG00000109193	390.302	38.9697	3.32001	1.83888e-11	8.34539e-09	SULT1E1	chr4	-	69810780	69860152	2304	protein_coding	sulfotransferase_family_1E_member_1
ENSG00000157601	396.307	39.9689	3.30561	2.01465e-11	8.97377e-09	MX1	chr21	+	41420304	41459214	8616	protein_coding	MX_dynamin-like_GTPase_1
ENSG00000268903	491.381	52.9589	3.21086	2.64813e-11	1.14204e-08	RP11-34P13.15	chr1	-	135141	135895	755	processed_pseudogene	NA
ENSG00000037280	72.0559	0.999158	6.00461	3.78455e-11	1.51716e-08	FLT4	chr5	-	180601506	180649624	8852	protein_coding	fms-related_tyrosine_kinase_4
ENSG00000185745	1097.85	136.894	3.0024	5.24093e-11	2.06656e-08	IFIT1	chr10	+	89392546	89406486	4613	protein_coding	interferon_induced_protein_with_tetratricopeptide_repeats_1
ENSG00000165731	57.0443	1.38778e-17	8.83717	9.91633e-11	3.6695e-08	RET	chr10	+	43077027	43130351	6661	protein_coding	ret_proto-oncogene
ENSG00000167992	77.0598	1.99838	5.18383	1.06143e-10	3.86826e-08	VWCE	chr11	-	61258286	61295424	4874	protein_coding	von_Willebrand_factor_C_and_EGF_domains
ENSG00000198816	744.577	93.9271	2.98513	1.2109e-10	4.28319e-08	ZNF358	chr19	+	7515292	7521026	2072	protein_coding	zinc_finger_protein_358
ENSG00000102760	160.124	12.9899	3.61103	1.78533e-10	6.22354e-08	RGCC	chr13	+	41457559	41470882	1032	protein_coding	regulator_of_cell_cycle
ENSG00000234745	18850.6	2769.85	2.76667	2.80208e-10	9.49272e-08	HLA-B	chr6	-	31353872	31357188	3012	protein_coding	major_histocompatibility_complex_class_I_B
ENSG00000168961	161.125	13.9891	3.51408	3.50308e-10	1.12346e-07	LGALS9	chr17	+	27629798	27649560	5714	protein_coding	lectin_galactoside-binding_soluble_9
ENSG00000137965	1034.8	147.885	2.80576	6.10619e-10	1.81324e-07	IFI44	chr1	+	78649796	78664078	2038	protein_coding	interferon_induced_protein_44
ENSG00000170458	959.744	136.894	2.80846	6.50255e-10	1.90739e-07	CD14	chr5	-	140631728	140633701	1886	protein_coding	CD14_molecule
ENSG00000137959	586.454	79.938	2.87312	7.20324e-10	2.06261e-07	IFI44L	chr1	+	78619922	78646145	10240	protein_coding	interferon_induced_protein_44_like
ENSG00000130598	3999.1	609.527	2.71366	7.5139e-10	2.12626e-07	TNNI2	chr11	+	1838989	1841680	1082	protein_coding	troponin_I_type_2_(skeletal_fast)
ENSG00000134321	166.129	15.9875	3.36712	8.79128e-10	2.43054e-07	RSAD2	chr2	+	6865806	6898239	4834	protein_coding	radical_S-adenosyl_methionine_domain_containing_2
ENSG00000198286	66.0512	1.99838	4.96183	1.20621e-09	3.25988e-07	CARD11	chr7	-	2906141	3043945	4707	protein_coding	caspase_recruitment_domain_family_member_11
ENSG00000146674	3381.62	530.589	2.67176	1.34294e-09	3.58909e-07	IGFBP3	chr7	-	45912245	45921874	4571	protein_coding	insulin_like_growth_factor_binding_protein_3
ENSG00000260778	65.0505	1.99838	4.93985	1.52259e-09	3.93793e-07	RP11-304L19.13	chr16	+	2268155	2273418	980	lincRNA	NA
ENSG00000271503	108.084	7.99374	3.73641	1.54063e-09	3.94222e-07	CCL5	chr17	-	35871491	35880793	1512	protein_coding	chemokine_(C-C_motif)_ligand_5
ENSG00000185507	997.773	150.883	2.72427	1.67163e-09	4.15338e-07	IRF7	chr11	-	612553	615999	2628	protein_coding	interferon_regulatory_factor_7
ENSG00000167779	10723.3	1731.66	2.63044	1.67496e-09	4.15338e-07	IGFBP6	chr12	+	53097436	53102345	1279	protein_coding	insulin_like_growth_factor_binding_protein_6
ENSG00000244242	929.72	141.89	2.71095	2.12508e-09	5.06084e-07	IFITM10	chr11	-	1732410	1750591	4784	protein_coding	interferon_induced_transmembrane_protein_10
ENSG00000225828	371.288	50.9604	2.86204	2.50458e-09	5.90614e-07	FAM229A	chr1	-	32361270	32364278	2845	protein_coding	family_with_sequence_similarity_229_member_A
ENSG00000102755	45.035	1.38778e-17	8.49697	3.08575e-09	6.93659e-07	FLT1	chr13	-	28300344	28495128	12550	protein_coding	fms-related_tyrosine_kinase_1
ENSG00000137868	813.63	125.902	2.69086	3.1791e-09	7.0153e-07	STRA6	chr15	-	74179466	74212267	7690	protein_coding	stimulated_by_retinoic_acid_6
ENSG00000111335	501.389	73.9426	2.75937	3.49416e-09	7.64045e-07	OAS2	chr12	+	112978395	113011723	6264	protein_coding	2'-5'-oligoadenylate_synthetase_2
ENSG00000269918	126.098	11.9906	3.38102	4.61747e-09	9.91643e-07	AF131215.9	chr8	-	11104691	11106704	2014	sense_intronic	NA
ENSG00000086696	3281.54	554.57	2.56466	5.0751e-09	1.05463e-06	HSD17B2	chr16	+	82035004	82098534	9550	protein_coding	hydroxysteroid_(17-beta)_dehydrogenase_2
ENSG00000110492	403.313	58.9542	2.77162	5.08617e-09	1.05463e-06	MDK	chr11	+	46380756	46383837	2196	protein_coding	midkine_(neurite_growth-promoting_factor_2)
ENSG00000205593	185.144	21.9829	3.06698	5.38371e-09	1.10679e-06	DENND6B	chr22	-	50309030	50327060	5935	protein_coding	DENN/MADD_domain_containing_6B
ENSG00000135114	336.261	47.9627	2.80637	5.85562e-09	1.19335e-06	OASL	chr12	-	121019111	121039242	3517	protein_coding	2'-5'-oligoadenylate_synthetase-like
ENSG00000204301	80.0621	4.99606	3.96884	6.02151e-09	1.20696e-06	NOTCH4	chr6	-	32194843	32224067	9748	protein_coding	notch_4
ENSG00000187837	456.354	68.9465	2.72438	6.22572e-09	1.22744e-06	HIST1H1C	chr6	-	26055787	26056428	642	protein_coding	histone_cluster_1_H1c
ENSG00000206503	15093.7	2628.96	2.52132	6.42204e-09	1.25222e-06	HLA-A	chr6	+	29941260	29945884	2710	protein_coding	major_histocompatibility_complex_class_I_A
ENSG00000280208	217.168	27.9782	2.95083	7.0631e-09	1.34832e-06	GGT4P	chr13	-	18253526	18270822	1708	unprocessed_pseudogene	gamma-glutamyltransferase_4_pseudogene
ENSG00000213088	979.759	161.874	2.59662	7.5089e-09	1.42214e-06	ACKR1	chr1	+	159203307	159206500	2106	protein_coding	atypical_chemokine_receptor_1_(Duffy_blood_group)
ENSG00000130513	961.745	158.877	2.5968	7.64192e-09	1.43602e-06	GDF15	chr19	+	18374731	18389176	2087	protein_coding	growth_differentiation_factor_15
ENSG00000260428	827.641	135.895	2.60541	8.22242e-09	1.50972e-06	SCX	chr8	+	144266560	144268481	999	protein_coding	scleraxis_bHLH_transcription_factor
ENSG00000110852	385.299	57.955	2.73033	8.72418e-09	1.57777e-06	CLEC2B	chr12	-	9852984	9870136	2638	protein_coding	C-type_lectin_domain_family_2_member_B
ENSG00000247095	372.288	55.9565	2.73131	9.42487e-09	1.67923e-06	MIR210HG	chr11	-	565660	568457	2321	lincRNA	MIR210_host_gene
ENSG00000197956	159000	28743.7	2.4677	1.18656e-08	2.0386e-06	S100A6	chr1	-	153534599	153536244	971	protein_coding	S100_calcium_binding_protein_A6
ENSG00000149131	95.0737	7.99374	3.5516	1.20031e-08	2.04759e-06	SERPING1	chr11	+	57597387	57614853	3603	protein_coding	serpin_peptidase_inhibitor_clade_G_(C1_inhibitor)_member_1
ENSG00000103145	889.689	150.883	2.55888	1.2801e-08	2.12347e-06	HCFC1R1	chr16	-	3022620	3024286	1433	protein_coding	host_cell_factor_C1_regulator_1_(XPO1_dependent)
ENSG00000130005	776.602	131.898	2.55662	1.53737e-08	2.49854e-06	GAMT	chr19	-	1397084	1401570	1743	protein_coding	guanidinoacetate_N-methyltransferase
ENSG00000160318	48.0373	0.999158	5.4209	1.65322e-08	2.651e-06	CLDND2	chr19	-	51367098	51369003	1156	protein_coding	claudin_domain_containing_2
ENSG00000183486	62.0481	2.99761	4.31544	1.67587e-08	2.66952e-06	MX2	chr21	+	41361943	41409390	13047	protein_coding	MX_dynamin-like_GTPase_2
ENSG00000102265	53974.8	10036.2	2.42706	1.96587e-08	3.09053e-06	TIMP1	chrX	+	47582313	47586789	1541	protein_coding	TIMP_metallopeptidase_inhibitor_1
ENSG00000099840	323.251	49.9612	2.69072	2.05362e-08	3.20751e-06	IZUMO4	chr19	+	2096429	2099593	2770	protein_coding	IZUMO_family_member_4
ENSG00000142046	176.137	22.9821	2.9313	2.08256e-08	3.23164e-06	TMEM91	chr19	+	41350911	41384083	2796	protein_coding	transmembrane_protein_91
ENSG00000127415	1207.94	214.833	2.49056	2.09594e-08	3.23164e-06	IDUA	chr4	+	986997	1004506	4000	protein_coding	iduronidase_alpha-L-
ENSG00000275393	114.088	11.9906	3.23678	2.30219e-08	3.43942e-06	RP11-568J23.8	chr16	-	85697335	85697868	534	sense_intronic	NA
ENSG00000169436	85.066	6.99451	3.58084	2.39335e-08	3.5102e-06	COL22A1	chr8	-	138588235	138914006	7830	protein_coding	collagen_type_XXII_alpha_1
ENSG00000162496	6285.87	1176.09	2.41799	2.43001e-08	3.51112e-06	DHRS3	chr1	-	12567910	12617731	3036	protein_coding	dehydrogenase/reductase_(SDR_family)_member_3
ENSG00000156804	1701.32	310.759	2.45231	2.59813e-08	3.71982e-06	FBXO32	chr8	-	123497889	123541206	7395	protein_coding	F-box_protein_32
ENSG00000107159	96.0745	8.99296	3.39923	2.65136e-08	3.77356e-06	CA9	chr9	+	35673856	35681159	1670	protein_coding	carbonic_anhydrase_IX
ENSG00000182165	162.126	20.9837	2.94231	2.80034e-08	3.96216e-06	TP53TG1	chr7	-	87325225	87345515	1023	lincRNA	TP53_target_1_(non-protein_coding)
ENSG00000204642	1607.25	296.77	2.43668	3.21366e-08	4.39194e-06	HLA-F	chr6	+	29722775	29738528	4342	protein_coding	major_histocompatibility_complex_class_I_F
ENSG00000103269	282.219	43.9658	2.6789	3.38077e-08	4.59422e-06	RHBDL1	chr16	+	675666	678268	1884	protein_coding	rhomboid_veinlet-like_1_(Drosophila)
ENSG00000174080	1255.97	230.821	2.44332	3.48992e-08	4.71591e-06	CTSF	chr11	-	66563463	66568841	2896	protein_coding	cathepsin_F
ENSG00000223485	165.128	21.9829	2.90204	3.54213e-08	4.75971e-06	LINC01615	chr6	-	169158092	169162924	1054	lincRNA	long_intergenic_non-protein_coding_RNA_1615
ENSG00000064205	94.0729	8.99296	3.3689	3.66059e-08	4.86454e-06	WISP2	chr20	+	44714844	44728509	4981	protein_coding	WNT1_inducible_signaling_pathway_protein_2
ENSG00000198832	2153.67	405.685	2.408	3.84544e-08	5.05434e-06	SELM	chr22	-	31104772	31120069	3187	protein_coding	selenoprotein_M
ENSG00000177989	269.209	41.9674	2.67776	3.93341e-08	5.11407e-06	ODF3B	chr22	-	50529710	50532580	2301	protein_coding	outer_dense_fiber_of_sperm_tails_3B
ENSG00000105518	502.389	86.9325	2.52912	4.03029e-08	5.21186e-06	TMEM205	chr19	-	11342776	11346518	1606	protein_coding	transmembrane_protein_205
ENSG00000149043	13797.7	2703.9	2.35126	5.07275e-08	6.3223e-06	SYT8	chr11	+	1828307	1837521	4704	protein_coding	synaptotagmin_8
ENSG00000272872	177.137	24.9806	2.8198	5.07298e-08	6.3223e-06	LL22NC03-N14H11.1	chr22	+	15823197	15823890	694	sense_intronic	NA
ENSG00000228288	192.149	27.9782	2.77435	5.33288e-08	6.55283e-06	PCAT6	chr1	+	202810954	202812156	890	antisense	prostate_cancer_associated_transcript_6_(non-protein_coding)
ENSG00000046889	44.0342	0.999158	5.29571	5.33968e-08	6.55283e-06	PREX2	chr8	+	67952118	68237030	12058	protein_coding	phosphatidylinositol-345-trisphosphate-dependent_Rac_exchange_factor_2
ENSG00000101439	26708.7	5259.92	2.34417	5.38683e-08	6.55545e-06	CST3	chr20	-	23626706	23638473	3695	protein_coding	cystatin_C
ENSG00000090238	1171.91	220.829	2.4072	5.52185e-08	6.67422e-06	YPEL3	chr16	-	30092314	30096915	3181	protein_coding	yippee_like_3
ENSG00000127129	95.0737	9.99219	3.23412	7.50757e-08	8.766e-06	EDN2	chr1	-	41478775	41484673	1639	protein_coding	endothelin_2
ENSG00000112038	35.0272	1.38778e-17	8.13554	8.20482e-08	9.48521e-06	OPRM1	chr6	+	154010496	154246867	8135	protein_coding	opioid_receptor_mu_1
ENSG00000183454	35.0272	1.38778e-17	8.13554	8.20482e-08	9.48521e-06	GRIN2A	chr16	-	9753404	10182754	16300	protein_coding	glutamate_receptor_ionotropic_N-methyl_D-aspartate_2A
ENSG00000117984	14007.9	2825.81	2.30945	8.30291e-08	9.48521e-06	CTSD	chr11	-	1752752	1763992	2999	protein_coding	cathepsin_D
ENSG00000174938	638.495	118.908	2.4236	8.58961e-08	9.74556e-06	SEZ6L2	chr16	-	29871159	29899547	4110	protein_coding	seizure_related_6_homolog_(mouse)-like_2
ENSG00000185522	310.24	52.9589	2.54762	9.152e-08	1.02866e-05	LMNTD2	chr11	-	554855	560779	2934	protein_coding	lamin_tail_domain_containing_2
ENSG00000100918	311.241	53.9581	2.52536	1.12382e-07	1.24568e-05	REC8	chr14	+	24171853	24180257	3844	protein_coding	REC8_meiotic_recombination_protein
ENSG00000187134	2803.17	566.561	2.3065	1.12979e-07	1.24656e-05	AKR1C1	chr10	+	4963253	5107522	8834	protein_coding	aldo-keto_reductase_family_1_member_C1
ENSG00000140538	34.0264	1.38778e-17	8.09387	1.16814e-07	1.27715e-05	NTRK3	chr15	-	87859751	88256768	26750	protein_coding	neurotrophic_tyrosine_kinase_receptor_type_3
ENSG00000164362	41.0319	0.999158	5.19413	1.33489e-07	1.43983e-05	TERT	chr5	-	1253147	1295069	4616	protein_coding	telomerase_reverse_transcriptase
ENSG00000128602	33.0257	1.38778e-17	8.05096	1.67165e-07	1.7433e-05	SMO	chr7	+	129188872	129213545	4311	protein_coding	smoothened_frizzled_class_receptor
ENSG00000172889	413.32	76.9403	2.42354	1.67755e-07	1.7433e-05	EGFL7	chr9	+	136658856	136672678	2553	protein_coding	EGF-like-domain_multiple_7
ENSG00000268621	612.475	118.908	2.36358	1.70709e-07	1.75984e-05	AC006262.5	chr19	-	46189166	46203083	1751	lincRNA	NA
ENSG00000243679	392.304	72.9434	2.42511	1.81839e-07	1.84547e-05	RP11-274B21.3	chr7	+	128653969	128654722	754	processed_pseudogene	NA
ENSG00000125534	13106.2	2778.85	2.23764	1.91899e-07	1.92322e-05	PPDPF	chr20	+	63520724	63522206	1094	protein_coding	pancreatic_progenitor_cell_differentiation_and_proliferation_factor
ENSG00000130653	104.081	12.9899	2.99015	1.97419e-07	1.9622e-05	PNPLA7	chr9	-	137459953	137550534	9976	protein_coding	patatin_like_phospholipase_domain_containing_7
ENSG00000171094	63.0489	4.99606	3.62479	1.99685e-07	1.97656e-05	ALK	chr2	-	29192774	29921566	6932	protein_coding	anaplastic_lymphoma_receptor_tyrosine_kinase
ENSG00000213465	1960.52	409.682	2.25831	2.19313e-07	2.14437e-05	ARL2	chr11	+	65014113	65022184	2084	protein_coding	ADP_ribosylation_factor_like_GTPase_2
ENSG00000259605	132.102	18.9852	2.7906	2.31888e-07	2.25814e-05	AC074212.5	chr19	+	45764785	45769806	2600	processed_transcript	NA
ENSG00000154928	39.0303	0.999158	5.1222	2.50562e-07	2.4107e-05	EPHB1	chr3	+	134597801	135260467	6956	protein_coding	EPH_receptor_B1
ENSG00000203805	206.16	34.9728	2.55518	2.70686e-07	2.56331e-05	PLPP4	chr10	+	120456954	120589855	1785	protein_coding	phospholipid_phosphatase_4
ENSG00000142583	82.0636	8.99296	3.17214	2.76157e-07	2.59469e-05	SLC2A5	chr1	-	9035107	9088478	6693	protein_coding	solute_carrier_family_2_(facilitated_glucose/fructose_transporter)_member_5
ENSG00000174886	669.519	135.895	2.29958	2.93341e-07	2.74542e-05	NDUFA11	chr19	-	5891276	5904006	4839	protein_coding	NADH:ubiquinone_oxidoreductase_subunit_A11
ENSG00000225138	580.45	116.909	2.31055	3.16709e-07	2.92992e-05	CTD-2228K2.7	chr5	+	473236	480884	4302	processed_transcript	NA
ENSG00000068079	1323.03	279.783	2.24095	3.21815e-07	2.96576e-05	IFI35	chr17	+	43006725	43014456	1973	protein_coding	interferon_induced_protein_35
ENSG00000099866	71.0551	6.99451	3.32161	3.30354e-07	3.01577e-05	MADCAM1	chr19	+	489176	505342	2651	protein_coding	mucosal_vascular_addressin_cell_adhesion_molecule_1
ENSG00000117425	71.0551	6.99451	3.32161	3.30354e-07	3.01577e-05	PTCH2	chr1	-	44819844	44843063	5149	protein_coding	patched_2
ENSG00000158716	11137.6	2441.11	2.18978	3.34245e-07	3.03381e-05	DUSP23	chr1	+	159780932	159782543	825	protein_coding	dual_specificity_phosphatase_23
ENSG00000260257	249.193	44.9651	2.4671	3.39252e-07	3.06246e-05	RP5-1085F17.3	chr20	+	32856621	32858751	2131	lincRNA	NA
ENSG00000168874	203.157	34.9728	2.53403	3.39948e-07	3.06246e-05	ATOH8	chr2	+	85751344	85788066	6076	protein_coding	atonal_bHLH_transcription_factor_8
ENSG00000184012	38.0295	0.999158	5.08485	3.45318e-07	3.09923e-05	TMPRSS2	chr21	-	41464551	41531116	6117	protein_coding	transmembrane_protease_serine_2
ENSG00000162892	156.121	24.9806	2.63774	3.64974e-07	3.25138e-05	IL24	chr1	+	206897443	206904139	1979	protein_coding	interleukin_24
ENSG00000105246	75.0582	7.99374	3.21107	3.99333e-07	3.51837e-05	EBI3	chr19	+	4229498	4237531	1284	protein_coding	Epstein-Barr_virus_induced_3
ENSG00000273156	70.0543	6.99451	3.30118	4.02532e-07	3.5327e-05	RP11-127B20.2	chr4	-	82344876	82345540	665	lincRNA	NA
ENSG00000102878	400.31	78.9387	2.34048	4.03897e-07	3.5327e-05	HSF4	chr16	+	67164681	67169945	3377	protein_coding	heat_shock_transcription_factor_4
ENSG00000182326	529.41	107.916	2.29314	4.25587e-07	3.66905e-05	C1S	chr12	+	6988259	7071032	6462	protein_coding	complement_component_1_s_subcomponent
ENSG00000173432	16381.7	3652.17	2.16522	4.33825e-07	3.72671e-05	SAA1	chr11	+	18266174	18269977	765	protein_coding	serum_amyloid_A1
ENSG00000183828	995.772	212.835	2.22541	4.54219e-07	3.87423e-05	NUDT14	chr14	-	105172938	105181323	1916	protein_coding	nudix_hydrolase_14
ENSG00000184956	43.0334	1.99838	4.34516	4.76602e-07	4.03652e-05	MUC6	chr11	-	1012821	1036706	8428	protein_coding	mucin_6_oligomeric_mucus/gel-forming
ENSG00000270419	43.0334	1.99838	4.34516	4.76602e-07	4.03652e-05	CAHM	chr6	-	163413065	163413960	896	lincRNA	colon_adenocarcinoma_hypermethylated_(non-protein_coding)
ENSG00000178685	3761.91	837.351	2.1674	4.93601e-07	4.16582e-05	PARP10	chr8	-	143977153	144012772	6033	protein_coding	poly(ADP-ribose)_polymerase_family_member_10
ENSG00000260563	207.161	36.9713	2.48227	4.98918e-07	4.19597e-05	RP13-516M14.1	chr17	+	82293716	82294910	1195	lincRNA	NA
ENSG00000198300	30.0233	1.38778e-17	7.914	5.05952e-07	4.21096e-05	PEG3	chr19	-	56810083	56840728	9278	protein_coding	paternally_expressed_3
ENSG00000183401	287.223	54.9573	2.38313	5.16612e-07	4.28485e-05	CCDC159	chr19	+	11344684	11354944	4064	protein_coding	coiled-coil_domain_containing_159
ENSG00000103024	3789.94	852.339	2.15251	5.81419e-07	4.72938e-05	NME3	chr16	-	1770286	1771730	1445	protein_coding	NME/NM23_nucleoside_diphosphate_kinase_3
ENSG00000148346	209.162	37.9705	2.45779	5.98377e-07	4.82979e-05	LCN2	chr9	+	128149071	128153455	1598	protein_coding	lipocalin_2
ENSG00000108602	640.496	135.895	2.23566	6.10903e-07	4.9144e-05	ALDH3A1	chr17	-	19737984	19748943	3918	protein_coding	aldehyde_dehydrogenase_3_family_member_A1
ENSG00000104863	132.102	20.9837	2.64711	6.64849e-07	5.27776e-05	LIN7B	chr19	+	49114324	49118460	1753	protein_coding	lin-7_homolog_B_(C._elegans)
ENSG00000171222	3853.99	878.319	2.13338	7.16147e-07	5.58754e-05	SCAND1	chr20	-	35953617	35959472	1996	protein_coding	SCAN_domain_containing_1
ENSG00000212694	342.265	68.9465	2.30948	7.19887e-07	5.58754e-05	LINC01089	chr12	-	121795267	121803906	4132	lincRNA	long_intergenic_non-protein_coding_RNA_1089
ENSG00000102109	2894.24	657.49	2.13793	7.20134e-07	5.58754e-05	PCSK1N	chrX	-	48831094	48835633	1363	protein_coding	proprotein_convertase_subtilisin/kexin_type_1_inhibitor
ENSG00000279140	47.0365	2.99761	3.91675	7.29517e-07	5.64214e-05	RP11-477I4.4	chr14	-	104815449	104815753	305	TEC	NA
ENSG00000203772	337.261	67.9473	2.30926	7.41435e-07	5.71594e-05	SPRN	chr10	-	133420666	133424572	3128	protein_coding	shadow_of_prion_protein_homolog_(zebrafish)
ENSG00000180573	380.295	77.9395	2.28485	7.56375e-07	5.81249e-05	HIST1H2AC	chr6	+	26124145	26139116	1668	protein_coding	histone_cluster_1_H2ac
ENSG00000110628	358.278	72.9434	2.29426	7.65911e-07	5.86703e-05	SLC22A18	chr11	+	2899721	2925246	5316	protein_coding	solute_carrier_family_22_member_18
ENSG00000273084	99.0768	13.9891	2.81322	7.99608e-07	6.06718e-05	RP11-1275H24.3	chr7	+	5428731	5429672	942	lincRNA	NA
ENSG00000107872	1185.92	265.794	2.1571	8.41652e-07	6.28704e-05	FBXL15	chr10	+	102419189	102423136	2593	protein_coding	F-box_and_leucine-rich_repeat_protein_15
ENSG00000117594	208.161	38.9697	2.41352	8.86116e-07	6.5451e-05	HSD11B1	chr1	+	209686178	209734950	1513	protein_coding	hydroxysteroid_(11-beta)_dehydrogenase_1
ENSG00000184489	89.0691	11.9906	2.88007	9.20844e-07	6.73224e-05	PTP4A3	chr8	+	141391993	141432454	2877	protein_coding	protein_tyrosine_phosphatase_type_IVA_member_3
ENSG00000204498	694.538	152.881	2.18272	9.47396e-07	6.90537e-05	NFKBIL1	chr6	+	31546870	31558829	1779	protein_coding	nuclear_factor_of_kappa_light_polypeptide_gene_enhancer_in_B-cells_inhibitor-like_1
ENSG00000130313	2531.96	583.547	2.1171	9.55522e-07	6.94355e-05	PGLS	chr19	+	17511629	17521288	2847	protein_coding	6-phosphogluconolactonase
ENSG00000229833	111.086	16.9868	2.70023	9.72232e-07	7.0437e-05	PET100	chr19	+	7629737	7631956	2220	protein_coding	PET100_homolog
ENSG00000019991	28.0218	1.38778e-17	7.81489	1.08934e-06	7.72914e-05	HGF	chr7	-	81699006	81770438	8897	protein_coding	hepatocyte_growth_factor_(hepapoietin_A;_scatter_factor)
ENSG00000272449	65.0505	6.99451	3.19446	1.10507e-06	7.81771e-05	RP3-395M20.12	chr1	+	2546465	2547460	996	lincRNA	NA
ENSG00000197530	1554.2	358.722	2.11485	1.15738e-06	8.06913e-05	MIB2	chr1	+	1615415	1630610	8767	protein_coding	mindbomb_E3_ubiquitin_protein_ligase_2
ENSG00000212123	161.125	28.9775	2.47008	1.22123e-06	8.46517e-05	PRR22	chr19	-	5782960	5784765	1806	protein_coding	proline_rich_22
ENSG00000257556	135.105	22.9821	2.549	1.25455e-06	8.63726e-05	RP11-44N21.1	chr14	+	105093609	105099004	1177	lincRNA	NA
ENSG00000115257	109.085	16.9868	2.67403	1.26108e-06	8.63726e-05	PCSK4	chr19	-	1481428	1490752	3792	protein_coding	proprotein_convertase_subtilisin/kexin_type_4
ENSG00000088340	122.095	19.9844	2.60353	1.26369e-06	8.63726e-05	FER1L4	chr20	-	35558737	35607562	9067	unitary_pseudogene	fer-1-like_family_member_4_pseudogene_(functional)
ENSG00000105851	34.0264	0.999158	4.92494	1.29886e-06	8.8503e-05	PIK3CG	chr7	+	106865278	106907145	5930	protein_coding	phosphatidylinositol-45-bisphosphate_3-kinase_catalytic_subunit_gamma
ENSG00000167468	12610.8	3014.66	2.06454	1.33967e-06	9.07695e-05	GPX4	chr19	+	1103926	1106791	2019	protein_coding	glutathione_peroxidase_4
ENSG00000169245	59.0458	5.99529	3.2732	1.46378e-06	9.78009e-05	CXCL10	chr4	-	76021117	76023497	1176	protein_coding	chemokine_(C-X-C_motif)_ligand_10
ENSG00000119632	2981.31	709.45	2.07098	1.47983e-06	9.85994e-05	IFI27L2	chr14	-	94127779	94130253	1662	protein_coding	interferon_alpha-inducible_protein_27-like_2
ENSG00000171462	1596.24	375.709	2.08662	1.54383e-06	0.000102016	DLK2	chr6	-	43450352	43456632	2236	protein_coding	delta-like_2_homolog_(Drosophila)
ENSG00000169733	1360.05	318.753	2.09272	1.54866e-06	0.000102054	RFNG	chr17	-	82047902	82051831	3865	protein_coding	RFNG_O-fucosylpeptide_3-beta-N-acetylglucosaminyltransferase
ENSG00000173581	362.281	77.9395	2.21487	1.59589e-06	0.000104594	CCDC106	chr19	+	55641062	55653161	2709	protein_coding	coiled-coil_domain_containing_106
ENSG00000245904	27.021	1.38778e-17	7.76266	1.61305e-06	0.000105431	RP11-796E2.4	chr12	+	92145573	92189660	7589	antisense	NA
ENSG00000213015	1136.88	266.793	2.09077	1.72628e-06	0.000111022	ZNF580	chr19	+	55635016	55643469	2692	protein_coding	zinc_finger_protein_580
ENSG00000213030	115.089	18.9852	2.5919	1.75361e-06	0.000112265	CGB8	chr19	-	49047638	49049106	882	protein_coding	chorionic_gonadotropin_beta_polypeptide_8
ENSG00000205078	207.161	40.9682	2.33465	1.75495e-06	0.000112265	SYCE1L	chr16	+	77199397	77213215	1244	protein_coding	synaptonemal_complex_central_element_protein_1-like
ENSG00000089127	606.47	137.893	2.13588	1.77164e-06	0.000113032	OAS1	chr12	+	112906777	112933222	4947	protein_coding	2'-5'-oligoadenylate_synthetase_1
ENSG00000171159	2375.84	569.558	2.06028	1.78532e-06	0.000113604	C9orf16	chr9	+	128160260	128163928	1662	protein_coding	chromosome_9_open_reading_frame_16
ENSG00000138798	33.0257	0.999158	4.88203	1.82875e-06	0.000115755	EGF	chr4	+	109912884	110012266	6127	protein_coding	epidermal_growth_factor
ENSG00000171051	177.137	33.9736	2.3781	1.89305e-06	0.000118886	FPR1	chr19	-	51745172	51804110	2594	protein_coding	formyl_peptide_receptor_1
ENSG00000229809	472.366	105.918	2.15564	1.92749e-06	0.000120734	ZNF688	chr16	-	30569346	30572734	3023	protein_coding	zinc_finger_protein_688
ENSG00000186493	1253.97	297.769	2.07378	1.95985e-06	0.000122442	C5orf38	chr5	+	2752131	2755397	1925	protein_coding	chromosome_5_open_reading_frame_38
ENSG00000267174	53.0412	4.99606	3.37597	1.98414e-06	0.000123319	CTC-510F12.4	chr19	-	11300777	11324441	685	3prime_overlapping_ncrna	NA
ENSG00000196436	139.108	24.9806	2.47142	2.00815e-06	0.00012449	NPIPB15	chr16	+	74377878	74392080	1702	protein_coding	nuclear_pore_complex_interacting_protein_family_member_B15
ENSG00000185187	490.38	110.914	2.1432	2.07814e-06	0.000127087	SIGIRR	chr11	-	405716	417455	3496	protein_coding	single_immunoglobulin_and_toll-interleukin_1_receptor_(TIR)_domain
ENSG00000149932	2449.9	593.54	2.04507	2.08175e-06	0.000127087	TMEM219	chr16	+	29940885	29973052	2428	protein_coding	transmembrane_protein_219
ENSG00000131652	1325.03	316.754	2.06415	2.11126e-06	0.000128562	THOC6	chr16	+	3024027	3027755	1860	protein_coding	THO_complex_6
ENSG00000076944	2787.16	678.474	2.03823	2.12576e-06	0.000129026	STXBP2	chr19	+	7636881	7647873	6040	protein_coding	syntaxin_binding_protein_2
ENSG00000162148	38.0295	1.99838	4.16737	2.1457e-06	0.000129026	PPP1R32	chr11	+	61481120	61490931	2400	protein_coding	protein_phosphatase_1_regulatory_subunit_32
ENSG00000197993	38.0295	1.99838	4.16737	2.1457e-06	0.000129026	KEL	chr7	-	142941114	142962681	3923	protein_coding	Kell_blood_group_metallo-endopeptidase
ENSG00000117691	6289.87	1547.8	2.02272	2.19514e-06	0.000130782	NENF	chr1	+	212432887	212446379	1297	protein_coding	neudesin_neurotrophic_factor
ENSG00000274238	43.0334	2.99761	3.78878	2.20061e-06	0.000130782	RP11-115D19.3	chr4	+	89743792	89744305	514	antisense	NA
ENSG00000101460	265.206	55.9565	2.24219	2.20209e-06	0.000130782	MAP1LC3A	chr20	+	34546854	34560345	1762	protein_coding	microtubule_associated_protein_1_light_chain_3_alpha
ENSG00000133321	79.0613	10.9914	2.83255	2.29996e-06	0.00013559	RARRES3	chr11	+	63536809	63546462	1299	protein_coding	retinoic_acid_receptor_responder_(tazarotene_induced)_3
ENSG00000186567	280.217	59.9535	2.22227	2.35596e-06	0.000138552	CEACAM19	chr19	+	44662278	44684359	5203	protein_coding	carcinoembryonic_antigen-related_cell_adhesion_molecule_19
ENSG00000165644	1841.43	447.653	2.04007	2.39359e-06	0.000139607	COMTD1	chr10	-	75233969	75236030	1580	protein_coding	catechol-O-methyltransferase_domain_containing_1
ENSG00000135100	26.0202	1.38778e-17	7.70847	2.40377e-06	0.000139607	HNF1A	chr12	+	120978543	121002512	5028	protein_coding	HNF1_homeobox_A
ENSG00000130649	26.0202	1.38778e-17	7.70847	2.40377e-06	0.000139607	CYP2E1	chr10	+	133520406	133561220	9621	protein_coding	cytochrome_P450_family_2_subfamily_E_member_1
ENSG00000233223	356.276	78.9387	2.17241	2.43971e-06	0.000141042	AC113189.5	chr17	-	7581964	7584072	1058	antisense	NA
ENSG00000105639	70.0543	8.99296	2.94425	2.44521e-06	0.000141042	JAK3	chr19	-	17824780	17848071	6813	protein_coding	Janus_kinase_3
ENSG00000158373	255.198	53.9581	2.23907	2.45276e-06	0.000141092	HIST1H2BD	chr6	+	26158146	26171349	871	protein_coding	histone_cluster_1_H2bd
ENSG00000243279	182.141	35.972	2.33609	2.4578e-06	0.000141092	PRAF2	chrX	-	49071156	49074071	1736	protein_coding	PRA1_domain_family_member_2
ENSG00000163737	108.084	17.986	2.57887	2.4962e-06	0.000142853	PF4	chr4	-	73981077	73982124	604	protein_coding	platelet_factor_4
ENSG00000272579	282.219	60.9527	2.20873	2.6237e-06	0.0001487	RP11-101E13.5	chr1	-	193090866	193091556	691	antisense	NA
ENSG00000167733	298.231	64.9496	2.19687	2.63361e-06	0.0001487	HSD11B1L	chr19	+	5680604	5688523	2991	protein_coding	hydroxysteroid_(11-beta)_dehydrogenase_1-like
ENSG00000178719	10325	2579	2.00121	2.67978e-06	0.000150953	GRINA	chr8	+	143990058	143993415	2527	protein_coding	glutamate_receptor_ionotropic_N-methyl_D-aspartate-associated_protein_1_(glutamate_binding)
ENSG00000123999	78.0605	10.9914	2.8142	2.72923e-06	0.000153379	INHA	chr2	+	219569162	219575713	1753	protein_coding	inhibin_alpha
ENSG00000272669	65.0505	7.99374	3.00499	2.76889e-06	0.000154525	RP3-508I15.21	chr22	+	38742625	38743115	491	antisense	NA
ENSG00000244187	691.536	163.873	2.07639	2.78005e-06	0.000154788	TMEM141	chr9	+	136791355	136793257	1443	protein_coding	transmembrane_protein_141
ENSG00000100342	160.124	30.9759	2.36528	2.84177e-06	0.000157859	APOL1	chr22	+	36253010	36267530	3519	protein_coding	apolipoprotein_L1
ENSG00000171346	4654.61	1163.1	2.00057	2.85927e-06	0.000158465	KRT15	chr17	-	41513743	41522529	7069	protein_coding	keratin_15_type_I
ENSG00000166922	761.59	181.859	2.06544	2.87771e-06	0.000159121	SCG5	chr15	+	32641676	32697098	2196	protein_coding	secretogranin_V
ENSG00000146066	2382.85	590.542	2.01234	2.95691e-06	0.00016238	HIGD2A	chr5	+	176388747	176389771	668	protein_coding	HIG1_hypoxia_inducible_domain_family_member_2A
ENSG00000173267	3478.7	868.327	2.00208	2.99013e-06	0.00016383	SNCG	chr10	+	86958618	86963260	1247	protein_coding	synuclein_gamma
ENSG00000103363	19268.9	4856.23	1.98834	3.00712e-06	0.000164387	TCEB2	chr16	-	2771414	2777297	1128	protein_coding	transcription_elongation_factor_B_(SIII)_polypeptide_2_(18kDa_elongin_B)
ENSG00000185291	139.108	25.9798	2.41511	3.06018e-06	0.000166506	IL3RA	chrX	+	1336616	1382689	1710	protein_coding	interleukin_3_receptor_subunit_alpha
ENSG00000168899	151.117	28.9775	2.37764	3.09433e-06	0.000166879	VAMP5	chr2	+	85584408	85593412	819	protein_coding	vesicle_associated_membrane_protein_5
ENSG00000141741	851.66	205.84	2.04809	3.1684e-06	0.000170111	MIEN1	chr17	-	39728496	39730787	2292	protein_coding	migration_and_invasion_enhancer_1
ENSG00000178896	2307.79	574.554	2.00576	3.19182e-06	0.000170986	EXOSC4	chr8	+	144078626	144080647	1407	protein_coding	exosome_component_4
ENSG00000141933	660.512	157.878	2.06391	3.26698e-06	0.000174237	TPGS1	chr19	+	507497	519654	3642	protein_coding	tubulin_polyglutamylase_complex_subunit_1
ENSG00000232442	562.436	132.897	2.08034	3.29988e-06	0.000175464	CTD-3184A7.4	chr20	+	63627227	63628824	801	antisense	NA
ENSG00000188290	1325.03	326.747	2.01936	3.35138e-06	0.000177557	HES4	chr1	-	998962	1000172	1118	protein_coding	hes_family_bHLH_transcription_factor_4
ENSG00000169750	882.684	214.833	2.03804	3.42534e-06	0.000180679	RAC3	chr17	+	82031624	82034204	1527	protein_coding	ras-related_C3_botulinum_toxin_substrate_3_(rho_family_small_GTP_binding_protein_Rac3)
ENSG00000215440	579.449	137.893	2.07014	3.54043e-06	0.000185498	NPEPL1	chr20	+	58689131	58719238	7641	protein_coding	aminopeptidase-like_1
ENSG00000130255	37583.1	9583.57	1.97144	3.55566e-06	0.000185498	RPL36	chr19	+	5674947	5691876	2272	protein_coding	ribosomal_protein_L36
ENSG00000237886	93.0722	14.9883	2.62446	3.5703e-06	0.000185498	NALT1	chr9	+	136546212	136549893	1088	antisense	NOTCH1_associated_lncRNA_in_T-cell_acute_lymphoblastic_leukemia_1
ENSG00000259264	46.0357	3.99683	3.48528	3.57765e-06	0.000185498	RP11-60L3.1	chr15	+	74202705	74221557	2292	antisense	NA
ENSG00000142089	16820	4286.68	1.97222	3.58254e-06	0.000185498	IFITM3	chr11	-	319669	327537	1348	protein_coding	interferon_induced_transmembrane_protein_3
ENSG00000170430	1232.96	304.764	2.01591	3.58316e-06	0.000185498	MGMT	chr10	+	129467184	129768007	3557	protein_coding	O-6-methylguanine-DNA_methyltransferase
ENSG00000266904	31.0241	0.999158	4.79218	3.67596e-06	0.000187664	CTC-559E9.1	chr19	-	19757366	19776423	4334	lincRNA	NA
ENSG00000187391	31.0241	0.999158	4.79218	3.67596e-06	0.000187664	MAGI2	chr7	-	78017057	79453574	10218	protein_coding	membrane_associated_guanylate_kinase_WW_and_PDZ_domain_containing_2
ENSG00000125968	20942.2	5348.85	1.96909	3.68259e-06	0.000187664	ID1	chr20	+	31605283	31606515	1233	protein_coding	inhibitor_of_DNA_binding_1_dominant_negative_helix-loop-helix_protein
ENSG00000105583	1073.83	264.795	2.01931	3.70066e-06	0.000188186	WDR83OS	chr19	-	12668071	12671356	2656	protein_coding	WD_repeat_domain_83_opposite_strand
ENSG00000137198	161.125	31.9751	2.32864	3.71544e-06	0.000188539	GMPR	chr6	+	16238580	16295549	2232	protein_coding	guanosine_monophosphate_reductase
ENSG00000176978	5551.3	1413.9	1.97305	3.76275e-06	0.000190225	DPP7	chr9	-	137110542	137115177	2820	protein_coding	dipeptidyl-peptidase_7
ENSG00000102854	2911.26	736.429	1.98284	3.77875e-06	0.00019033	MSLN	chr16	+	643262	768865	2642	protein_coding	mesothelin
ENSG00000091262	59.0458	6.99451	3.05502	3.90405e-06	0.000194419	ABCC6	chr16	-	16148928	16223522	7559	protein_coding	ATP_binding_cassette_subfamily_C_member_6
ENSG00000006015	2036.58	513.602	1.98716	3.9963e-06	0.000197784	C19orf60	chr19	+	18588685	18592336	3370	protein_coding	chromosome_19_open_reading_frame_60
ENSG00000129946	50.0388	4.99606	3.29211	4.10875e-06	0.000202102	SHC2	chr19	-	416583	460996	4131	protein_coding	SHC_(Src_homology_2_domain_containing)_transforming_protein_2
ENSG00000119922	277.215	61.9519	2.15952	4.2067e-06	0.000206498	IFIT2	chr10	+	89301955	89309276	3489	protein_coding	interferon_induced_protein_with_tetratricopeptide_repeats_2
ENSG00000130731	3989.09	1025.21	1.96002	4.46106e-06	0.000218093	C16orf13	chr16	-	634427	636366	1830	protein_coding	chromosome_16_open_reading_frame_13
ENSG00000186301	194.15	40.9682	2.24113	4.51439e-06	0.000220253	MST1P2	chr1	+	16645622	16650289	2291	unprocessed_pseudogene	macrophage_stimulating_1_(hepatocyte_growth_factor-like)_pseudogene_2
ENSG00000099624	8556.63	2211.29	1.9521	4.55247e-06	0.000221213	ATP5D	chr19	+	1241746	1244826	2250	protein_coding	ATP_synthase_H+_transporting_mitochondrial_F1_complex_delta_subunit
ENSG00000141574	2933.27	752.417	1.96273	4.65232e-06	0.000224703	SECTM1	chr17	-	82321024	82334074	2961	protein_coding	secreted_and_transmembrane_1
ENSG00000137312	3447.67	886.313	1.95958	4.67091e-06	0.000225007	FLOT1	chr6	-	30727709	30742733	3186	protein_coding	flotillin_1
ENSG00000188186	3795.94	978.241	1.95606	4.67732e-06	0.000225007	LAMTOR4	chr7	+	100148907	100155944	1936	protein_coding	late_endosomal/lysosomal_adaptor_MAPK_and_MTOR_activator_4
ENSG00000176909	83.0644	12.9899	2.66519	4.72559e-06	0.000226472	MAMSTR	chr19	-	48712742	48719721	2265	protein_coding	MEF2_activating_motif_and_SAP_domain_containing_transcriptional_regulator
ENSG00000152082	986.765	247.808	1.99294	5.04499e-06	0.000239816	MZT2B	chr2	+	130181737	130190729	1815	protein_coding	mitotic_spindle_organizing_protein_2B
ENSG00000163220	2284.77	587.544	1.95905	5.18836e-06	0.000244931	S100A9	chr1	+	153357854	153361027	577	protein_coding	S100_calcium_binding_protein_A9
ENSG00000274272	30.0233	0.999158	4.74507	5.24925e-06	0.000247085	RP11-44M6.7	chr7	-	100572232	100578700	4401	processed_transcript	NA
ENSG00000145040	234.181	51.9596	2.16946	5.36965e-06	0.000251277	UCN2	chr3	-	48561727	48563773	1481	protein_coding	urocortin_2
ENSG00000178568	24.0187	1.38778e-17	7.59357	5.44527e-06	0.000252848	ERBB4	chr2	-	211375717	212538841	13023	protein_coding	erb-b2_receptor_tyrosine_kinase_4
ENSG00000074181	145.112	28.9775	2.3192	5.48316e-06	0.000253628	NOTCH3	chr19	-	15159038	15200981	9394	protein_coding	notch_3
ENSG00000178809	35.0272	1.99838	4.04913	5.52293e-06	0.000253936	TRIM73	chr7	+	75395063	75410996	5544	protein_coding	tripartite_motif_containing_73
ENSG00000185988	35.0272	1.99838	4.04913	5.52293e-06	0.000253936	PLK5	chr19	+	1524074	1535456	2353	protein_coding	polo-like_kinase_5
ENSG00000275964	86.0667	13.9891	2.61041	5.55574e-06	0.000254538	RP11-61K9.3	chr13	+	19863858	19865048	1191	lincRNA	NA
ENSG00000205090	195.151	41.9674	2.21388	5.57433e-06	0.000254904	TMEM240	chr1	-	1535174	1540453	1380	protein_coding	transmembrane_protein_240
ENSG00000125458	1001.78	253.803	1.98025	5.68055e-06	0.000257356	NT5C	chr17	-	75130225	75131795	1571	protein_coding	5'_3'-nucleotidase_cytosolic
ENSG00000196337	53.0412	5.99529	3.11882	5.70285e-06	0.000257356	CGB7	chr19	-	49054275	49058860	3386	protein_coding	chorionic_gonadotropin_beta_polypeptide_7
ENSG00000105379	582.451	143.888	2.01624	5.93698e-06	0.000265926	ETFB	chr19	-	51345169	51366418	6526	protein_coding	electron-transfer-flavoprotein_beta_polypeptide
ENSG00000167930	1820.41	470.635	1.9513	6.00125e-06	0.000268305	FAM234A	chr16	+	234546	268971	4699	protein_coding	family_with_sequence_similarity_234_member_A
ENSG00000160932	15521	4092.83	1.92302	6.02263e-06	0.000268378	LY6E	chr8	+	143017982	143023832	2640	protein_coding	lymphocyte_antigen_6_complex_locus_E
ENSG00000100300	19906.4	5264.92	1.91873	6.25759e-06	0.000277701	TSPO	chr22	+	43151514	43163242	1455	protein_coding	translocator_protein
ENSG00000007541	2053.59	535.585	1.93871	6.55207e-06	0.00028654	PIGQ	chr16	+	566995	584136	6404	protein_coding	phosphatidylinositol_glycan_anchor_biosynthesis_class_Q
ENSG00000130489	495.384	121.905	2.02167	6.59026e-06	0.000286832	SCO2	chr22	-	50523568	50526439	1361	protein_coding	SCO2_cytochrome_c_oxidase_assembly_protein
ENSG00000182612	135.105	26.979	2.31883	6.87743e-06	0.000297523	TSPAN10	chr17	+	81637171	81648749	4745	protein_coding	tetraspanin_10
ENSG00000169660	575.446	143.888	1.99879	7.09444e-06	0.000303634	HEXDC	chr17	+	82418318	82442645	4153	protein_coding	hexosaminidase_(glycosyl_hydrolase_family_20_catalytic_domain)_containing
ENSG00000178773	2441.89	643.501	1.92378	7.16778e-06	0.000306228	CPNE7	chr16	+	89575768	89597246	3048	protein_coding	copine_VII
ENSG00000175600	461.358	113.912	2.01678	7.44071e-06	0.000315646	SUGCT	chr7	+	40134977	40860763	2857	protein_coding	succinyl-CoA:glutarate-CoA_transferase
ENSG00000069696	56.0435	6.99451	2.9799	7.49803e-06	0.000317319	DRD4	chr11	+	637293	640706	1477	protein_coding	dopamine_receptor_D4
ENSG00000157404	29.0226	0.999158	4.69637	7.53307e-06	0.000317319	KIT	chr4	+	54657918	54740715	5563	protein_coding	v-kit_Hardy-Zuckerman_4_feline_sarcoma_viral_oncogene_homolog
ENSG00000075399	705.547	179.86	1.97112	7.69567e-06	0.00032192	VPS9D1	chr16	-	89707134	89720986	3428	protein_coding	VPS9_domain_containing_1
ENSG00000196642	4055.14	1081.16	1.90705	7.71201e-06	0.000321959	RABL6	chr9	+	136807943	136957733	10193	protein_coding	RAB_member_RAS_oncogene_family-like_6
ENSG00000183426	471.365	116.909	2.0103	7.7259e-06	0.000321959	NPIPA1	chr16	+	14750813	14952060	7340	protein_coding	nuclear_pore_complex_interacting_protein_family_member_A1
ENSG00000262877	76.059	11.9906	2.65261	7.73676e-06	0.000321959	RP11-1055B8.4	chr17	-	81388126	81390256	1565	lincRNA	NA
ENSG00000177600	49929.7	13414.6	1.89608	7.80782e-06	0.000324355	RPLP2	chr11	+	809647	812880	1955	protein_coding	ribosomal_protein_large_P2
ENSG00000160781	523.406	131.898	1.98749	8.61675e-06	0.000351882	PAQR6	chr1	-	156243321	156248117	2439	protein_coding	progestin_and_adipoQ_receptor_family_member_VI
ENSG00000178531	534.414	134.895	1.98512	8.64081e-06	0.000352267	CTXN1	chr19	-	7924485	7926166	1274	protein_coding	cortexin_1
ENSG00000087116	47.0365	4.99606	3.20307	8.67405e-06	0.000352427	ADAMTS2	chr5	-	179110851	179345430	7687	protein_coding	ADAM_metallopeptidase_with_thrombospondin_type_1_motif_2
ENSG00000226332	181.14	39.9689	2.17664	9.02271e-06	0.000363523	RP11-157P1.4	chr20	-	62305432	62306325	681	antisense	NA
ENSG00000272106	102.079	18.9852	2.41903	9.11404e-06	0.000366589	RP11-345P4.9	chr1	-	1613758	1615795	2038	antisense	NA
ENSG00000142173	59.0458	7.99374	2.86555	9.45778e-06	0.000375835	COL6A2	chr21	+	46098097	46132849	5386	protein_coding	collagen_type_VI_alpha_2
ENSG00000167968	59.0458	7.99374	2.86555	9.45778e-06	0.000375835	DNASE1L2	chr16	+	2235816	2238711	2194	protein_coding	deoxyribonuclease_I-like_2
ENSG00000113721	63.0489	8.99296	2.79253	9.46782e-06	0.000375835	PDGFRB	chr5	-	150113837	150155872	7137	protein_coding	platelet-derived_growth_factor_receptor_beta_polypeptide
ENSG00000131187	820.636	213.834	1.93963	9.46891e-06	0.000375835	F12	chr5	-	177402140	177409576	2769	protein_coding	coagulation_factor_XII_(Hageman_factor)
ENSG00000173992	1794.39	480.627	1.90023	1.00823e-05	0.000395609	CCS	chr11	+	66592821	66606019	2474	protein_coding	copper_chaperone_for_superoxide_dismutase
ENSG00000254531	352.273	86.9325	2.01716	1.02748e-05	0.000402507	FLJ20021	chr4	+	101347780	101348883	790	lincRNA	uncharacterized_LOC90024
ENSG00000110717	5775.47	1573.78	1.87562	1.03013e-05	0.000402891	NDUFS8	chr11	+	68030617	68036644	4523	protein_coding	NADH:ubiquinone_oxidoreductase_core_subunit_S8
ENSG00000223891	101.078	18.9852	2.40484	1.03855e-05	0.000404339	OSER1-AS1	chr20	+	44210960	44226027	2186	lincRNA	OSER1_antisense_RNA_1_(head_to_head)
ENSG00000089356	3956.07	1076.17	1.87804	1.04006e-05	0.000404339	FXYD3	chr19	+	35115879	35124324	3334	protein_coding	FXYD_domain_containing_ion_transport_regulator_3
ENSG00000103253	1691.31	453.648	1.8982	1.04621e-05	0.000405878	HAGHL	chr16	+	726936	735525	4890	protein_coding	hydroxyacylglutathione_hydrolase-like
ENSG00000185811	33.0257	1.99838	3.96455	1.05718e-05	0.000409476	IKZF1	chr7	+	50304124	50405101	9784	protein_coding	IKAROS_family_zinc_finger_1
ENSG00000176046	3430.66	935.275	1.87488	1.09191e-05	0.000421153	NUPR1	chr16	-	28532708	28539174	5674	protein_coding	nuclear_protein_1_transcriptional_regulator
ENSG00000149541	3188.47	867.327	1.87806	1.09259e-05	0.000421153	B3GAT3	chr11	-	62615296	62622175	2428	protein_coding	beta-13-glucuronyltransferase_3
ENSG00000276851	445.345	112.912	1.97853	1.10248e-05	0.000422881	RP5-875H18.9	chr17	+	50094065	50094647	583	lincRNA	NA
ENSG00000267519	1285	343.733	1.90202	1.10395e-05	0.000422881	CTD-3252C9.4	chr19	-	13834516	13836289	1774	lincRNA	NA
ENSG00000175938	332.257	81.9364	2.01807	1.1041e-05	0.000422881	ORAI3	chr16	+	30949066	30956461	2643	protein_coding	ORAI_calcium_release-activated_calcium_modulator_3
ENSG00000188747	299.232	72.9434	2.03455	1.11279e-05	0.000425532	NOXA1	chr9	+	137423350	137434406	1678	protein_coding	NADPH_oxidase_activator_1
ENSG00000265452	46.0357	4.99606	3.17213	1.11765e-05	0.00042671	MIR3682	chr2	-	53849122	53849205	84	miRNA	microRNA_3682
ENSG00000166589	66.0512	9.99219	2.70949	1.13627e-05	0.000430277	CDH16	chr16	-	66908122	66918984	3656	protein_coding	cadherin_16
ENSG00000125652	1663.29	448.652	1.89008	1.13984e-05	0.000430401	ALKBH7	chr19	+	6372433	6375251	1455	protein_coding	alkB_homolog_7
ENSG00000168056	3606.79	987.234	1.86912	1.15054e-05	0.000433083	LTBP3	chr11	-	65538560	65558930	10543	protein_coding	latent_transforming_growth_factor_beta_binding_protein_3
ENSG00000161677	2930.27	799.38	1.87392	1.15267e-05	0.000433204	JOSD2	chr19	-	50505998	50511353	1514	protein_coding	Josephin_domain_containing_2
ENSG00000006534	1766.37	477.63	1.88655	1.1605e-05	0.000433597	ALDH3B1	chr11	+	68008578	68029282	6626	protein_coding	aldehyde_dehydrogenase_3_family_member_B1
ENSG00000266473	54.0419	6.99451	2.92755	1.16813e-05	0.000433597	RP11-401F2.3	chr17	+	67244837	67245806	689	antisense	NA
ENSG00000167653	658.51	172.866	1.92878	1.21264e-05	0.000447356	PSCA	chr8	+	142670308	142682724	1763	protein_coding	prostate_stem_cell_antigen
ENSG00000108771	133.103	27.9782	2.24509	1.2347e-05	0.00045341	DHX58	chr17	-	42101404	42112733	3843	protein_coding	DEXH_(Asp-Glu-X-His)_box_polypeptide_58
ENSG00000204237	873.677	232.819	1.90732	1.24938e-05	0.000457403	OXLD1	chr17	-	81665036	81666635	1600	protein_coding	oxidoreductase-like_domain_containing_1
ENSG00000122728	22.0171	1.38778e-17	7.46872	1.26863e-05	0.000458174	TAF1L	chr9	-	32629454	32635669	6216	protein_coding	TATA-box_binding_protein_associated_factor_1_like
ENSG00000137869	22.0171	1.38778e-17	7.46872	1.26863e-05	0.000458174	CYP19A1	chr15	-	51208057	51338610	8437	protein_coding	cytochrome_P450_family_19_subfamily_A_member_1
ENSG00000172578	22.0171	1.38778e-17	7.46872	1.26863e-05	0.000458174	KLHL6	chr3	-	183487531	183555689	10546	protein_coding	kelch_like_family_member_6
ENSG00000126583	22.0171	1.38778e-17	7.46872	1.26863e-05	0.000458174	PRKCG	chr19	+	53879190	53907652	3381	protein_coding	protein_kinase_C_gamma
ENSG00000183048	672.521	177.862	1.91807	1.32277e-05	0.000474166	SLC25A10	chr17	+	81712236	81721016	2621	protein_coding	solute_carrier_family_25_(mitochondrial_carrier;_dicarboxylate_transporter)_member_10
ENSG00000176340	2063.6	565.561	1.86718	1.34285e-05	0.000479933	COX8A	chr11	+	63974607	63976543	507	protein_coding	cytochrome_c_oxidase_subunit_VIIIA_(ubiquitous)
ENSG00000206417	161.125	35.972	2.15934	1.38199e-05	0.000490282	H1FX-AS1	chr3	+	129315392	129326225	3420	antisense	H1FX_antisense_RNA_1
ENSG00000274213	150.116	32.9744	2.1824	1.39507e-05	0.000494192	RP11-670E13.6	chr17	+	56914186	56914533	348	lincRNA	NA
ENSG00000104883	95.0737	17.986	2.39407	1.40467e-05	0.000496861	PEX11G	chr19	-	7476875	7497449	1466	protein_coding	peroxisomal_biogenesis_factor_11_gamma
ENSG00000180638	80.0621	13.9891	2.50623	1.42143e-05	0.00050205	SLC47A2	chr17	-	19678288	19718979	6691	protein_coding	solute_carrier_family_47_(multidrug_and_toxin_extrusion)_member_2
ENSG00000105372	69344.7	19410.9	1.83691	1.42697e-05	0.00050327	RPS19	chr19	+	41859918	41872926	3805	protein_coding	ribosomal_protein_S19
ENSG00000163736	45.035	4.99606	3.14051	1.44331e-05	0.000508286	PPBP	chr4	-	73987038	73988197	715	protein_coding	pro-platelet_basic_protein
ENSG00000105393	1553.2	425.67	1.86713	1.45918e-05	0.000512374	BABAM1	chr19	+	17267350	17281249	2607	protein_coding	BRISC_and_BRCA1_A_complex_member_1
ENSG00000233901	831.644	223.826	1.893	1.47303e-05	0.000514234	LINC01503	chr9	+	129332300	129359538	1594	lincRNA	long_intergenic_non-protein_coding_RNA_1503
ENSG00000226145	102.079	19.9844	2.3455	1.47819e-05	0.000514544	KRT16P6	chr17	-	16817983	16822579	1906	transcribed_unprocessed_pseudogene	keratin_16_pseudogene_6
ENSG00000171443	464.36	120.906	1.94025	1.5013e-05	0.00052179	ZNF524	chr19	+	55600022	55603138	1360	protein_coding	zinc_finger_protein_524
ENSG00000148362	2563.99	711.448	1.84937	1.50335e-05	0.00052179	C9orf142	chr9	+	136992418	136993984	1367	protein_coding	chromosome_9_open_reading_frame_142
ENSG00000236017	185.144	42.9666	2.10414	1.52739e-05	0.000529369	ASMTL-AS1	chrX	+	1401769	1414028	1335	antisense	ASMTL_antisense_RNA_1
ENSG00000181404	399.309	102.92	1.95468	1.54521e-05	0.000534775	WASH1	chr9	-	14521	29739	1827	protein_coding	WAS_protein_family_homolog_1
ENSG00000105499	27.021	0.999158	4.59373	1.57535e-05	0.000542505	PLA2G4C	chr19	-	48047843	48110817	6613	protein_coding	phospholipase_A2_group_IVC
ENSG00000147123	5014.89	1405.91	1.83462	1.57656e-05	0.000542505	NDUFB11	chrX	-	47142216	47145504	1418	protein_coding	NADH:ubiquinone_oxidoreductase_subunit_B11
ENSG00000198931	7492.81	2105.37	1.83137	1.58523e-05	0.00054393	APRT	chr16	-	88809339	88811944	1803	protein_coding	adenine_phosphoribosyltransferase
ENSG00000173818	526.408	138.892	1.92126	1.59129e-05	0.000545232	ENDOV	chr17	+	80415165	80438086	7253	protein_coding	endonuclease_V
ENSG00000230979	83.0644	14.9883	2.46057	1.59378e-05	0.000545308	AC079250.1	chr2	-	47690716	47691246	531	processed_pseudogene	NA
ENSG00000162585	2975.31	830.356	1.84108	1.59723e-05	0.000545712	FAAP20	chr1	-	2184461	2212720	10916	protein_coding	Fanconi_anemia_core_complex_associated_protein_20
ENSG00000171298	1479.15	407.684	1.85892	1.60546e-05	0.000546069	GAA	chr17	+	80101556	80119879	5156	protein_coding	glucosidase_alpha;_acid
ENSG00000141738	1253.97	344.733	1.86258	1.63885e-05	0.000555984	GRB7	chr17	+	39737927	39747291	3597	protein_coding	growth_factor_receptor_bound_protein_7
ENSG00000172382	64.0497	9.99219	2.66519	1.66253e-05	0.000561267	PRSS27	chr16	-	2712418	2720551	5921	protein_coding	protease_serine_27
ENSG00000182310	457.354	119.907	1.93029	1.66949e-05	0.000561624	SPACA6	chr19	+	51693340	51712387	3648	processed_transcript	sperm_acrosome_associated_6
ENSG00000235706	101.078	19.9844	2.33131	1.68062e-05	0.000563368	DICER1-AS1	chr14	+	95157645	95179933	3722	antisense	DICER1_antisense_RNA_1
ENSG00000187193	90.0698	16.9868	2.39805	1.68638e-05	0.000563368	MT1X	chr16	+	56682424	56684196	1773	protein_coding	metallothionein_1X
ENSG00000264943	36.028	2.99761	3.53326	1.70381e-05	0.000567614	SH3GL1P2	chr17	+	30624413	30625494	1082	processed_pseudogene	SH3-domain_GRB2-like_1_pseudogene_2
ENSG00000174332	137.106	29.9767	2.18869	1.70867e-05	0.000567941	GLIS1	chr1	-	53506237	53738106	3113	protein_coding	GLIS_family_zinc_finger_1
ENSG00000180902	1543.2	428.668	1.84769	1.76855e-05	0.000583525	D2HGDH	chr2	+	241734579	241768816	5279	protein_coding	D-2-hydroxyglutarate_dehydrogenase
ENSG00000243449	2438.89	684.469	1.83298	1.78276e-05	0.000586604	C4orf48	chr4	+	2041993	2043970	540	protein_coding	chromosome_4_open_reading_frame_48
ENSG00000148803	998.774	274.787	1.86137	1.81961e-05	0.000595982	FUOM	chr10	-	133355154	133358035	1284	protein_coding	fucose_mutarotase
ENSG00000226179	40.0311	3.99683	3.28423	1.82365e-05	0.000595982	LINC00685	chrX	+	320990	321851	428	antisense	long_intergenic_non-protein_coding_RNA_685
ENSG00000231663	93.0722	17.986	2.36341	1.84866e-05	0.000602518	RP5-827C21.4	chr1	-	234372807	234373593	575	antisense	NA
ENSG00000188599	129.1	27.9782	2.20107	1.85664e-05	0.000604301	NPIPP1	chr16	-	15104312	15123498	1437	transcribed_unprocessed_pseudogene	nuclear_pore_complex_interacting_protein_pseudogene_1
ENSG00000103227	175.136	40.9682	2.09253	1.89712e-05	0.000612504	LMF1	chr16	-	853634	981318	8233	protein_coding	lipase_maturation_factor_1
ENSG00000125611	1927.49	540.581	1.8339	1.90721e-05	0.000614112	CHCHD5	chr2	+	112584240	112589275	3759	protein_coding	coiled-coil-helix-coiled-coil-helix_domain_containing_5
ENSG00000185482	67.052	10.9914	2.59527	1.92024e-05	0.000617481	STAC3	chr12	-	57243453	57251193	2096	protein_coding	SH3_and_cysteine_rich_domain_3
ENSG00000108107	73735.1	21078.7	1.80656	1.93585e-05	0.00062167	RPL28	chr19	+	55385345	55403250	6933	protein_coding	ribosomal_protein_L28
ENSG00000079102	21.0163	1.38778e-17	7.40199	1.95811e-05	0.00062463	RUNX1T1	chr8	-	91954967	92103286	13535	protein_coding	runt-related_transcription_factor_1;_translocated_to_1_(cyclin_D-related)
ENSG00000122025	21.0163	1.38778e-17	7.40199	1.95811e-05	0.00062463	FLT3	chr13	-	28003274	28100592	4159	protein_coding	fms-related_tyrosine_kinase_3
ENSG00000140505	21.0163	1.38778e-17	7.40199	1.95811e-05	0.00062463	CYP1A2	chr15	+	74748844	74756202	2728	protein_coding	cytochrome_P450_family_1_subfamily_A_member_2
ENSG00000164266	21.0163	1.38778e-17	7.40199	1.95811e-05	0.00062463	SPINK1	chr5	-	147824568	147831786	1480	protein_coding	serine_peptidase_inhibitor_Kazal_type_1
ENSG00000177595	2261.75	637.506	1.82673	1.96325e-05	0.00062463	PIDD1	chr11	-	799179	809753	5869	protein_coding	p53-induced_death_domain_protein_1
ENSG00000114626	1223.95	340.736	1.84444	1.97087e-05	0.000626226	ABTB1	chr3	+	127672935	127680920	6149	protein_coding	ankyrin_repeat_and_BTB_(POZ)_domain_containing_1
ENSG00000157873	96.0745	18.9852	2.33168	2.012e-05	0.000638453	TNFRSF14	chr1	+	2555639	2565382	6219	protein_coding	tumor_necrosis_factor_receptor_superfamily_member_14
ENSG00000213199	128.099	27.9782	2.18986	2.05767e-05	0.000649517	ASIC3	chr7	+	151048292	151052756	2748	protein_coding	acid_sensing_ion_channel_subunit_3
ENSG00000176973	74.0574	12.9899	2.49987	2.06401e-05	0.000650664	FAM89B	chr11	+	65572349	65574198	1458	protein_coding	family_with_sequence_similarity_89_member_B
ENSG00000179698	59.0458	8.99296	2.69809	2.1119e-05	0.000662289	WDR97	chr8	+	144107726	144118315	8967	protein_coding	WD_repeat_domain_97
ENSG00000212864	92.0714	17.986	2.34784	2.12271e-05	0.000663946	RNF208	chr9	-	137220247	137221581	1150	protein_coding	ring_finger_protein_208
ENSG00000130813	550.427	148.884	1.88547	2.13255e-05	0.000666159	C19orf66	chr19	+	10086122	10093252	4341	protein_coding	chromosome_19_open_reading_frame_66
ENSG00000196196	795.616	219.829	1.85509	2.16374e-05	0.000675027	HRCT1	chr9	+	35906192	35907141	950	protein_coding	histidine_rich_carboxyl_terminus_1
ENSG00000105669	4408.42	1263.02	1.80328	2.17816e-05	0.000676891	COPE	chr19	-	18899514	18919397	2885	protein_coding	coatomer_protein_complex_subunit_epsilon
ENSG00000007255	222.172	54.9573	2.01283	2.20585e-05	0.000684609	TRAPPC6A	chr19	-	45162928	45178237	933	protein_coding	trafficking_protein_particle_complex_6A
ENSG00000261353	26.0202	0.999158	4.53954	2.29623e-05	0.000709002	CTA-14H9.5	chr6	+	26527063	26527404	342	lincRNA	NA
ENSG00000162910	2770.15	793.385	1.80371	2.33209e-05	0.000715103	MRPL55	chr1	-	228106679	228109312	1886	protein_coding	mitochondrial_ribosomal_protein_L55
ENSG00000239697	287.223	73.9426	1.95588	2.33629e-05	0.000715103	TNFSF12	chr17	+	7548891	7557890	1879	protein_coding	tumor_necrosis_factor_superfamily_member_12
ENSG00000167700	3393.63	975.244	1.79886	2.33686e-05	0.000715103	MFSD3	chr8	+	144509074	144511213	1823	protein_coding	major_facilitator_superfamily_domain_containing_3
ENSG00000103490	221.171	54.9573	2.00632	2.34569e-05	0.000715103	PYCARD	chr16	-	31201485	31203450	1661	protein_coding	PYD_and_CARD_domain_containing
ENSG00000243364	646.501	177.862	1.86116	2.36868e-05	0.000721188	EFNA4	chr1	+	155063731	155069553	1263	protein_coding	ephrin-A4
ENSG00000142973	47.0365	5.99529	2.94592	2.37703e-05	0.000722814	CYP4B1	chr1	+	46757838	46819413	3460	protein_coding	cytochrome_P450_family_4_subfamily_B_member_1
ENSG00000234500	39.0303	3.99683	3.24782	2.41467e-05	0.000731487	GS1-124K5.10	chr7	+	66511556	66545066	712	unprocessed_pseudogene	NA
ENSG00000279253	43.0334	4.99606	3.07511	2.42341e-05	0.000733211	RP4-614O4.13	chr20	-	35262727	35264187	1461	TEC	NA
ENSG00000108840	624.484	171.867	1.86061	2.43857e-05	0.000735947	HDAC5	chr17	-	44076746	44123702	7618	protein_coding	histone_deacetylase_5
ENSG00000162366	1087.84	306.762	1.82586	2.46375e-05	0.000740757	PDZK1IP1	chr1	-	47183593	47191044	1438	protein_coding	PDZK1_interacting_protein_1
ENSG00000142102	817.634	228.823	1.83666	2.53607e-05	0.000757764	ATHL1	chr11	+	289135	296107	5260	protein_coding	ATH1_acid_trehalase-like_1_(yeast)
ENSG00000099795	4648.6	1347.95	1.78593	2.57291e-05	0.000766868	NDUFB7	chr19	-	14566078	14572062	531	protein_coding	NADH:ubiquinone_oxidoreductase_subunit_B7
ENSG00000226564	58.045	8.99296	2.67348	2.58959e-05	0.000769931	FTH1P20	chr2	-	180872867	180873414	548	processed_pseudogene	ferritin_heavy_polypeptide_1_pseudogene_20
ENSG00000183011	4342.36	1260.02	1.78493	2.61368e-05	0.000774222	NAA38	chr17	-	7856685	7885238	1943	protein_coding	N(alpha)-acetyltransferase_38_NatC_auxiliary_subunit
ENSG00000233927	53802.7	15731.8	1.77399	2.68141e-05	0.000792334	RPS28	chr19	+	8321158	8323340	2119	protein_coding	ribosomal_protein_S28
ENSG00000197363	683.53	190.852	1.83987	2.72501e-05	0.000804229	ZNF517	chr8	+	144798876	144811169	5308	protein_coding	zinc_finger_protein_517
ENSG00000169231	409.317	110.914	1.88259	2.86701e-05	0.000841504	THBS3	chr1	-	155195588	155209051	4623	protein_coding	thrombospondin_3
ENSG00000163794	72.0559	12.9899	2.46041	2.89231e-05	0.000843923	UCN	chr2	-	27307400	27308445	795	protein_coding	urocortin
ENSG00000142765	1977.53	572.556	1.78799	2.9397e-05	0.000854524	SYTL1	chr1	+	27342020	27353937	5584	protein_coding	synaptotagmin_like_1
ENSG00000121900	551.427	152.881	1.8499	2.94872e-05	0.000854524	TMEM54	chr1	-	32894594	32901438	1417	protein_coding	transmembrane_protein_54
ENSG00000107738	1610.25	465.639	1.78972	3.05927e-05	0.000882309	C10orf54	chr10	-	71747559	71773498	5128	protein_coding	chromosome_10_open_reading_frame_54
ENSG00000250479	1025.79	293.772	1.80353	3.11671e-05	0.000896516	CHCHD10	chr22	-	23765834	23768443	1360	protein_coding	coiled-coil-helix-coiled-coil-helix_domain_containing_10
ENSG00000269293	172.133	41.9674	2.03294	3.12792e-05	0.000897803	ZSCAN16-AS1	chr6	-	28121795	28137293	2163	antisense	ZSCAN16_antisense_RNA_1
ENSG00000268189	42.0326	4.99606	3.04126	3.15106e-05	0.000902291	AC005785.2	chr19	+	15379076	15381194	1911	processed_transcript	NA
ENSG00000228300	4168.23	1226.05	1.76531	3.17831e-05	0.000907932	C19orf24	chr19	+	1275438	1279249	2193	protein_coding	chromosome_19_open_reading_frame_24
ENSG00000108479	874.678	249.806	1.80743	3.22399e-05	0.000916626	GALK1	chr17	-	75751594	75765711	2891	protein_coding	galactokinase_1
ENSG00000103260	2821.19	828.358	1.76782	3.29804e-05	0.000931076	METRN	chr16	+	715115	719655	3692	protein_coding	meteorin_glial_cell_differentiation_regulator
ENSG00000220749	113.088	24.9806	2.17295	3.3446e-05	0.000938748	RPL21P28	chr1	-	212051524	212052006	483	processed_pseudogene	ribosomal_protein_L21_pseudogene_28
ENSG00000260260	1003.78	288.776	1.79697	3.34473e-05	0.000938748	SNHG19	chr16	-	2154797	2155358	342	lincRNA	small_nucleolar_RNA_host_gene_19
ENSG00000215018	25.0194	0.999158	4.48323	3.36527e-05	0.000942856	COL28A1	chr7	-	7356203	7535853	6619	protein_coding	collagen_type_XXVIII_alpha_1
ENSG00000196684	78.0605	14.9883	2.37107	3.46328e-05	0.000967062	HSH2D	chr19	+	16134028	16158575	3398	protein_coding	hematopoietic_SH2_domain_containing
ENSG00000084207	62389.3	18602.6	1.74579	3.5334e-05	0.000981395	GSTP1	chr11	+	67583595	67586660	1915	protein_coding	glutathione_S-transferase_pi_1
ENSG00000187642	221.171	56.9558	1.9549	3.56187e-05	0.000988163	PERM1	chr1	-	975204	982093	3424	protein_coding	PPARGC1_and_ESRR_induced_regulator_muscle_1
ENSG00000170835	60.0466	9.99219	2.57226	3.61081e-05	0.000997491	CEL	chr9	+	133061978	133087355	2681	protein_coding	carboxyl_ester_lipase
ENSG00000184986	102.079	21.9829	2.20882	3.62035e-05	0.000998627	TMEM121	chr14	+	105526603	105530202	1904	protein_coding	transmembrane_protein_121
ENSG00000269981	200.155	50.9604	1.97103	3.74384e-05	0.00102797	RP11-34P13.16	chr1	-	137682	137965	284	processed_pseudogene	NA
ENSG00000141753	364.282	99.9225	1.86487	3.78911e-05	0.00103739	IGFBP4	chr17	+	40443461	40457731	2200	protein_coding	insulin_like_growth_factor_binding_protein_4
ENSG00000196154	2933.27	870.325	1.75274	3.79537e-05	0.00103739	S100A4	chr1	-	153543613	153550136	1025	protein_coding	S100_calcium_binding_protein_A4
ENSG00000137818	77041.7	23133.1	1.73568	3.89494e-05	0.00106099	RPLP1	chr15	+	69452784	69456194	3271	protein_coding	ribosomal_protein_large_P1
ENSG00000248712	56.0435	8.99296	2.62297	3.90937e-05	0.00106371	CCDC153	chr11	-	119189638	119196769	2556	protein_coding	coiled-coil_domain_containing_153
ENSG00000079337	439.34	122.905	1.83674	4.0172e-05	0.00108325	RAPGEF3	chr12	-	47734367	47771040	12078	protein_coding	Rap_guanine_nucleotide_exchange_factor_3
ENSG00000250451	70.0543	12.9899	2.41984	4.06769e-05	0.00109318	HOXC-AS1	chr12	-	53999022	54000010	592	antisense	HOXC_cluster_antisense_RNA_1
ENSG00000164967	1002.78	292.773	1.77571	4.08161e-05	0.00109493	RPP25L	chr9	-	34610486	34612104	1092	protein_coding	ribonuclease_P/MRP_25kDa_subunit-like
ENSG00000255224	52.0404	7.99374	2.68375	4.24015e-05	0.00112903	CTD-3065J16.9	chr8	-	144078002	144079265	1264	antisense	NA
ENSG00000102003	52.0404	7.99374	2.68375	4.24015e-05	0.00112903	SYP	chrX	-	49187804	49200259	5215	protein_coding	synaptophysin
ENSG00000261342	37.0288	3.99683	3.17212	4.26833e-05	0.00113443	AC006538.1	chr19	-	2727743	2729327	1585	sense_intronic	NA
ENSG00000235169	87.0675	17.986	2.26733	4.27552e-05	0.00113509	SMIM1	chr1	+	3772788	3775982	954	protein_coding	small_integral_membrane_protein_1_(Vel_blood_group)
ENSG00000204525	26706.7	8072.74	1.72606	4.31494e-05	0.00114303	HLA-C	chr6	-	31268749	31272130	2507	protein_coding	major_histocompatibility_complex_class_I_C
ENSG00000274422	80.0621	15.9875	2.31518	4.35428e-05	0.00115092	LL22NC03-2H8.5	chr22	-	22283928	22287220	3293	lincRNA	NA
ENSG00000167526	86834.3	26294.6	1.72349	4.38141e-05	0.00115682	RPL13	chr16	+	89560657	89566828	6172	protein_coding	ribosomal_protein_L13
ENSG00000129009	59.0458	9.99219	2.54807	4.39671e-05	0.00115897	ISLR	chr15	+	74173671	74176872	2671	protein_coding	immunoglobulin_superfamily_containing_leucine-rich_repeat
ENSG00000105427	73.0567	13.9891	2.37434	4.41425e-05	0.00116166	CNFN	chr19	-	42387019	42390287	603	protein_coding	cornifelin
ENSG00000183617	1844.43	549.574	1.74656	4.46367e-05	0.00117338	MRPL54	chr19	+	3762664	3768575	1003	protein_coding	mitochondrial_ribosomal_protein_L54
ENSG00000122378	1336.04	395.693	1.75518	4.47287e-05	0.00117452	FAM213A	chr10	+	80407829	80437115	6520	protein_coding	family_with_sequence_similarity_213_member_A
ENSG00000005206	2000.55	597.537	1.74309	4.50308e-05	0.00117988	SPPL2B	chr19	+	2328615	2354806	7130	protein_coding	signal_peptide_peptidase_like_2B
ENSG00000205702	90.0698	18.9852	2.2387	4.53232e-05	0.00118496	CYP2D7	chr22	-	42140203	42144577	2260	polymorphic_pseudogene	cytochrome_P450_family_2_subfamily_D_member_7_(gene/pseudogene)
ENSG00000213398	711.551	206.84	1.78184	4.53774e-05	0.00118508	LCAT	chr16	-	67939750	67944131	2625	protein_coding	lecithin-cholesterol_acyltransferase
ENSG00000104899	560.434	160.875	1.7998	4.58142e-05	0.0011939	AMH	chr19	+	2249309	2252073	2587	protein_coding	anti-Mullerian_hormone
ENSG00000278626	48.0373	6.99451	2.75804	4.60098e-05	0.0011977	RP11-467L19.16	chr15	-	20642799	20643448	650	lincRNA	NA
ENSG00000268713	83.0644	16.9868	2.2814	4.64541e-05	0.00120597	CTC-444N24.8	chr19	+	57261354	57262738	1385	lincRNA	NA
ENSG00000174276	487.378	138.892	1.81015	4.64778e-05	0.00120597	ZNHIT2	chr11	-	65116403	65117708	1306	protein_coding	zinc_finger_HIT-type_containing_2
ENSG00000110011	424.329	119.907	1.82219	4.71365e-05	0.00121911	DNAJC4	chr11	+	64230278	64234286	2807	protein_coding	DnaJ_heat_shock_protein_family_(Hsp40)_member_C4
ENSG00000160783	1412.09	420.674	1.74676	4.76259e-05	0.00122616	PMF1	chr1	+	156212993	156240042	2520	protein_coding	polyamine-modulated_factor_1
ENSG00000169083	19.0148	1.38778e-17	7.2585	4.77659e-05	0.00122616	AR	chrX	+	67544032	67730619	12775	protein_coding	androgen_receptor
ENSG00000267355	19.0148	1.38778e-17	7.2585	4.77659e-05	0.00122616	RPL9P29	chr17	-	78845953	78846868	593	processed_pseudogene	ribosomal_protein_L9_pseudogene_29
ENSG00000272989	19.0148	1.38778e-17	7.2585	4.77659e-05	0.00122616	RP13-616I3.1	chr3	-	197505262	197506986	1725	lincRNA	NA
ENSG00000173762	55.0427	8.99296	2.59703	4.81313e-05	0.00123029	CD7	chr17	-	82314868	82317602	2735	protein_coding	CD7_molecule
ENSG00000171703	1803.4	540.581	1.7379	4.86773e-05	0.00124161	TCEA2	chr20	+	64049836	64072347	4802	protein_coding	transcription_elongation_factor_A_(SII)_2
ENSG00000255974	24.0187	0.999158	4.42464	4.95961e-05	0.00126103	CYP2A6	chr19	-	40843538	40882210	2316	protein_coding	cytochrome_P450_family_2_subfamily_A_member_6
ENSG00000105519	166.129	41.9674	1.98175	4.98177e-05	0.00126506	CAPS	chr19	+	5911707	5916208	4428	protein_coding	calcyphosine
ENSG00000227097	3928.04	1193.07	1.71902	4.99534e-05	0.0012661	RPS28P7	chr11	+	82689559	82689768	210	processed_pseudogene	ribosomal_protein_S28_pseudogene_7
ENSG00000224260	106.082	23.9813	2.13939	5.07001e-05	0.00128367	RP1-272L16.1	chr1	-	209528455	209567673	1069	lincRNA	NA
ENSG00000114779	1123.87	334.74	1.74698	5.1068e-05	0.00129027	ABHD14B	chr3	-	51968510	51983409	3161	protein_coding	abhydrolase_domain_containing_14B
ENSG00000197019	1816.41	546.576	1.73236	5.12e-05	0.00129089	SERTAD1	chr19	-	40421592	40426025	2114	protein_coding	SERTA_domain_containing_1
ENSG00000182774	20610	6311.11	1.70736	5.18787e-05	0.00130664	RPS17	chr15	-	82536753	82540564	3812	protein_coding	ribosomal_protein_S17
ENSG00000173486	2773.15	841.348	1.7206	5.19343e-05	0.00130667	FKBP2	chr11	+	64241003	64244132	1608	protein_coding	FK506_binding_protein_2
ENSG00000102904	72.0559	13.9891	2.35447	5.20713e-05	0.00130875	TSNAXIP1	chr16	+	67806765	67832148	3852	protein_coding	translin-associated_factor_X_interacting_protein_1
ENSG00000204054	1065.83	317.754	1.74559	5.27189e-05	0.00131951	LINC00963	chr9	+	129483451	129513683	13086	processed_transcript	long_intergenic_non-protein_coding_RNA_963
ENSG00000270605	58.045	9.99219	2.52346	5.36019e-05	0.00133743	RP5-1092A3.4	chr1	-	28239509	28241453	1945	antisense	NA
ENSG00000131669	2476.92	753.416	1.71686	5.45954e-05	0.001358	NINJ1	chr9	-	93121489	93134288	2648	protein_coding	ninjurin_1
ENSG00000149806	8317.44	2553.02	1.70389	5.50237e-05	0.00136442	FAU	chr11	-	65120628	65122473	1846	protein_coding	Finkel-Biskis-Reilly_murine_sarcoma_virus_(FBR-MuSV)_ubiquitously_expressed
ENSG00000140264	2539.97	773.4	1.71536	5.51884e-05	0.00136709	SERF2	chr15	+	43777087	43802589	7347	protein_coding	small_EDRK-rich_factor_2
ENSG00000178026	158.123	39.9689	1.98072	5.57473e-05	0.00137838	LRRC75B	chr22	-	24585620	24593208	3422	protein_coding	leucine_rich_repeat_containing_75B
ENSG00000160948	5869.55	1801.6	1.7039	5.60048e-05	0.00138304	VPS28	chr8	-	144423601	144428563	3769	protein_coding	vacuolar_protein_sorting_28_homolog_(S._cerevisiae)
ENSG00000267530	36.028	3.99683	3.13273	5.69854e-05	0.00139864	AC006273.5	chr19	+	782755	785080	870	lincRNA	NA
ENSG00000117400	28.0218	1.99838	3.72848	5.75184e-05	0.00141029	MPL	chr1	+	43337807	43352772	2128	protein_coding	MPL_proto-oncogene_thrombopoietin_receptor
ENSG00000184163	47.0365	6.99451	2.72774	5.81712e-05	0.00141979	FAM132A	chr1	-	1242446	1246722	1794	protein_coding	family_with_sequence_similarity_132_member_A
ENSG00000170209	47.0365	6.99451	2.72774	5.81712e-05	0.00141979	ANKK1	chr11	+	113387791	113400418	2598	protein_coding	ankyrin_repeat_and_kinase_domain_containing_1
ENSG00000073169	1989.54	605.53	1.71596	5.82014e-05	0.00141979	SELO	chr22	+	50200979	50217616	2363	protein_coding	selenoprotein_O
ENSG00000236871	177.137	45.9643	1.94338	5.85501e-05	0.00142495	LINC00106	chrX	+	1396427	1399402	592	lincRNA	long_intergenic_non-protein_coding_RNA_106
ENSG00000167964	118.092	27.9782	2.07262	5.85774e-05	0.00142495	RAB26	chr16	+	2140803	2154165	2488	protein_coding	RAB26_member_RAS_oncogene_family
ENSG00000135390	6121.74	1885.54	1.6989	5.85903e-05	0.00142495	ATP5G2	chr12	-	53632726	53677408	3991	protein_coding	ATP_synthase_H+_transporting_mitochondrial_Fo_complex_subunit_C2_(subunit_9)
ENSG00000167656	32.0249	2.99761	3.36396	5.88889e-05	0.00142644	LY6D	chr8	-	142784880	142786592	1553	protein_coding	lymphocyte_antigen_6_complex_locus_D
ENSG00000030582	17043.2	5266.92	1.69414	5.90861e-05	0.00142978	GRN	chr17	+	44345086	44353102	3680	protein_coding	granulin
ENSG00000267080	248.192	67.9473	1.86704	6.04771e-05	0.00145465	ASB16-AS1	chr17	-	44175973	44186717	2460	antisense	ASB16_antisense_RNA_1
ENSG00000065057	1015.79	305.763	1.7317	6.09845e-05	0.00146247	NTHL1	chr16	-	2039815	2047866	2430	protein_coding	nth-like_DNA_glycosylase_1
ENSG00000158747	2274.76	697.459	1.70536	6.15722e-05	0.00147363	NBL1	chr1	+	19640554	19658456	3465	protein_coding	neuroblastoma_1_DAN_family_BMP_antagonist
ENSG00000102030	1980.53	605.53	1.70941	6.19294e-05	0.00147846	NAA10	chrX	-	153929242	153935223	4742	protein_coding	N(alpha)-acetyltransferase_10_NatA_catalytic_subunit
ENSG00000120885	820.636	245.809	1.73869	6.25251e-05	0.00148608	CLU	chr8	-	27596917	27615031	6616	protein_coding	clusterin
ENSG00000174939	328.254	92.9279	1.81924	6.28188e-05	0.00149012	ASPHD1	chr16	+	29900375	29919864	2312	protein_coding	aspartate_beta-hydroxylase_domain_containing_1
ENSG00000221869	2962.3	913.292	1.69743	6.31438e-05	0.00149635	CEBPD	chr8	-	47736909	47739086	2178	protein_coding	CCAAT/enhancer_binding_protein_(C/EBP)_delta
ENSG00000197191	114.088	26.979	2.07515	6.32299e-05	0.00149692	CYSRT1	chr9	+	137224635	137226311	1297	protein_coding	cysteine-rich_tail_protein_1
ENSG00000126005	1999.55	612.525	1.70663	6.34457e-05	0.00150055	MMP24-AS1	chr20	-	35201745	35278131	5511	protein_coding	MMP24_antisense_RNA_1
ENSG00000197180	64.0497	11.9906	2.40512	6.36916e-05	0.00150489	CH17-340M24.3	chrX	-	154424380	154428479	598	lincRNA	uncharacterized_protein_BC009467
ENSG00000079462	1368.06	416.677	1.71483	6.46692e-05	0.00152349	PAFAH1B3	chr19	-	42297033	42303546	1419	protein_coding	platelet_activating_factor_acetylhydrolase_1b_catalytic_subunit_3
ENSG00000133027	594.461	175.864	1.7564	6.4851e-05	0.00152628	PEMT	chr17	-	17505563	17591708	1720	protein_coding	phosphatidylethanolamine_N-methyltransferase
ENSG00000160323	143.111	35.972	1.98844	6.56926e-05	0.00154258	ADAMTS13	chr9	+	133414358	133459402	5708	protein_coding	ADAM_metallopeptidase_with_thrombospondin_type_1_motif_13
ENSG00000128185	2160.67	665.484	1.69882	6.59597e-05	0.00154258	DGCR6L	chr22	-	20314276	20320080	1154	protein_coding	DiGeorge_syndrome_critical_region_gene_6-like
ENSG00000237550	9204.13	2867.78	1.68231	6.72903e-05	0.00156789	RPL9P9	chr15	-	82372196	82372912	717	transcribed_processed_pseudogene	ribosomal_protein_L9_pseudogene_9
ENSG00000127419	780.605	234.818	1.73251	6.76789e-05	0.00157283	TMEM175	chr4	+	932387	958656	3623	protein_coding	transmembrane_protein_175
ENSG00000105048	2634.04	815.368	1.6916	6.86804e-05	0.00158691	TNNT1	chr19	-	55132794	55149354	2171	protein_coding	troponin_T_type_1_(skeletal_slow)
ENSG00000276335	39.0303	4.99606	2.93467	7.02462e-05	0.00161294	MIR205	chr1	+	209432133	209432242	110	miRNA	microRNA_205
ENSG00000237512	39.0303	4.99606	2.93467	7.02462e-05	0.00161294	UNC5B-AS1	chr10	-	71217224	71218228	707	antisense	UNC5B_antisense_RNA_1
ENSG00000164405	6538.07	2041.42	1.67923	7.03435e-05	0.00161294	UQCRQ	chr5	+	132866560	132868031	1472	protein_coding	ubiquinol-cytochrome_c_reductase_complex_III_subunit_VII
ENSG00000087088	8858.86	2769.85	1.67727	7.0679e-05	0.00161909	BAX	chr19	+	48954815	48961798	2587	protein_coding	BCL2-associated_X_protein
ENSG00000166165	184.143	48.962	1.90839	7.10846e-05	0.00162228	CKB	chr14	-	103519659	103523111	2669	protein_coding	creatine_kinase_brain
ENSG00000272523	90.0698	19.9844	2.16517	7.13929e-05	0.00162522	LINC01023	chr5	-	108727825	108728260	436	lincRNA	long_intergenic_non-protein_coding_RNA_1023
ENSG00000233493	678.526	203.842	1.73433	7.14828e-05	0.00162522	TMEM238	chr19	-	55379245	55384598	1000	protein_coding	transmembrane_protein_238
ENSG00000105655	145.112	36.9713	1.96906	7.32322e-05	0.00165395	ISYNA1	chr19	-	18434388	18438301	3284	protein_coding	inositol-3-phosphate_synthase_1
ENSG00000220201	23.0179	0.999158	4.36356	7.35111e-05	0.00165713	ZGLP1	chr19	-	10304803	10309880	2431	protein_coding	zinc_finger_GATA-like_protein_1
ENSG00000160972	2911.26	908.296	1.68027	7.4351e-05	0.00167159	PPP1R16A	chr8	+	144477969	144502121	5414	protein_coding	protein_phosphatase_1_regulatory_subunit_16A
ENSG00000054148	5950.61	1865.55	1.67337	7.4728e-05	0.00167828	PHPT1	chr9	+	136848724	136851027	1612	protein_coding	phosphohistidine_phosphatase_1
ENSG00000234537	18.014	1.38778e-17	7.18102	7.55368e-05	0.00168699	RP11-100G15.7	chr9	+	92132398	92138629	1863	unprocessed_pseudogene	NA
ENSG00000168427	18.014	1.38778e-17	7.18102	7.55368e-05	0.00168699	KLHL30	chr2	+	238138722	238152947	3726	protein_coding	kelch_like_family_member_30
ENSG00000188389	18.014	1.38778e-17	7.18102	7.55368e-05	0.00168699	PDCD1	chr2	-	241849881	241858908	2114	protein_coding	programmed_cell_death_1
ENSG00000105640	81953.5	25830	1.66575	7.61249e-05	0.00169845	RPL18A	chr19	+	17859876	17864153	3527	protein_coding	ribosomal_protein_L18a
ENSG00000259230	122.095	29.9767	2.02156	7.61911e-05	0.00169845	CTD-2555C10.3	chr14	+	102545254	102555826	1603	lincRNA	NA
ENSG00000102890	2968.3	928.28	1.67687	7.65841e-05	0.00170405	ELMO3	chr16	+	67199111	67204029	2575	protein_coding	engulfment_and_cell_motility_3
ENSG00000136630	189.147	50.9604	1.88947	7.82987e-05	0.00173258	HLX	chr1	+	220879400	220885059	5660	protein_coding	H2.0-like_homeobox
ENSG00000181218	224.174	61.9519	1.85329	7.85373e-05	0.00173613	HIST3H2A	chr1	-	228456979	228457873	895	protein_coding	histone_cluster_3_H2a
ENSG00000099377	157.122	40.9682	1.93606	7.86035e-05	0.00173613	HSD3B7	chr16	+	30985207	30989152	2495	protein_coding	hydroxy-delta-5-steroid_dehydrogenase_3_beta-_and_steroid_delta-isomerase_7
ENSG00000162426	56.0435	9.99219	2.47294	7.99597e-05	0.00176124	SLC45A1	chr1	+	8317826	8344167	2888	protein_coding	solute_carrier_family_45_member_1
ENSG00000269313	56.0435	9.99219	2.47294	7.99597e-05	0.00176124	MAGIX	chrX	+	49162564	49168483	5107	protein_coding	MAGI_family_member_X-linked
ENSG00000132879	1889.46	588.544	1.68254	8.07606e-05	0.00177389	FBXO44	chr1	+	11654375	11663327	3527	protein_coding	F-box_protein_44
ENSG00000090971	1234.96	381.704	1.69361	8.0928e-05	0.00177389	NAT14	chr19	+	55485004	55487568	2163	protein_coding	N-acetyltransferase_14_(GCN5-related_putative)
ENSG00000204791	31.0241	2.99761	3.31833	8.09767e-05	0.00177389	SMPD5	chr8	+	144049129	144051522	1818	antisense	sphingomyelin_phosphodiesterase_5
ENSG00000260793	89.0691	19.9844	2.14907	8.16835e-05	0.0017845	RP5-882C2.2	chr17	+	44221401	44223710	2012	antisense	NA
ENSG00000262246	372.288	108.915	1.77204	8.21028e-05	0.00179203	CORO7	chr16	-	4354542	4425705	8793	protein_coding	coronin_7
ENSG00000270673	49.0381	7.99374	2.59823	8.25185e-05	0.00179622	YTHDF3-AS1	chr8	-	63167725	63168442	718	lincRNA	YTHDF3_antisense_RNA_1_(head_to_head)
ENSG00000166592	49.0381	7.99374	2.59823	8.25185e-05	0.00179622	RRAD	chr16	-	66921679	66925644	1709	protein_coding	Ras-related_associated_with_diabetes
ENSG00000124107	8202.35	2593.99	1.66082	8.27748e-05	0.00179854	SLPI	chr20	-	45252239	45254564	596	protein_coding	secretory_leukocyte_peptidase_inhibitor
ENSG00000148291	1137.88	351.727	1.69347	8.31074e-05	0.00180413	SURF2	chr9	+	133356552	133361169	1008	protein_coding	surfeit_2
ENSG00000188372	105.081	24.9806	2.06714	8.37326e-05	0.00181607	ZP3	chr7	+	76397518	76442071	2716	protein_coding	zona_pellucida_glycoprotein_3_(sperm_receptor)
ENSG00000234912	264.205	74.9418	1.81609	8.38835e-05	0.00181607	SNHG20	chr17	+	77086716	77094990	3118	processed_transcript	small_nucleolar_RNA_host_gene_20
ENSG00000179743	140.109	35.972	1.95788	8.57919e-05	0.00184741	FLJ37453	chr1	-	15834474	15848147	2473	antisense	uncharacterized_LOC729614
ENSG00000248487	228.177	63.9504	1.8331	8.9721e-05	0.00191487	ABHD14A	chr3	+	51971426	51981199	2378	protein_coding	abhydrolase_domain_containing_14A
ENSG00000198467	18959.7	6048.31	1.64831	9.09316e-05	0.00193877	TPM2	chr9	-	35681992	35691020	4047	protein_coding	tropomyosin_2_(beta)
ENSG00000250067	171.133	45.9643	1.89366	9.10018e-05	0.00193877	YJEFN3	chr19	+	19528861	19537581	2959	protein_coding	YjeF_N-terminal_domain_containing_3
ENSG00000270179	38.0295	4.99606	2.89732	9.21983e-05	0.00195387	RP11-159N11.4	chr11	+	113368478	113369117	640	sense_intronic	NA
ENSG00000125995	6685.18	2130.35	1.64982	9.2598e-05	0.00195936	ROMO1	chr20	+	35699272	35700984	702	protein_coding	reactive_oxygen_species_modulator_1
ENSG00000119943	88.0683	19.9844	2.13279	9.35065e-05	0.00197537	PYROXD2	chr10	-	98383565	98415184	3867	protein_coding	pyridine_nucleotide-disulphide_oxidoreductase_domain_2
ENSG00000241553	6778.25	2164.32	1.64694	9.50507e-05	0.00199847	ARPC4	chr3	+	9792495	9807726	3608	protein_coding	actin_related_protein_2/3_complex_subunit_4
ENSG00000273576	91.0706	20.9837	2.11112	9.62655e-05	0.00200934	RP11-390P24.1	chr17	+	39566915	39567559	645	lincRNA	NA
ENSG00000169696	1587.23	499.613	1.66738	9.62903e-05	0.00200934	ASPSCR1	chr17	+	81976807	82017406	12097	protein_coding	alveolar_soft_part_sarcoma_chromosome_region_candidate_1
ENSG00000172428	4544.52	1449.88	1.64811	9.62991e-05	0.00200934	MYEOV2	chr2	-	240126563	240136807	2039	protein_coding	myeloma_overexpressed_2
ENSG00000180089	55.0427	9.99219	2.447	9.78386e-05	0.00203398	TMEM86B	chr19	-	55226639	55229264	2626	protein_coding	transmembrane_protein_86B
ENSG00000262814	821.637	254.802	1.68863	9.79817e-05	0.00203519	MRPL12	chr17	+	81703357	81707526	1028	protein_coding	mitochondrial_ribosomal_protein_L12
ENSG00000108786	824.639	255.802	1.68825	9.81627e-05	0.00203653	HSD17B1	chr17	+	42549214	42555213	5658	protein_coding	hydroxysteroid_(17-beta)_dehydrogenase_1
ENSG00000128524	2596.01	825.36	1.65305	9.84057e-05	0.00203698	ATP6V1F	chr7	+	128862826	128865844	789	protein_coding	ATPase_H+_transporting_lysosomal_14kDa_V1_subunit_F
ENSG00000242612	1212.94	380.705	1.67144	9.94949e-05	0.00205597	DECR2	chr16	+	401826	412487	4046	protein_coding	24-dienoyl-CoA_reductase_2_peroxisomal
ENSG00000214026	4454.45	1425.89	1.64329	0.000100851	0.00208221	MRPL23	chr11	+	1947278	1984522	2975	protein_coding	mitochondrial_ribosomal_protein_L23
ENSG00000105404	7252.62	2327.2	1.63986	0.000101203	0.00208768	RABAC1	chr19	-	41956681	41959390	1999	protein_coding	Rab_acceptor_1_(prenylated)
ENSG00000198732	235.182	66.948	1.81074	0.000102506	0.00210733	SMOC1	chr14	+	69854131	70032366	4369	protein_coding	SPARC_related_modular_calcium_binding_1
ENSG00000213347	1793.39	568.559	1.65709	0.000103051	0.00211673	MXD3	chr5	-	177301461	177312757	5154	protein_coding	MAX_dimerization_protein_3
ENSG00000133466	100.078	23.9813	2.05543	0.000103578	0.00212165	C1QTNF6	chr22	-	37180167	37199385	7143	protein_coding	C1q_and_tumor_necrosis_factor_related_protein_6
ENSG00000189221	1026.8	322.75	1.66928	0.000106938	0.00217061	MAOA	chrX	+	43654907	43746824	5528	protein_coding	monoamine_oxidase_A
ENSG00000187051	3666.84	1178.09	1.63799	0.000107602	0.00218226	RPS19BP1	chr22	-	39529093	39532855	3763	protein_coding	ribosomal_protein_S19_binding_protein_1
ENSG00000196976	1564.21	496.615	1.65499	0.00010813	0.00218928	LAGE3	chrX	-	154477769	154479257	949	protein_coding	L_antigen_family_member_3
ENSG00000236499	22.0171	0.999158	4.29979	0.000109596	0.0022115	LINC00896	chr22	+	20206397	20208524	2128	lincRNA	long_intergenic_non-protein_coding_RNA_896
ENSG00000219507	90.0698	20.9837	2.0952	0.000109799	0.00221374	FTH1P8	chrX	+	148052233	148052746	514	processed_pseudogene	ferritin_heavy_polypeptide_1_pseudogene_8
ENSG00000183479	61.0474	11.9906	2.336	0.000110315	0.00222042	TREX2	chrX	-	153444720	153470587	2715	protein_coding	three_prime_repair_exonuclease_2
ENSG00000116586	3905.03	1258.02	1.63407	0.000110958	0.00222964	LAMTOR2	chr1	+	156054752	156058510	1438	protein_coding	late_endosomal/lysosomal_adaptor_MAPK_and_MTOR_activator_2
ENSG00000189171	632.49	195.848	1.69067	0.000111469	0.00223803	S100A13	chr1	-	153618787	153631360	2216	protein_coding	S100_calcium_binding_protein_A13
ENSG00000224945	30.0233	2.99761	3.27122	0.000111734	0.00223962	RP11-82L18.2	chr9	-	89088604	89109934	1038	sense_intronic	NA
ENSG00000151632	1759.36	561.565	1.64731	0.000113066	0.00226005	AKR1C2	chr10	-	4922564	5135226	6703	protein_coding	aldo-keto_reductase_family_1_member_C2
ENSG00000162004	227.176	64.9496	1.80444	0.000113129	0.00226005	CCDC78	chr16	-	722582	726954	4147	protein_coding	coiled-coil_domain_containing_78
ENSG00000171425	1138.88	360.72	1.65832	0.000114082	0.00227531	ZNF581	chr19	+	55635459	55645622	1736	protein_coding	zinc_finger_protein_581
ENSG00000260018	64.0497	12.9899	2.29079	0.000115634	0.00229295	RP11-505K9.1	chr16	+	84117051	84117571	521	antisense	NA
ENSG00000276728	64.0497	12.9899	2.29079	0.000115634	0.00229295	AC142472.6	chr17	-	45146730	45148470	1741	lincRNA	NA
ENSG00000173272	6359.93	2060.4	1.62602	0.000115757	0.00229313	MZT2A	chr2	-	131464900	131492743	4093	protein_coding	mitotic_spindle_organizing_protein_2A
ENSG00000104823	1682.3	537.583	1.64565	0.000115834	0.00229313	ECH1	chr19	-	38815422	38832005	2467	protein_coding	enoyl-CoA_hydratase_1_peroxisomal
ENSG00000183615	26.0202	1.99838	3.62206	0.000116677	0.00230792	FAM167B	chr1	+	32247233	32248856	936	protein_coding	family_with_sequence_similarity_167_member_B
ENSG00000175197	180.14	49.9612	1.84763	0.00011709	0.00231419	DDIT3	chr12	-	57516588	57520517	1266	protein_coding	DNA_damage_inducible_transcript_3
ENSG00000083807	457.354	139.891	1.70811	0.000118499	0.00233628	SLC27A5	chr19	-	58479512	58512413	8025	protein_coding	solute_carrier_family_27_(fatty_acid_transporter)_member_5
ENSG00000173928	102.079	24.9806	2.02537	0.000118882	0.00233999	SWSAP1	chr19	+	11374685	11376951	1684	protein_coding	SWIM-type_zinc_finger_7_associated_protein_1
ENSG00000226287	383.297	115.91	1.72437	0.000119358	0.00234361	TMEM191A	chr22	+	20701114	20704606	2707	processed_transcript	transmembrane_protein_191A_(pseudogene)
ENSG00000179588	429.333	130.898	1.71269	0.000119706	0.00234685	ZFPM1	chr16	+	88453317	88537016	6110	protein_coding	zinc_finger_protein_FOG_family_member_1
ENSG00000165409	17.0132	1.38778e-17	7.09914	0.000120499	0.00234685	TSHR	chr14	+	80954989	81146302	5519	protein_coding	thyroid_stimulating_hormone_receptor
ENSG00000267453	17.0132	1.38778e-17	7.09914	0.000120499	0.00234685	AC004791.2	chr19	-	15851993	15864904	514	lincRNA	NA
ENSG00000212724	17.0132	1.38778e-17	7.09914	0.000120499	0.00234685	KRTAP2-3	chr17	-	41059240	41060114	875	protein_coding	keratin_associated_protein_2-3
ENSG00000213735	17.0132	1.38778e-17	7.09914	0.000120499	0.00234685	ANAPC10P1	chr1	+	52253621	52254176	556	processed_pseudogene	anaphase_promoting_complex_subunit_10_pseudogene_1
ENSG00000004809	17.0132	1.38778e-17	7.09914	0.000120499	0.00234685	SLC22A16	chr6	-	110424687	110476641	3907	protein_coding	solute_carrier_family_22_(organic_cation/carnitine_transporter)_member_16
ENSG00000134853	17.0132	1.38778e-17	7.09914	0.000120499	0.00234685	PDGFRA	chr4	+	54229097	54298247	9732	protein_coding	platelet-derived_growth_factor_receptor_alpha_polypeptide
ENSG00000232573	940.729	297.769	1.65917	0.00012068	0.00234848	RPL3P4	chr14	-	98972879	98973301	423	processed_pseudogene	ribosomal_protein_L3_pseudogene_4
ENSG00000132518	37.0288	4.99606	2.85897	0.000121298	0.00235478	GUCY2D	chr17	+	8002594	8020339	4040	protein_coding	guanylate_cyclase_2D_membrane_(retina-specific)
ENSG00000134339	407.316	123.904	1.71591	0.000121608	0.00235891	SAA2	chr11	-	18239223	18248643	2227	protein_coding	serum_amyloid_A2
ENSG00000179862	1706.32	547.575	1.63954	0.000122061	0.00236345	CITED4	chr1	-	40861051	40862366	1316	protein_coding	Cbp/p300-interacting_transactivator_with_Glu/Asp_rich_carboxy-terminal_domain_4
ENSG00000106400	4403.41	1429.89	1.62263	0.000122137	0.00236345	ZNHIT1	chr7	+	101217668	101224190	5510	protein_coding	zinc_finger_HIT-type_containing_1
ENSG00000156873	1279.99	408.683	1.64678	0.000122349	0.00236375	PHKG2	chr16	+	30748270	30761176	7509	protein_coding	phosphorylase_kinase_gamma_2_(testis)
ENSG00000259295	86.0667	19.9844	2.09967	0.000122726	0.00236722	CSPG4P12	chr15	+	85191438	85213905	11495	transcribed_unprocessed_pseudogene	chondroitin_sulfate_proteoglycan_4_pseudogene_12
ENSG00000107223	11686.1	3813.04	1.61574	0.000124374	0.00238943	EDF1	chr9	-	136862119	136866286	1200	protein_coding	endothelial_differentiation-related_factor_1
ENSG00000235098	70.0543	14.9883	2.21522	0.000124729	0.00239053	ANKRD65	chr1	-	1418420	1421769	2644	protein_coding	ankyrin_repeat_domain_65
ENSG00000167123	1894.47	610.527	1.63347	0.000126368	0.00241809	CERCAM	chr9	+	128411751	128437351	6059	protein_coding	cerebral_endothelial_cell_adhesion_molecule
ENSG00000172922	2067.6	668.482	1.62882	0.000126476	0.00241822	RNASEH2C	chr11	-	65714896	65720947	3697	protein_coding	ribonuclease_H2_subunit_C
ENSG00000172663	1192.92	381.704	1.64365	0.000128303	0.00244151	TMEM134	chr11	-	67461710	67469272	5892	protein_coding	transmembrane_protein_134
ENSG00000137288	2825.19	918.288	1.6212	0.00012884	0.00244734	UQCC2	chr6	-	33694293	33711727	4689	protein_coding	ubiquinol-cytochrome_c_reductase_complex_assembly_factor_2
ENSG00000106333	240.186	69.9457	1.77802	0.00012891	0.00244734	PCOLCE	chr7	+	100602177	100608175	3532	protein_coding	procollagen_C-endopeptidase_enhancer
ENSG00000111671	740.574	233.819	1.66273	0.000128914	0.00244734	SPSB2	chr12	-	6870935	6889358	2452	protein_coding	splA/ryanodine_receptor_domain_and_SOCS_box_containing_2
ENSG00000122386	755.585	238.815	1.66119	0.000129493	0.00245251	ZNF205	chr16	+	3112560	3120517	2330	protein_coding	zinc_finger_protein_205
ENSG00000120156	47.0365	7.99374	2.53827	0.000129619	0.00245298	TEK	chr9	+	27109141	27230175	4805	protein_coding	TEK_tyrosine_kinase_endothelial
ENSG00000179085	1853.44	598.536	1.63049	0.000130337	0.00246076	DPM3	chr1	-	155139891	155140595	622	protein_coding	dolichyl-phosphate_mannosyltransferase_polypeptide_3
ENSG00000170906	2881.23	938.272	1.61848	0.000131789	0.00248427	NDUFA3	chr19	+	54102728	54109257	2475	protein_coding	NADH:ubiquinone_oxidoreductase_subunit_A3
ENSG00000143546	1580.22	509.605	1.63244	0.000132236	0.00249056	S100A8	chr1	-	153390032	153391188	1006	protein_coding	S100_calcium_binding_protein_A8
ENSG00000161395	639.496	200.844	1.67024	0.000132337	0.00249056	PGAP3	chr17	-	39671122	39696797	3669	protein_coding	post-GPI_attachment_to_proteins_3
ENSG00000146707	267.207	78.9387	1.75754	0.000132434	0.00249056	POMZP3	chr7	-	76609986	76627261	1861	protein_coding	POM121_and_ZP3_fusion
ENSG00000167985	422.327	129.899	1.70001	0.000134961	0.00253017	SDHAF2	chr11	+	61430042	61447529	2492	protein_coding	succinate_dehydrogenase_complex_assembly_factor_2
ENSG00000223705	1001.78	320.751	1.64265	0.000136662	0.00255808	NSUN5P1	chr7	+	75410322	75416787	4822	transcribed_unprocessed_pseudogene	NOP2/Sun_RNA_methyltransferase_family_member_5_pseudogene_1
ENSG00000260806	40.0311	5.99529	2.71393	0.000137515	0.00256883	RP11-872J21.3	chr14	-	96500810	96502321	1512	antisense	NA
ENSG00000228594	885.686	282.781	1.64668	0.000137807	0.00256953	C1orf233	chr1	-	1598012	1600096	2085	protein_coding	chromosome_1_open_reading_frame_233
ENSG00000130751	33.0257	3.99683	3.00765	0.000137915	0.00256953	NPAS1	chr19	+	47019820	47045775	2582	protein_coding	neuronal_PAS_domain_protein_1
ENSG00000229413	33.0257	3.99683	3.00765	0.000137915	0.00256953	RP11-274B21.12	chr7	-	128653690	128654019	330	processed_pseudogene	NA
ENSG00000135253	199.154	56.9558	1.80371	0.00013838	0.00257421	KCP	chr7	-	128862451	128910719	8259	protein_coding	kielin/chordin-like_protein
ENSG00000224321	50.0388	8.99296	2.45985	0.000138966	0.00257912	RPL12P14	chr1	+	15792796	15793285	490	processed_pseudogene	ribosomal_protein_L12_pseudogene_14
ENSG00000249641	284.22	84.9341	1.74111	0.000140541	0.00260034	HOXC13-AS	chr12	-	53935328	53939643	1408	antisense	HOXC13_antisense_RNA
ENSG00000187954	3729.89	1223.05	1.60855	0.000140742	0.00260205	CYHR1	chr8	-	144449582	144465677	9787	protein_coding	cysteine/histidine-rich_1
ENSG00000178449	828.642	264.795	1.64541	0.000142999	0.0026377	COX14	chr12	+	50111979	50120457	1073	protein_coding	COX14_cytochrome_c_oxidase_assembly_factor
ENSG00000215845	265.206	78.9387	1.7467	0.000145687	0.00267907	TSTD1	chr1	-	161037631	161038990	1210	protein_coding	thiosulfate_sulfurtransferase_(rhodanese)-like_domain_containing_1
ENSG00000273619	97.0753	23.9813	2.01154	0.000148861	0.00273117	RP5-908M14.9	chr20	-	62386303	62386970	668	antisense	NA
ENSG00000177700	12131.4	4013.89	1.59564	0.000149403	0.0027381	POLR2L	chr11	-	837356	842545	1142	protein_coding	polymerase_(RNA)_II_(DNA_directed)_polypeptide_L_7.6kDa
ENSG00000141552	6032.67	1992.46	1.59819	0.000149812	0.00274024	ANAPC11	chr17	+	81890790	81900991	4027	protein_coding	anaphase_promoting_complex_subunit_11
ENSG00000280237	731.567	233.819	1.64507	0.000151179	0.00276106	MIR4697HG	chr11	-	133896438	133901601	5164	TEC	MIR4697_host_gene
ENSG00000185345	29.0226	2.99761	3.22252	0.000154712	0.00281916	PARK2	chr6	-	161347420	162727771	4899	protein_coding	parkin_RBR_E3_ubiquitin_protein_ligase
ENSG00000180879	8112.29	2690.91	1.59197	0.000156467	0.00284253	SSR4	chrX	+	153793516	153798505	4590	protein_coding	signal_sequence_receptor_delta
ENSG00000186847	121129	40315.7	1.58712	0.000157803	0.00286247	KRT14	chr17	-	41582279	41586921	2281	protein_coding	keratin_14_type_I
ENSG00000119917	1065.83	345.732	1.62389	0.000158077	0.00286528	IFIT3	chr10	+	89327894	89340971	2640	protein_coding	interferon_induced_protein_with_tetratricopeptide_repeats_3
ENSG00000263072	251.195	74.9418	1.74327	0.000159917	0.00288854	ZNF213-AS1	chr16	-	3110460	3134882	5145	antisense	ZNF213_antisense_RNA_1_(head_to_head)
ENSG00000081692	410.318	127.901	1.68075	0.000162193	0.00292446	JMJD4	chr1	-	227730425	227735411	4315	protein_coding	jumonji_domain_containing_4
ENSG00000141504	1846.43	606.53	1.60589	0.000162648	0.00292827	SAT2	chr17	-	7626234	7627876	1643	protein_coding	spermidine/spermine_N1-acetyltransferase_family_member_2
ENSG00000274026	46.0357	7.99374	2.50733	0.000162828	0.00292931	FAM27E3	chr9	-	67717411	67719178	1593	transcribed_processed_pseudogene	family_with_sequence_similarity_27_member_E3
ENSG00000272468	21.0163	0.999158	4.23306	0.000164371	0.00294167	RP1-86C11.7	chr6	-	27122657	27123221	565	lincRNA	NA
ENSG00000263990	21.0163	0.999158	4.23306	0.000164371	0.00294167	CTC-542B22.2	chr17	+	31873926	31886666	488	lincRNA	NA
ENSG00000010671	21.0163	0.999158	4.23306	0.000164371	0.00294167	BTK	chrX	-	101349447	101390796	4575	protein_coding	Bruton_tyrosine_kinase
ENSG00000133328	21.0163	0.999158	4.23306	0.000164371	0.00294167	HRASLS2	chr11	-	63552770	63563383	742	protein_coding	HRAS-like_suppressor_2
ENSG00000085514	21.0163	0.999158	4.23306	0.000164371	0.00294167	PILRA	chr7	+	100367530	100400099	2006	protein_coding	paired_immunoglobin-like_type_2_receptor_alpha
ENSG00000110651	10568.2	3522.27	1.58512	0.000165058	0.00294521	CD81	chr11	+	2376177	2397419	7394	protein_coding	CD81_molecule
ENSG00000172366	2164.68	715.445	1.59707	0.000167323	0.00298121	FAM195A	chr16	+	636817	648474	5034	protein_coding	family_with_sequence_similarity_195_member_A
ENSG00000218891	1548.2	508.606	1.60573	0.000168586	0.0030009	ZNF579	chr19	-	55576770	55580845	3321	protein_coding	zinc_finger_protein_579
ENSG00000160284	877.68	284.779	1.62342	0.000169488	0.00301308	SPATC1L	chr21	-	46161148	46184476	2333	protein_coding	spermatogenesis_and_centriole_associated_1-like
ENSG00000179271	4505.49	1501.84	1.58488	0.000171989	0.00304852	GADD45GIP1	chr19	-	12953119	12957236	1782	protein_coding	GADD45G_interacting_protein_1
ENSG00000204540	111.086	28.9775	1.93408	0.000173094	0.00306426	PSORS1C1	chr6	+	31114750	31140092	5781	protein_coding	psoriasis_susceptibility_1_candidate_1
ENSG00000279799	68.0528	14.9883	2.17347	0.000173131	0.00306426	AC006077.3	chr5	+	134905235	134905691	457	TEC	NA
ENSG00000257704	947.734	308.761	1.6176	0.00017353	0.00306906	INAFM1	chr19	+	47274453	47275707	1255	protein_coding	InaF-motif_containing_1
ENSG00000101210	120.093	31.9751	1.905	0.000174936	0.00308937	EEF1A2	chr20	-	63488013	63499315	2006	protein_coding	eukaryotic_translation_elongation_factor_1_alpha_2
ENSG00000185614	428.332	134.895	1.66597	0.000177402	0.00312791	FAM212A	chr3	+	49803254	49805030	1040	protein_coding	family_with_sequence_similarity_212_member_A
ENSG00000186715	52.0404	9.99219	2.36627	0.000180546	0.00316291	MST1L	chr1	-	16754910	16770237	5180	transcribed_unprocessed_pseudogene	macrophage_stimulating_1-like
ENSG00000108342	22338.3	7512.18	1.5722	0.000182759	0.00319237	CSF3	chr17	+	40015361	40017813	2220	protein_coding	colony_stimulating_factor_3
ENSG00000139410	275.213	83.9349	1.71171	0.000184195	0.00321046	SDSL	chr12	+	113422237	113438276	2216	protein_coding	serine_dehydratase-like
ENSG00000108679	13186.2	4435.56	1.57182	0.000185133	0.00322448	LGALS3BP	chr17	-	78971238	78980109	3584	protein_coding	lectin_galactoside-binding_soluble_3_binding_protein
ENSG00000196296	32.0249	3.99683	2.96343	0.000186219	0.0032315	ATP2A1	chr16	+	28878405	28904509	4587	protein_coding	ATPase_Ca++_transporting_cardiac_muscle_fast_twitch_1
ENSG00000175756	9057.02	3045.64	1.57225	0.000186342	0.0032315	AURKAIP1	chr1	-	1373730	1375495	1669	protein_coding	aurora_kinase_A_interacting_protein_1
ENSG00000111678	607.471	195.848	1.63246	0.000188174	0.00325623	C12orf57	chr12	+	6942978	6946003	1806	protein_coding	chromosome_12_open_reading_frame_57
ENSG00000063177	47706	16100.5	1.56706	0.00019009	0.00328439	RPL18	chr19	-	48615328	48619536	4209	protein_coding	ribosomal_protein_L18
ENSG00000140365	4500.49	1511.83	1.57371	0.000190211	0.00328439	COMMD4	chr15	+	75335891	75343224	6779	protein_coding	COMM_domain_containing_4
ENSG00000165948	428.332	135.895	1.65533	0.000193766	0.00330663	IFI27L1	chr14	+	94081282	94103846	2380	protein_coding	interferon_alpha-inducible_protein_27-like_1
ENSG00000105618	2898.25	972.246	1.57566	0.000193904	0.00330663	PRPF31	chr19	+	54115410	54131719	2673	protein_coding	pre-mRNA_processing_factor_31
ENSG00000140545	7741	2609.98	1.56844	0.000193954	0.00330663	MFGE8	chr15	-	88898683	88913411	6837	protein_coding	milk_fat_globule-EGF_factor_8_protein
ENSG00000138115	16.0125	1.38778e-17	7.01234	0.000193974	0.00330663	CYP2C8	chr10	-	95036772	95069497	2571	protein_coding	cytochrome_P450_family_2_subfamily_C_member_8
ENSG00000152292	16.0125	1.38778e-17	7.01234	0.000193974	0.00330663	SH2D6	chr2	+	85418721	85437029	3858	protein_coding	SH2_domain_containing_6
ENSG00000196092	16.0125	1.38778e-17	7.01234	0.000193974	0.00330663	PAX5	chr9	-	36833275	37034185	9333	protein_coding	paired_box_5
ENSG00000262188	16.0125	1.38778e-17	7.01234	0.000193974	0.00330663	RP11-353N14.4	chr17	+	79919357	79925462	1877	lincRNA	NA
ENSG00000138109	16.0125	1.38778e-17	7.01234	0.000193974	0.00330663	CYP2C9	chr10	+	94938658	94989390	3036	protein_coding	cytochrome_P450_family_2_subfamily_C_member_9
ENSG00000214253	5050.91	1701.68	1.56951	0.000196087	0.00333084	FIS1	chr7	-	101239458	101252316	1795	protein_coding	fission_mitochondrial_1
ENSG00000074047	61.0474	12.9899	2.22167	0.000197348	0.00334282	GLI2	chr2	+	120735623	120992653	7406	protein_coding	GLI_family_zinc_finger_2
ENSG00000010295	61.0474	12.9899	2.22167	0.000197348	0.00334282	IFFO1	chr12	-	6538375	6556083	5203	protein_coding	intermediate_filament_family_orphan_1
ENSG00000130748	1343.04	445.654	1.59124	0.000197821	0.00334663	TMEM160	chr19	-	47045907	47048630	663	protein_coding	transmembrane_protein_160
ENSG00000034510	152503	51705.9	1.56044	0.000200922	0.00339142	TMSB10	chr2	+	84905625	84906675	496	protein_coding	thymosin_beta_10
ENSG00000187017	64.0497	13.9891	2.18486	0.000201115	0.0033923	ESPN	chr1	+	6424788	6461370	4651	protein_coding	espin
ENSG00000112514	5836.52	1972.47	1.56504	0.000202494	0.00341101	CUTA	chr6	-	33416442	33418317	1876	protein_coding	cutA_divalent_cation_tolerance_homolog_(E._coli)
ENSG00000126458	3471.69	1170.09	1.56891	0.000202508	0.00341101	RRAS	chr19	-	49635292	49640201	1160	protein_coding	related_RAS_viral_(r-ras)_oncogene_homolog
ENSG00000135940	6049.69	2045.41	1.56441	0.000203285	0.00341216	COX5B	chr2	+	97646040	97648383	1441	protein_coding	cytochrome_c_oxidase_subunit_Vb
ENSG00000282851	45.035	7.99374	2.4757	0.000204856	0.00342419	BISPR	chr19	+	17405694	17418904	2525	lincRNA	BST2_interferon_stimulated_positive_regulator_(non-protein_coding)
ENSG00000241106	45.035	7.99374	2.4757	0.000204856	0.00342419	HLA-DOB	chr6	-	32812763	32817048	1858	protein_coding	major_histocompatibility_complex_class_II_DO_beta
ENSG00000073150	367.285	115.91	1.66283	0.000205801	0.0034376	PANX2	chr22	+	50170731	50180294	3102	protein_coding	pannexin_2
ENSG00000184381	296.23	91.9287	1.68678	0.000207457	0.00345804	PLA2G6	chr22	-	38111495	38205690	6758	protein_coding	phospholipase_A2_group_VI
ENSG00000100290	772.599	253.803	1.60553	0.000207788	0.00346116	BIK	chr22	+	43110748	43129712	953	protein_coding	BCL2-interacting_killer
ENSG00000182809	2954.29	997.227	1.5667	0.00020966	0.0034895	CRIP2	chr14	+	105472962	105480170	4837	protein_coding	cysteine-rich_protein_2
ENSG00000196465	1271.99	423.671	1.58578	0.000210254	0.00349291	MYL6B	chr12	+	56152256	56159647	3259	protein_coding	myosin_light_chain_6B
ENSG00000171223	6805.27	2308.21	1.55983	0.000210658	0.00349446	JUNB	chr19	+	12791496	12793315	1820	protein_coding	jun_B_proto-oncogene
ENSG00000104814	35.0272	4.99606	2.77908	0.000211448	0.00350032	MAP4K1	chr19	-	38587641	38618882	3953	protein_coding	mitogen-activated_protein_kinase_kinase_kinase_kinase_1
ENSG00000133250	651.505	212.835	1.61347	0.000213309	0.00352385	ZNF414	chr19	-	8509678	8514164	2758	protein_coding	zinc_finger_protein_414
ENSG00000069424	310.24	96.9248	1.67717	0.000213809	0.00352968	KCNAB2	chr1	+	5991466	6101193	9534	protein_coding	potassium_channel_voltage_gated_subfamily_A_regulatory_beta_subunit_2
ENSG00000128274	2298.78	775.399	1.5677	0.000215719	0.00355144	A4GALT	chr22	-	42692121	42721298	2943	protein_coding	alpha_14-galactosyltransferase
ENSG00000227232	289.224	89.9302	1.68393	0.000217506	0.00356625	WASH7P	chr1	-	14404	29570	1351	unprocessed_pseudogene	WAS_protein_family_homolog_7_pseudogene
ENSG00000125967	520.403	168.869	1.623	0.000222539	0.00364379	NECAB3	chr20	-	33657087	33674463	4342	protein_coding	N-terminal_EF-hand_calcium_binding_protein_3
ENSG00000197982	4233.28	1439.88	1.55574	0.000224314	0.00366537	C1orf122	chr1	+	37806979	37809454	2231	protein_coding	chromosome_1_open_reading_frame_122
ENSG00000126267	8628.69	2945.72	1.55048	0.000226935	0.00370317	COX6B1	chr19	+	35648223	35658861	936	protein_coding	cytochrome_c_oxidase_subunit_VIb_polypeptide_1_(ubiquitous)
ENSG00000164713	5496.26	1877.54	1.54954	0.000233317	0.00379293	BRI3	chr7	+	98252379	98310441	5139	protein_coding	brain_protein_I3
ENSG00000182154	6318.9	2161.32	1.5477	0.000235533	0.00382085	MRPL41	chr9	+	137551199	137552555	1262	protein_coding	mitochondrial_ribosomal_protein_L41
ENSG00000167107	401.311	128.9	1.63752	0.000235577	0.00382085	ACSF2	chr17	+	50426158	50474845	5797	protein_coding	acyl-CoA_synthetase_family_member_2
ENSG00000173511	1884.46	637.506	1.56345	0.000235918	0.00382287	VEGFB	chr11	+	64234538	64238793	1545	protein_coding	vascular_endothelial_growth_factor_B
ENSG00000255284	117.091	31.9751	1.86851	0.000236019	0.00382287	AP006621.5	chr11	+	777578	784297	1059	lincRNA	NA
ENSG00000244486	63.0489	13.9891	2.16218	0.000238999	0.00386593	SCARF2	chr22	-	20424585	20437859	3604	protein_coding	scavenger_receptor_class_F_member_2
ENSG00000226328	549.426	179.86	1.61037	0.000239576	0.00387006	NUP50-AS1	chr22	-	45133020	45163781	2263	lincRNA	NUP50_antisense_RNA_1_(head_to_head)
ENSG00000115268	41574.2	14283.9	1.54129	0.000239818	0.00387138	RPS15	chr19	+	1438358	1440494	2137	protein_coding	ribosomal_protein_S15
ENSG00000240038	102.079	26.979	1.91487	0.000240535	0.00387326	AMY2B	chr1	+	103553815	103579534	7491	protein_coding	amylase_alpha_2B_(pancreatic)
ENSG00000198822	24.0187	1.99838	3.50716	0.000240916	0.00387326	GRM3	chr7	+	86643914	86864884	4474	protein_coding	glutamate_receptor_metabotropic_3
ENSG00000260877	24.0187	1.99838	3.50716	0.000240916	0.00387326	RP11-211G23.2	chr11	+	69371463	69372512	372	lincRNA	NA
ENSG00000160606	540.419	176.863	1.61076	0.000241063	0.00387326	TLCD1	chr17	-	28724348	28727935	1311	protein_coding	TLC_domain_containing_1
ENSG00000185499	1732.34	586.545	1.56221	0.000241993	0.00388472	MUC1	chr1	-	155185824	155192916	4717	protein_coding	mucin_1_cell_surface_associated
ENSG00000269958	1071.83	359.721	1.57479	0.000242099	0.00388472	RP11-73M18.8	chr14	+	103696353	103697163	811	sense_intronic	NA
ENSG00000168701	1856.44	629.512	1.56004	0.000243679	0.00390488	TMEM208	chr16	+	67227103	67229278	1787	protein_coding	transmembrane_protein_208
ENSG00000279457	612.475	201.843	1.60081	0.000244825	0.00391801	FO538757.2	chr1	-	184923	200322	1982	protein_coding	NA
ENSG00000063180	146.113	41.9674	1.79669	0.000246073	0.00393275	CA11	chr19	-	48637942	48646312	2075	protein_coding	carbonic_anhydrase_XI
ENSG00000227077	20.0156	0.999158	4.1631	0.000248027	0.00394672	AC107983.4	chr17	+	18572752	18572961	210	processed_pseudogene	NA
ENSG00000180644	20.0156	0.999158	4.1631	0.000248027	0.00394672	PRF1	chr10	-	70597348	70602775	2534	protein_coding	perforin_1_(pore_forming_protein)
ENSG00000189058	20.0156	0.999158	4.1631	0.000248027	0.00394672	APOD	chr3	-	195568702	195584205	2197	protein_coding	apolipoprotein_D
ENSG00000140990	5292.1	1816.59	1.54254	0.000248795	0.00395522	NDUFB10	chr16	+	1959508	1961975	1070	protein_coding	NADH:ubiquinone_oxidoreductase_subunit_B10
ENSG00000101335	3779.93	1296	1.54421	0.000250554	0.00397794	MYL9	chr20	+	36541484	36551447	2821	protein_coding	myosin_light_chain_9
ENSG00000174917	4374.39	1501.84	1.54228	0.000252249	0.0039946	C19orf70	chr19	-	5678421	5680896	1854	protein_coding	chromosome_19_open_reading_frame_70
ENSG00000188243	2763.14	946.266	1.54587	0.000253915	0.00401349	COMMD6	chr13	-	75525219	75549439	2897	protein_coding	COMM_domain_containing_6
ENSG00000215788	1252.97	423.671	1.56405	0.000254889	0.00402023	TNFRSF25	chr1	-	6461151	6466195	3918	protein_coding	tumor_necrosis_factor_receptor_superfamily_member_25
ENSG00000267551	44.0342	7.99374	2.44337	0.000258125	0.00406327	AC005264.2	chr19	-	3141576	3155175	2319	antisense	NA
ENSG00000142156	1099.85	371.712	1.56473	0.000262106	0.00411517	COL6A1	chr21	+	45981737	46005050	5343	protein_coding	collagen_type_VI_alpha_1
ENSG00000279010	412.32	133.896	1.62174	0.000262547	0.00411674	RP5-1039K5.19	chr22	+	37948352	38002889	54538	sense_overlapping	NA
ENSG00000104946	1325.03	449.651	1.55888	0.000263052	0.00412195	TBC1D17	chr19	+	49877425	49888749	4745	protein_coding	TBC1_domain_family_member_17
ENSG00000197568	151.117	43.9658	1.77831	0.000263442	0.00412537	HHLA3	chr1	+	70354805	70385339	1222	protein_coding	HERV-H_LTR-associating_3
ENSG00000108465	2573.99	883.315	1.54287	0.000265208	0.00414762	CDK5RAP3	chr17	+	47967810	47981774	6070	protein_coding	CDK5_regulatory_subunit_associated_protein_3
ENSG00000170889	73503.9	25466.3	1.52923	0.000266195	0.00415765	RPS9	chr19	+	54200742	54249003	4371	protein_coding	ribosomal_protein_S9
ENSG00000248367	47.0365	8.99296	2.37081	0.000266845	0.0041651	CTB-129O4.1	chr5	+	180293245	180295253	393	antisense	NA
ENSG00000134825	2502.94	859.334	1.5422	0.000267551	0.00417341	TMEM258	chr11	-	61768501	61792802	3068	protein_coding	transmembrane_protein_258
ENSG00000126756	1148.89	389.698	1.55951	0.000270954	0.00421829	UXT	chrX	-	47651798	47659161	1243	protein_coding	ubiquitously_expressed_prefoldin_like_chaperone
ENSG00000262580	50.0388	9.99219	2.30983	0.000273264	0.004246	RP11-334C17.5	chr17	-	80200673	80205949	5122	antisense	NA
ENSG00000174365	692.537	231.82	1.57837	0.000273856	0.00425245	SNHG11	chr20	+	38446578	38450921	2813	processed_transcript	small_nucleolar_RNA_host_gene_11
ENSG00000211584	485.376	159.876	1.60139	0.000277794	0.00429532	SLC48A1	chr12	+	47753916	47782753	4921	protein_coding	solute_carrier_family_48_(heme_transporter)_member_1
ENSG00000270558	53.0412	10.9914	2.25781	0.000277866	0.00429532	CTD-2124B8.2	chr5	-	37286449	37286977	529	processed_pseudogene	NA
ENSG00000167157	34.0264	4.99606	2.73741	0.000280171	0.00431437	PRRX2	chr9	+	129665641	129722674	1311	protein_coding	paired_related_homeobox_2
ENSG00000105146	34.0264	4.99606	2.73741	0.000280171	0.00431437	AURKC	chr19	+	57230802	57235548	1948	protein_coding	aurora_kinase_C
ENSG00000168062	59.0458	12.9899	2.17367	0.000283084	0.00434526	BATF2	chr11	-	64987943	64997045	2844	protein_coding	basic_leucine_zipper_transcription_factor_ATF-like_2
ENSG00000121680	1343.04	458.644	1.5498	0.000283631	0.00435052	PEX16	chr11	-	45909669	45918812	3013	protein_coding	peroxisomal_biogenesis_factor_16
ENSG00000274265	510.395	168.869	1.595	0.000284037	0.00435052	CH17-189H20.1	chr1	+	149176022	149251013	1331	lincRNA	NA
ENSG00000267280	71.0551	16.9868	2.05648	0.000284129	0.00435052	TBX2-AS1	chr17	-	61393456	61411555	1206	antisense	TBX2_antisense_RNA_1
ENSG00000262089	62.0481	13.9891	2.13915	0.000284245	0.00435052	RP11-589P10.5	chr17	-	6994642	6995189	343	lincRNA	NA
ENSG00000280254	68.0528	15.9875	2.08111	0.000284633	0.00435052	RP11-81A22.4	chr17	+	4787057	4789162	2106	TEC	NA
ENSG00000279528	68.0528	15.9875	2.08111	0.000284633	0.00435052	RP11-1148L6.8	chrX	+	48580741	48581165	425	TEC	NA
ENSG00000169189	1996.55	687.467	1.53797	0.000284874	0.00435052	NSMCE1	chr16	-	27224991	27268794	3770	protein_coding	NSE1_homolog_SMC5-SMC6_complex_component
ENSG00000105677	3211.49	1112.14	1.5298	0.000288282	0.00439421	TMEM147	chr19	+	35545595	35547526	1932	protein_coding	transmembrane_protein_147
ENSG00000107281	3066.38	1063.18	1.52804	0.000293972	0.00446268	NPDC1	chr9	-	137039470	137046203	2737	protein_coding	neural_proliferation_differentiation_and_control_1
ENSG00000240065	728.565	245.809	1.56703	0.000294998	0.00447389	PSMB9	chr6	+	32844136	32859585	3072	protein_coding	proteasome_subunit_beta_9
ENSG00000161642	614.476	205.84	1.57725	0.000297672	0.00450523	ZNF385A	chr12	-	54369133	54391298	3179	protein_coding	zinc_finger_protein_385A
ENSG00000112667	6172.78	2150.33	1.52131	0.000297814	0.00450523	DNPH1	chr6	-	43225629	43229484	1250	protein_coding	2'-deoxynucleoside_5'-phosphate_N-hydrolase_1
ENSG00000135678	207.161	63.9504	1.69378	0.000298994	0.00451472	CPM	chr12	-	68842197	68971570	7535	protein_coding	carboxypeptidase_M
ENSG00000213930	505.392	167.87	1.58934	0.000299306	0.00451472	GALT	chr9	+	34638133	34651035	4407	protein_coding	galactose-1-phosphate_uridylyltransferase
ENSG00000276542	27.021	2.99761	3.11988	0.000299755	0.00451472	RP11-115D19.2	chr4	+	89748283	89749154	872	antisense	NA
ENSG00000225511	27.021	2.99761	3.11988	0.000299755	0.00451472	LINC00475	chr9	+	92141298	92160114	3858	lincRNA	long_intergenic_non-protein_coding_RNA_475
ENSG00000157554	27.021	2.99761	3.11988	0.000299755	0.00451472	ERG	chr21	-	38380027	38661780	7588	protein_coding	v-ets_avian_erythroblastosis_virus_E26_oncogene_homolog
ENSG00000236682	37.0288	5.99529	2.60182	0.000300744	0.00451829	AC068282.3	chr2	+	127389130	127400580	2690	lincRNA	NA
ENSG00000012124	37.0288	5.99529	2.60182	0.000300744	0.00451829	CD22	chr19	+	35319261	35347355	6159	protein_coding	CD22_molecule
ENSG00000100968	37.0288	5.99529	2.60182	0.000300744	0.00451829	NFATC4	chr14	+	24365673	24379604	8437	protein_coding	nuclear_factor_of_activated_T-cells_cytoplasmic_calcineurin-dependent_4
ENSG00000149476	924.716	314.756	1.5544	0.000301374	0.00452494	TKFC	chr11	+	61333210	61353295	8215	protein_coding	triokinase/FMN_cyclase
ENSG00000167363	129.1	36.9713	1.80054	0.000303143	0.00454582	FN3K	chr17	+	82735575	82751197	3872	protein_coding	fructosamine_3_kinase
ENSG00000007038	700.543	236.816	1.5642	0.000306946	0.00459426	PRSS21	chr16	+	2817180	2826304	1967	protein_coding	protease_serine_21
ENSG00000233276	39414.5	13819.3	1.51204	0.000310945	0.00463679	GPX1	chr3	-	49357176	49358600	1425	protein_coding	glutathione_peroxidase_1
ENSG00000100299	1341.04	461.642	1.53825	0.000313323	0.00465396	ARSA	chr22	-	50622754	50628173	2932	protein_coding	arylsulfatase_A
ENSG00000168140	446.346	147.885	1.59287	0.000314245	0.00465396	VASN	chr16	+	4371848	4383528	2806	protein_coding	vasorin
ENSG00000099957	15.0117	1.38778e-17	6.91997	0.000315208	0.00465396	P2RX6	chr22	+	21009808	21028830	4730	protein_coding	purinergic_receptor_P2X_ligand_gated_ion_channel_6
ENSG00000205755	15.0117	1.38778e-17	6.91997	0.000315208	0.00465396	CRLF2	chrX	-	1187549	1212750	2010	protein_coding	cytokine_receptor-like_factor_2
ENSG00000203747	15.0117	1.38778e-17	6.91997	0.000315208	0.00465396	FCGR3A	chr1	-	161541759	161550737	2883	protein_coding	Fc_fragment_of_IgG_low_affinity_IIIa_receptor_(CD16a)
ENSG00000162747	15.0117	1.38778e-17	6.91997	0.000315208	0.00465396	FCGR3B	chr1	-	161623196	161631963	3073	protein_coding	Fc_fragment_of_IgG_low_affinity_IIIb_receptor_(CD16b)
ENSG00000121966	15.0117	1.38778e-17	6.91997	0.000315208	0.00465396	CXCR4	chr2	-	136114349	136118165	2224	protein_coding	chemokine_(C-X-C_motif)_receptor_4
ENSG00000177455	15.0117	1.38778e-17	6.91997	0.000315208	0.00465396	CD19	chr16	+	28931939	28939346	2711	protein_coding	CD19_molecule
ENSG00000281404	40.0311	6.99451	2.49575	0.000315485	0.00465396	LINC01176	chr7	+	30390885	30412375	818	lincRNA	long_intergenic_non-protein_coding_RNA_1176
ENSG00000231177	40.0311	6.99451	2.49575	0.000315485	0.00465396	LINC00852	chr3	+	10284419	10285746	1328	antisense	long_intergenic_non-protein_coding_RNA_852
ENSG00000267922	40.0311	6.99451	2.49575	0.000315485	0.00465396	AC007193.6	chr19	+	46101122	46196218	332	lincRNA	NA
ENSG00000168894	2444.89	850.341	1.52352	0.000315638	0.00465396	RNF181	chr2	+	85595725	85597613	1220	protein_coding	ring_finger_protein_181
ENSG00000185088	4777.7	1670.7	1.51579	0.000316747	0.00466262	RPS27L	chr15	-	63125872	63158021	9127	protein_coding	ribosomal_protein_S27_like
ENSG00000132329	183.142	55.9565	1.70835	0.000318862	0.00468906	RAMP1	chr2	+	237858893	237912114	1234	protein_coding	receptor_(G_protein-coupled)_activity_modifying_protein_1
ENSG00000232233	43.0334	7.99374	2.4103	0.000325735	0.00475996	RP11-573D15.2	chr3	-	186810880	186825521	1832	lincRNA	NA
ENSG00000276980	105.081	28.9775	1.85401	0.000330313	0.00481516	CTD-3128G10.7	chr19	-	6716386	6717742	1357	sense_intronic	NA
ENSG00000158825	849.658	290.774	1.54657	0.000331048	0.00482296	CDA	chr1	+	20588948	20618908	963	protein_coding	cytidine_deaminase
ENSG00000251144	46.0357	8.99296	2.33987	0.000332559	0.00483618	CTD-2532K18.2	chr5	+	174820027	174826324	287	lincRNA	NA
ENSG00000150281	49.0381	9.99219	2.28076	0.000336783	0.00488874	CTF1	chr16	+	30896607	30903560	1664	protein_coding	cardiotrophin_1
ENSG00000214274	55.0427	11.9906	2.18694	0.00033982	0.00492688	ANG	chr14	+	20684177	20698971	1430	protein_coding	angiogenin_ribonuclease_RNase_A_family_5
ENSG00000145242	30.0233	3.99683	2.87069	0.000342416	0.0049584	EPHA5	chr4	-	65319563	65670495	9833	protein_coding	EPH_receptor_A5
ENSG00000129255	2775.15	973.245	1.51157	0.000342613	0.0049584	MPDU1	chr17	+	7583529	7592789	3285	protein_coding	mannose-P-dolichol_utilization_defect_1
ENSG00000224259	505.392	169.868	1.57228	0.000344187	0.00497413	LINC01133	chr1	+	159961218	159984750	3155	lincRNA	long_intergenic_non-protein_coding_RNA_1133
ENSG00000100211	454.352	151.882	1.58007	0.000344629	0.0049756	CBY1	chr22	+	38656636	38673854	2348	protein_coding	chibby_homolog_1_(Drosophila)
ENSG00000130332	5426.2	1911.52	1.50516	0.000345153	0.00497788	LSM7	chr19	-	2321517	2328620	1698	protein_coding	LSM7_homolog_U6_small_nuclear_RNA_and_mRNA_degradation_associated
ENSG00000258674	23.0179	1.99838	3.44608	0.000348534	0.00500139	CTC-260F20.3	chr19	+	19516227	19536076	1846	protein_coding	NA
ENSG00000148053	23.0179	1.99838	3.44608	0.000348534	0.00500139	NTRK2	chr9	+	84668551	85027070	20363	protein_coding	neurotrophic_tyrosine_kinase_receptor_type_2
ENSG00000256292	23.0179	1.99838	3.44608	0.000348534	0.00500139	RP11-955H22.1	chr12	-	127274467	127284283	724	lincRNA	NA
ENSG00000160221	496.385	166.871	1.57201	0.000348567	0.00500139	C21orf33	chr21	+	44133605	44145723	3108	protein_coding	chromosome_21_open_reading_frame_33
ENSG00000167617	380.295	125.902	1.59385	0.00034893	0.00500167	CDC42EP5	chr19	-	54465026	54473264	903	protein_coding	CDC42_effector_protein_(Rho_GTPase_binding)_5
ENSG00000213339	3111.41	1094.15	1.50765	0.000350712	0.00502123	QTRT1	chr19	+	10701430	10713437	3430	protein_coding	queuine_tRNA-ribosyltransferase_1
ENSG00000203780	87.0675	22.9821	1.91586	0.000356593	0.00508727	FANK1	chr10	+	125896539	126009592	3384	protein_coding	fibronectin_type_III_and_ankyrin_repeat_domains_1
ENSG00000239789	246.191	78.9387	1.63942	0.000364818	0.00518615	MRPS17	chr7	+	55951819	55956501	2159	protein_coding	mitochondrial_ribosomal_protein_S17
ENSG00000272338	78.0605	19.9844	1.95902	0.000371711	0.00525249	RP11-722E23.2	chr8	-	33360839	33361415	577	lincRNA	NA
ENSG00000157343	33.0257	4.99606	2.6945	0.000372105	0.00525249	ARMC12	chr6	+	35737032	35749079	1418	protein_coding	armadillo_repeat_containing_12
ENSG00000270882	33.0257	4.99606	2.6945	0.000372105	0.00525249	HIST2H4A	chr1	+	149832659	149839767	1876	protein_coding	histone_cluster_2_H4a
ENSG00000169885	19.0148	0.999158	4.08957	0.000376589	0.00527247	CALML6	chr1	+	1914827	1917296	2321	protein_coding	calmodulin_like_6
ENSG00000233626	19.0148	0.999158	4.08957	0.000376589	0.00527247	RP11-565J7.1	chr1	+	211936249	211936634	386	processed_pseudogene	NA
ENSG00000182853	19.0148	0.999158	4.08957	0.000376589	0.00527247	VMO1	chr17	-	4785285	4786433	803	protein_coding	vitelline_membrane_outer_layer_1_homolog_(chicken)
ENSG00000166407	19.0148	0.999158	4.08957	0.000376589	0.00527247	LMO1	chr11	-	8224304	8268716	1690	protein_coding	LIM_domain_only_1
ENSG00000255237	19.0148	0.999158	4.08957	0.000376589	0.00527247	RP13-317D12.3	chr11	-	462930	463899	664	antisense	NA
ENSG00000258955	19.0148	0.999158	4.08957	0.000376589	0.00527247	LINC00519	chr14	-	51304416	51328386	682	lincRNA	long_intergenic_non-protein_coding_RNA_519
ENSG00000205795	19.0148	0.999158	4.08957	0.000376589	0.00527247	CYS1	chr2	-	10056780	10080944	2847	protein_coding	cystin_1
ENSG00000162706	1644.27	576.553	1.51172	0.000377662	0.00528441	CADM3	chr1	+	159171609	159203313	3847	protein_coding	cell_adhesion_molecule_3
ENSG00000099326	1275.99	445.654	1.51735	0.000378535	0.00529355	MZF1	chr19	-	58561931	58573575	6691	protein_coding	myeloid_zinc_finger_1
ENSG00000185347	1269.98	443.656	1.51703	0.000379971	0.00531054	C14orf80	chr14	+	105489855	105499575	6698	protein_coding	chromosome_14_open_reading_frame_80
ENSG00000205155	180.14	55.9565	1.68452	0.000387878	0.00539597	PSENEN	chr19	+	35745114	35747519	1845	protein_coding	presenilin_enhancer_gamma_secretase_subunit
ENSG00000161513	1632.26	573.555	1.50867	0.000388121	0.00539622	FDXR	chr17	-	74862497	74873031	3599	protein_coding	ferredoxin_reductase
ENSG00000137133	567.44	193.85	1.54892	0.00039126	0.00543046	HINT2	chr9	-	35812960	35815354	2395	protein_coding	histidine_triad_nucleotide_binding_protein_2
ENSG00000260549	267.207	86.9325	1.61859	0.000391945	0.0054337	MT1L	chr16	+	56617476	56618818	411	unitary_pseudogene	metallothionein_1L_(gene/pseudogene)
ENSG00000229180	236.183	75.9411	1.63534	0.000394028	0.00545628	GS1-124K5.11	chr7	-	66526088	66542624	7429	lincRNA	NA
ENSG00000141295	1565.21	550.573	1.50714	0.00039614	0.00547292	SCRN2	chr17	-	47837692	47841333	3043	protein_coding	secernin_2
ENSG00000187634	126.098	36.9713	1.76662	0.000397992	0.00549381	SAMD11	chr1	+	924880	944581	3214	protein_coding	sterile_alpha_motif_domain_containing_11
ENSG00000213442	1650.28	581.549	1.50454	0.000401237	0.00553063	RPL18AP3	chr12	+	104265309	104265836	528	processed_pseudogene	ribosomal_protein_L18a_pseudogene_3
ENSG00000261087	123.095	35.972	1.77129	0.000404237	0.00556244	KB-1460A1.5	chr8	-	101166805	101169629	2825	lincRNA	NA
ENSG00000168096	922.715	321.75	1.51958	0.000404315	0.00556244	ANKS3	chr16	-	4696510	4734378	7868	protein_coding	ankyrin_repeat_and_sterile_alpha_motif_domain_containing_3
ENSG00000237264	39.0303	6.99451	2.45934	0.000404469	0.00556244	FTH1P11	chr8	-	81521682	81522232	551	processed_pseudogene	ferritin_heavy_polypeptide_1_pseudogene_11
ENSG00000260992	51.0396	10.9914	2.20244	0.000414119	0.00566921	DOCK9-AS2	chr13	+	99087819	99088625	807	antisense	DOCK9_antisense_RNA_2_(head_to_head)
ENSG00000188760	207.161	65.9488	1.64947	0.000414781	0.00567181	TMEM198	chr2	+	219543663	219550595	2578	protein_coding	transmembrane_protein_198
ENSG00000265298	48.0373	9.99219	2.25108	0.000415552	0.0056759	RP13-104F24.3	chr17	+	64750420	64751311	892	unprocessed_pseudogene	NA
ENSG00000257084	48.0373	9.99219	2.25108	0.000415552	0.0056759	U47924.27	chr12	+	6963246	6964447	350	lincRNA	NA
ENSG00000273416	26.0202	2.99761	3.06569	0.000419448	0.00571863	RP4-597N16.4	chr1	-	235104180	235104609	430	lincRNA	NA
ENSG00000214087	1065.83	374.709	1.50782	0.000428412	0.00580269	ARL16	chr17	-	81681174	81683924	2597	protein_coding	ADP_ribosylation_factor_like_GTPase_16
ENSG00000108784	1195.93	421.673	1.50366	0.000431225	0.00582711	NAGLU	chr17	+	42536172	42544449	3004	protein_coding	N-acetylglucosaminidase_alpha
ENSG00000214309	192.149	60.9527	1.65444	0.000440754	0.00593587	MBLAC1	chr7	+	100126694	100128498	1571	protein_coding	metallo-beta-lactamase_domain_containing_1
ENSG00000146556	300.233	99.9225	1.586	0.000450343	0.0060393	WASH2P	chr2	+	113588550	113599043	2958	transcribed_unprocessed_pseudogene	WAS_protein_family_homolog_2_pseudogene
ENSG00000158106	471.365	161.874	1.54124	0.000460612	0.00616191	RHPN1	chr8	+	143368855	143384220	4204	protein_coding	rhophilin_Rho_GTPase_binding_protein_1
ENSG00000273271	65.0505	15.9875	2.01614	0.000462155	0.00617567	AP000254.8	chr21	-	31666728	31667247	520	antisense	NA
ENSG00000100292	374.29	126.902	1.55951	0.000463269	0.00618712	HMOX1	chr22	+	35380361	35394214	2405	protein_coding	heme_oxygenase_1
ENSG00000109063	29.0226	3.99683	2.82199	0.000466301	0.00621452	MYH3	chr17	-	10628526	10657309	6684	protein_coding	myosin_heavy_chain_3_skeletal_muscle_embryonic
ENSG00000085563	29.0226	3.99683	2.82199	0.000466301	0.00621452	ABCB1	chr7	-	87503633	87713323	5806	protein_coding	ATP_binding_cassette_subfamily_B_member_1
ENSG00000188603	29.0226	3.99683	2.82199	0.000466301	0.00621452	CLN3	chr16	-	28477279	28495575	4495	protein_coding	ceroid-lipofuscinosis_neuronal_3
ENSG00000107821	210.163	67.9473	1.62723	0.000479568	0.0063589	KAZALD1	chr10	+	101061841	101068131	3613	protein_coding	Kazal-type_serine_peptidase_inhibitor_domain_1
ENSG00000111245	59.0458	13.9891	2.06774	0.000480429	0.00636681	MYL2	chr12	-	110910819	110920722	1362	protein_coding	myosin_light_chain_2
ENSG00000248593	76.059	19.9844	1.92161	0.000492806	0.00650932	DSTNP2	chr12	+	6884682	6885786	1105	transcribed_unprocessed_pseudogene	destrin_(actin_depolymerizing_factor)_pseudogene_2
ENSG00000268049	32.0249	4.99606	2.65028	0.000495363	0.00651804	CTD-2619J13.9	chr19	+	58357999	58359603	1154	antisense	NA
ENSG00000136149	143.111	43.9658	1.69984	0.00049721	0.00653876	RPL13AP25	chr13	-	54440704	54441315	612	processed_pseudogene	ribosomal_protein_L13a_pseudogene_25
ENSG00000135643	53.0412	11.9906	2.13363	0.000498242	0.00654676	KCNMB4	chr12	+	70366276	70434292	4874	protein_coding	potassium_channel_subfamily_M_regulatory_beta_subunit_4
ENSG00000237517	90.0698	24.9806	1.84503	0.000499587	0.00655674	DGCR5	chr22	+	18970514	19031242	7448	antisense	DiGeorge_syndrome_critical_region_gene_5_(non-protein_coding)
ENSG00000141934	766.594	270.79	1.50086	0.000501298	0.00657455	PLPP2	chr19	-	281040	291504	7059	protein_coding	phospholipid_phosphatase_2
ENSG00000105327	506.392	175.864	1.52513	0.000503309	0.00659373	BBC3	chr19	-	47220822	47232766	3180	protein_coding	BCL2_binding_component_3
ENSG00000236801	22.0171	1.99838	3.38231	0.000506526	0.0066035	RPL24P8	chr9	+	70217195	70217668	474	processed_pseudogene	ribosomal_protein_L24_pseudogene_8
ENSG00000256061	22.0171	1.99838	3.38231	0.000506526	0.0066035	DYX1C1	chr15	-	55410525	55508234	2934	protein_coding	dyslexia_susceptibility_1_candidate_1
ENSG00000199024	22.0171	1.99838	3.38231	0.000506526	0.0066035	MIR103A2	chr20	+	3917494	3917571	78	miRNA	microRNA_103a-2
ENSG00000280033	22.0171	1.99838	3.38231	0.000506526	0.0066035	CTD-2095E4.3	chr17	+	32159311	32160371	1061	TEC	NA
ENSG00000185838	511.396	177.862	1.52302	0.000509183	0.00662453	GNB1L	chr22	-	19783224	19854939	6988	protein_coding	guanine_nucleotide_binding_protein_(G_protein)_beta_polypeptide_1-like
ENSG00000198400	35.0272	5.99529	2.52193	0.000511792	0.0066396	NTRK1	chr1	+	156815640	156881850	4356	protein_coding	neurotrophic_tyrosine_kinase_receptor_type_1
ENSG00000253552	228.177	74.9418	1.60469	0.000514396	0.0066396	HOXA-AS2	chr7	+	27107777	27134302	5281	antisense	HOXA_cluster_antisense_RNA_2
ENSG00000262406	14.0109	1.38778e-17	6.82129	0.000517265	0.0066396	MMP12	chr11	-	102862736	102875034	1874	protein_coding	matrix_metallopeptidase_12
ENSG00000277767	14.0109	1.38778e-17	6.82129	0.000517265	0.0066396	RP11-365P13.5	chr13	+	110916004	110917827	1824	lincRNA	NA
ENSG00000198077	14.0109	1.38778e-17	6.82129	0.000517265	0.0066396	CYP2A7	chr19	-	40875439	40882752	2583	protein_coding	cytochrome_P450_family_2_subfamily_A_member_7
ENSG00000187172	14.0109	1.38778e-17	6.82129	0.000517265	0.0066396	BAGE2	chr21	+	10413477	10516431	4080	transcribed_unprocessed_pseudogene	B_melanoma_antigen_family_member_2
ENSG00000182492	14.0109	1.38778e-17	6.82129	0.000517265	0.0066396	BGN	chrX	+	153494939	153509554	2453	protein_coding	biglycan
ENSG00000139714	14.0109	1.38778e-17	6.82129	0.000517265	0.0066396	MORN3	chr12	-	121648742	121672631	3856	protein_coding	MORN_repeat_containing_3
ENSG00000244219	14.0109	1.38778e-17	6.82129	0.000517265	0.0066396	GS1-259H13.2	chr7	+	99598066	99610813	1410	lincRNA	NA
ENSG00000240224	14.0109	1.38778e-17	6.82129	0.000517265	0.0066396	UGT1A5	chr2	+	233712992	233773299	2345	protein_coding	UDP_glucuronosyltransferase_1_family_polypeptide_A5
ENSG00000272970	14.0109	1.38778e-17	6.82129	0.000517265	0.0066396	RP11-329B9.4	chr3	+	184734075	184738949	701	lincRNA	NA
ENSG00000108961	14.0109	1.38778e-17	6.82129	0.000517265	0.0066396	RANGRF	chr17	+	8288497	8290092	1577	protein_coding	RAN_guanine_nucleotide_release_factor
ENSG00000105419	291.226	97.924	1.57118	0.000518251	0.0066412	MEIS3	chr19	-	47403124	47419523	5122	protein_coding	Meis_homeobox_3
ENSG00000163040	148.115	45.9643	1.68543	0.000518554	0.0066412	CCDC74A	chr2	+	131527675	131533666	3077	protein_coding	coiled-coil_domain_containing_74A
ENSG00000213433	41.0319	7.99374	2.34179	0.000521035	0.00665912	RPLP1P6	chr5	-	151765859	151766378	520	transcribed_processed_pseudogene	ribosomal_protein_large_P1_pseudogene_6
ENSG00000172638	84.0652	22.9821	1.86531	0.000524355	0.00669088	EFEMP2	chr11	-	65866441	65873592	5397	protein_coding	EGF_containing_fibulin-like_extracellular_matrix_protein_2
ENSG00000187244	266.206	88.931	1.58044	0.000525248	0.00669872	BCAM	chr19	+	44809059	44821420	5024	protein_coding	basal_cell_adhesion_molecule_(Lutheran_blood_group)
ENSG00000160345	95.0737	26.979	1.81243	0.000536078	0.00680078	C9orf116	chr9	-	135495181	135501734	1864	protein_coding	chromosome_9_open_reading_frame_116
ENSG00000075826	186.144	59.9535	1.63247	0.000538104	0.00681768	SEC31B	chr10	-	100486642	100519864	7938	protein_coding	SEC31_homolog_B_COPII_coat_complex_component
ENSG00000229119	287.223	96.9248	1.566	0.000545758	0.00689449	CTB-63M22.1	chr5	+	166382305	166382599	295	processed_pseudogene	NA
ENSG00000188878	161.125	50.9604	1.65831	0.000548876	0.00690848	FBF1	chr17	-	75909574	75941140	6731	protein_coding	Fas_(TNFRSF6)_binding_factor_1
ENSG00000106992	374.29	128.9	1.53699	0.000552411	0.00694208	AK1	chr9	-	127866480	127877743	2667	protein_coding	adenylate_kinase_1
ENSG00000220842	532.413	186.855	1.51	0.000553387	0.00695072	RP11-572P18.1	chr10	-	120354701	120355183	483	processed_pseudogene	NA
ENSG00000260001	232.18	76.9403	1.59187	0.00055474	0.00696408	TGFBR3L	chr19	+	7916145	7919097	1516	protein_coding	transforming_growth_factor_beta_receptor_III_like
ENSG00000119782	61.0474	14.9883	2.01705	0.000558249	0.00699014	FKBP1B	chr2	+	24049701	24063681	1677	protein_coding	FK506_binding_protein_1B
ENSG00000148814	210.163	68.9465	1.6062	0.000558894	0.00699217	LRRC27	chr10	+	132332154	132379918	9910	protein_coding	leucine_rich_repeat_containing_27
ENSG00000132563	147.114	45.9643	1.67565	0.000560262	0.00700415	REEP2	chr5	+	138439017	138446969	3284	protein_coding	receptor_accessory_protein_2
ENSG00000250571	474.368	165.871	1.51523	0.000564492	0.00704604	GLI4	chr8	+	143267433	143276931	3057	protein_coding	GLI_family_zinc_finger_4
ENSG00000185641	517.401	181.859	1.50782	0.000571373	0.00711716	CTD-2287O16.1	chr5	-	116051917	116052289	373	processed_pseudogene	NA
ENSG00000270210	18.014	0.999158	4.01209	0.000575412	0.0071361	RP11-373D23.3	chr2	+	28425945	28426719	775	lincRNA	NA
ENSG00000214725	18.014	0.999158	4.01209	0.000575412	0.0071361	CDIPT-AS1	chr16	+	29863593	29868053	900	antisense	CDIPT_antisense_RNA_1_(head_to_head)
ENSG00000160471	18.014	0.999158	4.01209	0.000575412	0.0071361	COX6B2	chr19	-	55349306	55354814	3815	protein_coding	cytochrome_c_oxidase_subunit_VIb_polypeptide_2_(testis)
ENSG00000115602	18.014	0.999158	4.01209	0.000575412	0.0071361	IL1RL1	chr2	+	102311502	102352037	5746	protein_coding	interleukin_1_receptor-like_1
ENSG00000168273	524.406	184.857	1.50365	0.000586618	0.007231	SMIM4	chr3	+	52534013	52579237	2482	protein_coding	small_integral_membrane_protein_4
ENSG00000141505	25.0194	2.99761	3.00938	0.000589	0.00723715	ASGR1	chr17	-	7173431	7179564	3748	protein_coding	asialoglycoprotein_receptor_1
ENSG00000005001	25.0194	2.99761	3.00938	0.000589	0.00723715	PRSS22	chr16	-	2852727	2858170	2387	protein_coding	protease_serine_22
ENSG00000185186	25.0194	2.99761	3.00938	0.000589	0.00723715	LINC00313	chr21	-	43462094	43479534	2303	lincRNA	long_intergenic_non-protein_coding_RNA_313
ENSG00000198353	69.0536	17.986	1.93345	0.000601833	0.00736311	HOXC4	chr12	+	54016931	54056030	2725	protein_coding	homeobox_C4
ENSG00000270195	49.0381	10.9914	2.14487	0.000619733	0.00751332	RP11-572O17.1	chr4	+	1712821	1713622	802	lincRNA	NA
ENSG00000222009	435.337	152.881	1.50896	0.000623335	0.00754558	BTBD19	chr1	+	44808482	44815585	3520	protein_coding	BTB_(POZ)_domain_containing_19
ENSG00000267317	77.0598	20.9837	1.87048	0.0006339	0.00765038	CTB-25B13.12	chr19	-	1457670	1458580	911	antisense	NA
ENSG00000100429	46.0357	9.99219	2.18985	0.000634842	0.0076579	HDAC10	chr22	-	50245183	50251405	4951	protein_coding	histone_deacetylase_10
ENSG00000254337	28.0218	3.99683	2.77158	0.000636793	0.00767471	RP11-865I6.2	chr8	-	68848742	68852763	515	lincRNA	NA
ENSG00000239569	107.083	31.9751	1.73976	0.000651011	0.00780596	KMT2E-AS1	chr7	-	105013425	105014321	736	antisense	KMT2E_antisense_RNA_1_(head_to_head)
ENSG00000163126	31.0241	4.99606	2.60465	0.000660977	0.00788224	ANKRD23	chr2	-	96824526	96857934	4116	protein_coding	ankyrin_repeat_domain_23
ENSG00000104953	37.0288	6.99451	2.38364	0.000668181	0.00794451	TLE6	chr19	+	2977446	2995184	3652	protein_coding	transducin_like_enhancer_of_split_6
ENSG00000242282	37.0288	6.99451	2.38364	0.000668181	0.00794451	AC108488.4	chr2	-	3531813	3536873	1532	lincRNA	NA
ENSG00000272899	37.0288	6.99451	2.38364	0.000668181	0.00794451	RP11-309L24.4	chr7	+	128866579	128872044	3631	lincRNA	NA
ENSG00000151715	34.0264	5.99529	2.48026	0.0006696	0.00795353	TMEM45B	chr11	+	129815819	129860003	3027	protein_coding	transmembrane_protein_45B
ENSG00000137103	263.204	89.9302	1.54798	0.000676564	0.00801598	TMEM8B	chr9	+	35814451	35854847	5444	protein_coding	transmembrane_protein_8B
ENSG00000219665	71.0551	18.9852	1.89712	0.000676858	0.00801598	CTD-2006C1.2	chr19	+	11987617	12046275	5890	processed_transcript	NA
ENSG00000105963	217.168	72.9434	1.57232	0.000688068	0.00811677	ADAP1	chr7	-	897901	955407	5062	protein_coding	ArfGAP_with_dual_PH_domains_1
ENSG00000168071	300.233	103.919	1.52948	0.000692141	0.00815585	CCDC88B	chr11	+	64340223	64357534	8331	protein_coding	coiled-coil_domain_containing_88B
ENSG00000234546	68.0528	17.986	1.91243	0.000700863	0.00822597	RP3-510D11.2	chr1	+	9182004	9196284	1662	lincRNA	NA
ENSG00000140511	203.157	67.9473	1.57835	0.000710527	0.00831645	HAPLN3	chr15	-	88877288	88895626	3524	protein_coding	hyaluronan_and_proteoglycan_link_protein_3
ENSG00000232187	176.137	57.955	1.6016	0.000719036	0.00839913	FTH1P7	chr13	-	22696023	22696574	552	processed_pseudogene	ferritin_heavy_polypeptide_1_pseudogene_7
ENSG00000181409	285.221	98.9232	1.52651	0.000738832	0.00858924	AATK	chr17	-	81117295	81166077	6225	protein_coding	apoptosis-associated_tyrosine_kinase
ENSG00000162572	111.086	33.9736	1.70551	0.000751116	0.00870798	SCNN1D	chr1	+	1280436	1292029	4025	protein_coding	sodium_channel_non_voltage_gated_1_delta_subunit
ENSG00000199753	48.0373	10.9914	2.1152	0.000759269	0.00877171	SNORD104	chr17	+	64146083	64146152	70	snoRNA	small_nucleolar_RNA_C/D_box_104
ENSG00000179965	340.264	119.907	1.50376	0.000763059	0.00880703	ZNF771	chr16	+	30407297	30431108	5637	protein_coding	zinc_finger_protein_771
ENSG00000203724	276.214	95.9256	1.52457	0.000770562	0.00887659	C1orf53	chr1	+	197902647	197907367	611	protein_coding	chromosome_1_open_reading_frame_53
ENSG00000267073	70.0543	18.9852	1.8767	0.000784482	0.00898211	AC005256.1	chr19	+	1748056	1748745	458	lincRNA	NA
ENSG00000236242	70.0543	18.9852	1.8767	0.000784482	0.00898211	MYO16-AS1	chr13	-	109163902	109201483	580	antisense	MYO16_antisense_RNA_1
ENSG00000099822	185.144	61.9519	1.57749	0.000798662	0.00910437	HCN2	chr19	+	589893	617159	3408	protein_coding	hyperpolarization_activated_cyclic_nucleotide_gated_potassium_channel_2
ENSG00000160999	150.116	48.962	1.61387	0.000824612	0.00933823	SH2B2	chr7	+	102285091	102321711	2384	protein_coding	SH2B_adaptor_protein_2
ENSG00000061656	126.098	39.9689	1.65451	0.000829098	0.00937579	SPAG4	chr20	+	35615892	35621049	2240	protein_coding	sperm_associated_antigen_4
ENSG00000248923	39.0303	7.99374	2.26987	0.00083827	0.00945777	MTND5P11	chr5	-	134924648	134926459	1812	processed_pseudogene	mitochondrially_encoded_NADH:ubiquinone_oxidoreductase_core_subunit_5_pseudogene_11
ENSG00000262001	64.0497	16.9868	1.90701	0.000851639	0.0095496	DLGAP1-AS2	chr18	+	3603000	3608336	3171	antisense	DLGAP1_antisense_RNA_2
ENSG00000183570	99.0768	29.9767	1.72052	0.000856071	0.0095496	PCBP3	chr21	+	45643694	45942454	6828	protein_coding	poly(rC)_binding_protein_3
ENSG00000147889	13.0101	1.38778e-17	6.71535	0.00085757	0.0095496	CDKN2A	chr9	-	21967753	21995301	4329	protein_coding	cyclin-dependent_kinase_inhibitor_2A
ENSG00000103569	13.0101	1.38778e-17	6.71535	0.00085757	0.0095496	AQP9	chr15	+	58138169	58185911	3235	protein_coding	aquaporin_9
ENSG00000095970	13.0101	1.38778e-17	6.71535	0.00085757	0.0095496	TREM2	chr6	-	41158506	41163186	1095	protein_coding	triggering_receptor_expressed_on_myeloid_cells_2
ENSG00000272411	13.0101	1.38778e-17	6.71535	0.00085757	0.0095496	RP11-44B19.1	chr5	+	148970340	148970653	314	antisense	NA
ENSG00000185986	13.0101	1.38778e-17	6.71535	0.00085757	0.0095496	SDHAP3	chr5	-	1572222	1594620	1173	transcribed_unprocessed_pseudogene	succinate_dehydrogenase_complex_subunit_A_flavoprotein_pseudogene_3
ENSG00000160868	13.0101	1.38778e-17	6.71535	0.00085757	0.0095496	CYP3A4	chr7	-	99756960	99784265	3141	protein_coding	cytochrome_P450_family_3_subfamily_A_member_4
ENSG00000235207	13.0101	1.38778e-17	6.71535	0.00085757	0.0095496	TUBBP6	chr7	+	55645620	55646951	1332	processed_pseudogene	tubulin_beta_class_I_pseudogene_6
ENSG00000274341	13.0101	1.38778e-17	6.71535	0.00085757	0.0095496	RP11-227G15.10	chr17	+	32408013	32408309	297	lincRNA	NA
ENSG00000205704	13.0101	1.38778e-17	6.71535	0.00085757	0.0095496	LINC00634	chr22	+	41952165	41958933	1521	unitary_pseudogene	long_intergenic_non-protein_coding_RNA_634
ENSG00000234004	13.0101	1.38778e-17	6.71535	0.00085757	0.0095496	RP11-543B16.1	chr1	+	211173488	211173849	362	processed_pseudogene	NA
ENSG00000264608	36.028	6.99451	2.34425	0.000860935	0.00956493	RP11-192H23.8	chr17	-	28601827	28602284	458	sense_intronic	NA
ENSG00000139890	36.028	6.99451	2.34425	0.000860935	0.00956493	REM2	chr14	+	22883165	22887686	2305	protein_coding	RAS_(RAD_and_GEM)-like_GTP_binding_2
ENSG00000233762	152.118	49.9612	1.60389	0.000865062	0.00960191	AC007969.5	chr2	-	171517270	171517716	447	processed_pseudogene	NA
ENSG00000197417	181.14	60.9527	1.56938	0.000868061	0.00962188	SHPK	chr17	-	3608262	3636322	3838	protein_coding	sedoheptulokinase
ENSG00000160179	252.195	87.9318	1.51875	0.000872613	0.00966395	ABCG1	chr21	+	42199689	42297244	6121	protein_coding	ATP_binding_cassette_subfamily_G_member_1
ENSG00000271857	33.0257	5.99529	2.43735	0.000877744	0.00970238	RP1-244F24.1	chr6	-	45421079	45422005	927	antisense	NA
ENSG00000273145	30.0233	4.99606	2.55754	0.000883969	0.00971407	CITF22-92A6.1	chr22	+	46013606	46015498	1207	lincRNA	NA
ENSG00000170523	17.0132	0.999158	3.93021	0.000884859	0.00971407	KRT83	chr12	-	52314301	52321398	1875	protein_coding	keratin_83_type_II
ENSG00000213542	17.0132	0.999158	3.93021	0.000884859	0.00971407	RP11-467H10.1	chr7	-	77115399	77116192	794	processed_pseudogene	NA
ENSG00000089847	17.0132	0.999158	3.93021	0.000884859	0.00971407	ANKRD24	chr19	+	4183354	4224814	4474	protein_coding	ankyrin_repeat_domain_24
ENSG00000112761	17.0132	0.999158	3.93021	0.000884859	0.00971407	WISP3	chr6	+	112054072	112070969	3202	protein_coding	WNT1_inducible_signaling_pathway_protein_3
ENSG00000222808	17.0132	0.999158	3.93021	0.000884859	0.00971407	RNU4-47P	chr17	-	77152561	77152674	114	snRNA	RNA_U4_small_nuclear_47_pseudogene
ENSG00000188305	17.0132	0.999158	3.93021	0.000884859	0.00971407	C19orf35	chr19	-	2274622	2282176	2574	protein_coding	chromosome_19_open_reading_frame_35
ENSG00000186026	88.0683	25.9798	1.75635	0.000886345	0.00972594	ZNF284	chr19	+	44072144	44089613	4351	protein_coding	zinc_finger_protein_284
ENSG00000269388	50.0388	11.9906	2.04977	0.000890608	0.00974654	AC018755.16	chr19	+	51594561	51606150	1472	transcribed_processed_pseudogene	NA
ENSG00000163202	69.0536	18.9852	1.85597	0.000909654	0.00991311	LCE3D	chr1	-	152579381	152580504	613	protein_coding	late_cornified_envelope_3D
ENSG00000235043	93.0722	27.9782	1.72955	0.000921866	0.0100016	TECRP1	chr4	-	86949669	86950113	445	processed_pseudogene	trans-23-enoyl-CoA_reductase_pseudogene_1
ENSG00000113555	58.045	14.9883	1.94445	0.000931706	0.0100675	PCDH12	chr5	-	141943585	141969741	6820	protein_coding	protocadherin_12
ENSG00000145107	58.045	14.9883	1.94445	0.000931706	0.0100675	TM4SF19	chr3	-	196319342	196338503	1899	protein_coding	transmembrane_4_L_six_family_member_19
ENSG00000271870	66.0512	17.986	1.86944	0.000951973	0.0102314	RP11-97C16.1	chr3	+	3152942	3153435	494	antisense	NA
ENSG00000168255	216.168	74.9418	1.52673	0.000958325	0.0102904	POLR2J3	chr7	-	102537918	102572656	8814	protein_coding	polymerase_(RNA)_II_(DNA_directed)_polypeptide_J3
ENSG00000100767	82.0636	23.9813	1.76952	0.000961677	0.010308	PAPLN	chr14	+	73237497	73274640	7699	protein_coding	papilin_proteoglycan-like_sulfated_glycoprotein
ENSG00000145287	234.181	81.9364	1.51362	0.000971219	0.0103872	PLAC8	chr4	-	83090048	83137075	3853	protein_coding	placenta_specific_8
ENSG00000273142	111.086	34.9728	1.66384	0.000974212	0.0104007	RP11-458F8.4	chr7	+	66902857	66906297	3441	lincRNA	NA
ENSG00000125650	111.086	34.9728	1.66384	0.000974212	0.0104007	PSPN	chr19	-	6375148	6379058	3911	protein_coding	persephin
ENSG00000266088	103.08	31.9751	1.68486	0.00098336	0.0104751	RP5-1028K7.2	chr17	+	40517026	40527002	1198	lincRNA	NA
ENSG00000143434	202.157	69.9457	1.52948	0.00100943	0.0106679	SEMA6C	chr1	-	151131685	151146664	5809	protein_coding	sema_domain_transmembrane_domain_(TM)_and_cytoplasmic_domain_(semaphorin)_6C
ENSG00000234975	92.0714	27.9782	1.71397	0.00103328	0.0108483	FTH1P2	chr1	+	228687415	228687826	412	processed_pseudogene	ferritin_heavy_polypeptide_1_pseudogene_2
ENSG00000100033	113.088	35.972	1.64908	0.00103452	0.0108531	PRODH	chr22	-	18912777	18936553	8776	protein_coding	proline_dehydrogenase_(oxidase)_1
ENSG00000280649	126.098	40.9682	1.619	0.00104156	0.0108918	AC245100.1	chr1	+	148458814	148459871	1058	protein_coding	NA
ENSG00000174950	38.0295	7.99374	2.23251	0.0010655	0.0110802	CD164L2	chr1	-	27379176	27383380	2041	protein_coding	CD164_sialomucin-like_2
ENSG00000110446	20.0156	1.99838	3.24562	0.00108459	0.0112253	SLC15A3	chr11	-	60937083	60952530	6119	protein_coding	solute_carrier_family_15_(oligopeptide_transporter)_member_3
ENSG00000261040	115.089	36.9713	1.63497	0.00109576	0.0113214	WFDC21P	chr17	-	60083566	60091885	1099	processed_transcript	WAP_four-disulfide_core_domain_21_pseudogene
ENSG00000272853	35.0272	6.99451	2.30375	0.00111107	0.0114158	RP11-398C13.6	chr10	-	14877688	14878686	999	lincRNA	NA
ENSG00000199133	35.0272	6.99451	2.30375	0.00111107	0.0114158	MIRLET7D	chr9	+	94178826	94178930	105	miRNA	microRNA_let-7d
ENSG00000268649	35.0272	6.99451	2.30375	0.00111107	0.0114158	RP4-806M20.4	chr20	-	58817132	58817725	594	lincRNA	NA
ENSG00000197766	35.0272	6.99451	2.30375	0.00111107	0.0114158	CFD	chr19	+	859643	863630	1222	protein_coding	complement_factor_D_(adipsin)
ENSG00000221990	99.0768	30.9759	1.67341	0.0011363	0.0115958	EXOC3-AS1	chr5	-	441498	443160	1663	antisense	EXOC3_antisense_RNA_1
ENSG00000163993	192.149	66.948	1.51936	0.00114536	0.0116488	S100P	chr4	+	6693069	6697170	1280	protein_coding	S100_calcium_binding_protein_P
ENSG00000167644	32.0249	5.99529	2.39312	0.00115274	0.0116991	C19orf33	chr19	+	38304161	38305009	617	protein_coding	chromosome_19_open_reading_frame_33
ENSG00000250999	32.0249	5.99529	2.39312	0.00115274	0.0116991	RP11-1379J22.5	chr5	+	179657762	179664432	821	antisense	NA
ENSG00000206140	32.0249	5.99529	2.39312	0.00115274	0.0116991	TMEM191C	chr22	+	21466423	21471269	4299	lincRNA	transmembrane_protein_191C
ENSG00000173991	23.0179	2.99761	2.88971	0.0011736	0.0118415	TCAP	chr17	+	39664187	39666555	2123	protein_coding	titin-cap
ENSG00000275494	29.0226	4.99606	2.50884	0.00118483	0.0119247	RP11-266L9.8	chr16	-	25106569	25107102	534	sense_intronic	NA
ENSG00000158406	29.0226	4.99606	2.50884	0.00118483	0.0119247	HIST1H4H	chr6	-	26277609	26285638	2163	protein_coding	histone_cluster_1_H4h
ENSG00000259178	29.0226	4.99606	2.50884	0.00118483	0.0119247	CTD-2184D3.3	chr15	+	52082302	52086574	462	lincRNA	NA
ENSG00000175482	127.099	41.9674	1.59573	0.00119321	0.0119934	POLD4	chr11	-	67350777	67356972	3049	protein_coding	polymerase_(DNA-directed)_delta_4_accessory_subunit
ENSG00000113263	26.0202	3.99683	2.66516	0.00119746	0.012006	ITK	chr5	+	157142933	157255191	8604	protein_coding	IL2-inducible_T-cell_kinase
ENSG00000268460	75.0582	21.9829	1.76584	0.00120418	0.0120559	DKFZp434J0226	chr19	+	46203426	46214837	5911	processed_transcript	uncharacterized_LOC93429
ENSG00000130203	106.082	33.9736	1.63909	0.00123181	0.0122553	APOE	chr19	+	44905754	44909393	2191	protein_coding	apolipoprotein_E
ENSG00000100271	106.082	33.9736	1.63909	0.00123181	0.0122553	TTLL1	chr22	-	43039644	43089428	1749	protein_coding	tubulin_tyrosine_ligase_like_1
ENSG00000157992	98.076	30.9759	1.65878	0.00126388	0.0125181	KRTCAP3	chr2	+	27442366	27446481	1403	protein_coding	keratinocyte_associated_protein_3
ENSG00000111087	40.0311	8.99296	2.13882	0.00127988	0.0126427	GLI1	chr12	+	57460135	57472262	4204	protein_coding	GLI_family_zinc_finger_1
ENSG00000247271	144.112	48.962	1.55502	0.00128968	0.0127186	ZBED5-AS1	chr11	+	10858259	10906802	1995	antisense	ZBED5_antisense_RNA_1
ENSG00000236423	48.0373	11.9906	1.99102	0.00131742	0.0129285	LINC01134	chr1	+	3900372	3917225	4064	lincRNA	long_intergenic_non-protein_coding_RNA_1134
ENSG00000278970	169.131	58.9542	1.51848	0.00133547	0.0130631	HEIH	chr5	-	180829954	180831605	1652	TEC	hepatocellular_carcinoma_up-regulated_EZH2-associated_long_non-coding_RNA
ENSG00000215481	16.0125	0.999158	3.84341	0.00136958	0.0132779	BCRP3	chr22	+	24632915	24653356	2751	transcribed_unprocessed_pseudogene	breakpoint_cluster_region_pseudogene_3
ENSG00000174792	16.0125	0.999158	3.84341	0.00136958	0.0132779	C4orf26	chr4	+	75556048	75565885	2054	protein_coding	chromosome_4_open_reading_frame_26
ENSG00000272440	16.0125	0.999158	3.84341	0.00136958	0.0132779	RP11-379F4.6	chr3	+	158695367	158695581	215	lincRNA	NA
ENSG00000035664	115.089	37.9705	1.59662	0.00139014	0.0134394	DAPK2	chr15	-	63907036	64072033	13612	protein_coding	death-associated_protein_kinase_2
ENSG00000262049	53.0412	13.9891	1.91336	0.00140025	0.0135154	RP13-1032I1.7	chr17	-	81701324	81703300	1977	antisense	NA
ENSG00000020181	53.0412	13.9891	1.91336	0.00140025	0.0135154	ADGRA2	chr8	+	37784191	37844896	7061	protein_coding	adhesion_G_protein-coupled_receptor_A2
ENSG00000205913	34.0264	6.99451	2.26208	0.0014361	0.013678	SRRM2-AS1	chr16	-	2737076	2752600	5858	antisense	SRRM2_antisense_RNA_1
ENSG00000183971	34.0264	6.99451	2.26208	0.0014361	0.013678	NPW	chr16	+	2009926	2020755	1193	protein_coding	neuropeptide_W
ENSG00000214783	12.0094	1.38778e-17	6.60102	0.00143701	0.013678	POLR2J4	chr7	-	43940895	44019175	6492	processed_transcript	polymerase_(RNA)_II_(DNA_directed)_polypeptide_J4_pseudogene
ENSG00000226521	12.0094	1.38778e-17	6.60102	0.00143701	0.013678	AC126365.1	chr17	+	20716481	20737127	1500	transcribed_unprocessed_pseudogene	NA
ENSG00000160973	12.0094	1.38778e-17	6.60102	0.00143701	0.013678	FOXH1	chr8	-	144473412	144476335	2503	protein_coding	forkhead_box_H1
ENSG00000215039	112.087	36.9713	1.59688	0.00144966	0.0137821	CD27-AS1	chr12	-	6439001	6451567	3411	processed_transcript	CD27_antisense_RNA_1
ENSG00000165716	50.0388	12.9899	1.93544	0.00149604	0.014158	FAM69B	chr9	+	136712570	136724050	2704	protein_coding	family_with_sequence_similarity_69_member_B
ENSG00000010361	162.126	56.9558	1.50715	0.00151578	0.0142834	FUZ	chr19	-	49806869	49817376	2950	protein_coding	fuzzy_planar_cell_polarity_protein
ENSG00000232022	31.0241	5.99529	2.3475	0.00151665	0.0142834	FAAHP1	chr1	+	46432129	46482493	2476	transcribed_unprocessed_pseudogene	fatty_acid_amide_hydrolase_pseudogene_1
ENSG00000244459	31.0241	5.99529	2.3475	0.00151665	0.0142834	RP11-1398P2.1	chr4	-	1574062	1580253	579	lincRNA	NA
ENSG00000176125	129.1	43.9658	1.55133	0.00154424	0.0144865	UFSP1	chr7	-	100888723	100889718	996	protein_coding	UFM1-specific_peptidase_1_(inactive)
ENSG00000164638	19.0148	1.99838	3.17209	0.00159793	0.0148341	SLC29A4	chr7	+	5274369	5306870	5811	protein_coding	solute_carrier_family_29_(equilibrative_nucleoside_transporter)_member_4
ENSG00000267750	19.0148	1.99838	3.17209	0.00159793	0.0148341	RUNDC3A-AS1	chr17	-	44299574	44315315	5403	antisense	RUNDC3A_antisense_RNA_1
[truncated: 273 more rows]
